# Supplementary material for: The Fitness Landscape of HIV-1 Gag: Advanced Modeling Approaches and Validation of Model Predictions by In Vitro Testing
Source: PLoS Comput Biol. 2014 Aug 7;10(8):e1003776. doi: 10.1371/journal.pcbi.1003776 (PMC4125067; doi:10.1371/journal.pcbi.1003776)
Supplement: Code S1 — Source code for the inverse Potts algorithm. A compressed file containing source code and instructions for its installation and use, along with a set of test data for verifying proper functioning of the code and auxiliary Matlab scripts for computing correlations from a multiple sequence alignment. (ZIP) [file pcbi.1003776.s001.zip]

Archive with 44 entries (41 files):
- HReconstr_Potts/
- HReconstr_Potts/functions.cpp
- __MACOSX/
- __MACOSX/HReconstr_Potts/
- __MACOSX/HReconstr_Potts/._functions.cpp
- HReconstr_Potts/functions.h
- __MACOSX/HReconstr_Potts/._functions.h
- HReconstr_Potts/h_final_test.dat
- __MACOSX/HReconstr_Potts/._h_final_test.dat
- HReconstr_Potts/inputs.dat
- __MACOSX/HReconstr_Potts/._inputs.dat
- HReconstr_Potts/J_final_test.dat
- __MACOSX/HReconstr_Potts/._J_final_test.dat
- HReconstr_Potts/main.cpp
- __MACOSX/HReconstr_Potts/._main.cpp
- HReconstr_Potts/main.h
- __MACOSX/HReconstr_Potts/._main.h
- HReconstr_Potts/Makefile
- __MACOSX/HReconstr_Potts/._Makefile
- HReconstr_Potts/Makefile.def
- __MACOSX/HReconstr_Potts/._Makefile.def
- HReconstr_Potts/ntfasta2mat.m
- __MACOSX/HReconstr_Potts/._ntfasta2mat.m
- HReconstr_Potts/P1_test.png
- __MACOSX/HReconstr_Potts/._P1_test.png
- HReconstr_Potts/P2_test.png
- __MACOSX/HReconstr_Potts/._P2_test.png
- HReconstr_Potts/P_calc_reg.m
- __MACOSX/HReconstr_Potts/._P_calc_reg.m
- HReconstr_Potts/plot_correlations.m
- __MACOSX/HReconstr_Potts/._plot_correlations.m
- HReconstr_Potts/profasta2mat.m
- __MACOSX/HReconstr_Potts/._profasta2mat.m
- HReconstr_Potts/ran2.cpp
- __MACOSX/HReconstr_Potts/._ran2.cpp
- HReconstr_Potts/ran2.h
- __MACOSX/HReconstr_Potts/._ran2.h
- HReconstr_Potts/README.txt
- __MACOSX/HReconstr_Potts/._README.txt
- HReconstr_Potts/test.fasta
- __MACOSX/HReconstr_Potts/._test.fasta
- HReconstr_Potts/timer.h
- __MACOSX/HReconstr_Potts/._timer.h
- __MACOSX/._HReconstr_Potts
