# Supplementary material for: The Fitness Landscape of HIV-1 Gag: Advanced Modeling Approaches and Validation of Model Predictions by In Vitro Testing
Source: PLoS Comput Biol. 2014 Aug 7;10(8):e1003776. doi: 10.1371/journal.pcbi.1003776 (PMC4125067; doi:10.1371/journal.pcbi.1003776)
Supplement: Code S1 — Source code for the inverse Potts algorithm. A compressed file containing source code and instructions for its installation and use, along with a set of test data for verifying proper functioning of the code and auxiliary Matlab scripts for computing correlations from a multiple sequence alignment. (ZIP) [file pcbi.1003776.s001.zip › HReconstr_Potts/functions.cpp]

/*
 *  functions.cpp
 *  viralMC
 *
 *  Created by Andrew Ferguson on 4/15/11.
 *
 */
#include "functions.h"

#ifdef USE_MPI
#include <mpi.h>
#endif

#include <string>
#include <iostream>
#include <fstream>
#include <sstream>
#include <iomanip>
#include <iostream>
#include <stdexcept>
#include <vector>
#include <limits>
#include <math.h>
#include <stdlib.h>

#include "ran2.h"

int load_resIdx(std::string fstr, std::vector<long>& nRes, 
	std::vector< std::vector<long> >& resIdx, long m) {

	std::ifstream fin;
	fin.open(fstr.c_str());
	if (!fin) {
		std::cerr << "Cannot open input file " << fstr << "; aborting." << 
			std::endl;
		#ifdef USE_MPI
		MPI_Abort(MPI_COMM_WORLD,-1);
		#endif    // #ifdef USE_MPI
		exit(-1);
	}
	
	std::string readStr;
	for(long i=0; i!=m; i++) {
		if (fin.eof()) {
			std::cerr << "Prematurely encountered eof in " << fstr << 
				"; aborting." << std::endl;
			#ifdef USE_MPI
			MPI_Abort(MPI_COMM_WORLD,-1);
			#endif    // #ifdef USE_MPI
			exit(-1);
		}
		
		std::getline(fin,readStr);
		std::stringstream readStrStrm(readStr);
		
		std::string word;
		readStrStrm >> word;    // dumping position index
		long cntr=0;
		while (readStrStrm >> word) {
			(resIdx[i]).push_back(atof(word.c_str()));
			cntr++;
		}
		nRes[i]=cntr;
	}

	if (!fin.eof()) {
		std::cerr << "Elements remain in " << fstr << 
			" after populating array; aborting." << std::endl;
		#ifdef USE_MPI
		MPI_Abort(MPI_COMM_WORLD,-1);
		#endif    // #ifdef USE_MPI
		exit(-1);
	}
	
	fin.close();
	
	return 0;
}

int load_X1(std::string fstr, std::vector<long>& nRes, 
	std::vector< std::vector<double> >& X1, long m) {

	std::ifstream fin;
	fin.open(fstr.c_str());
	if (!fin) {
		std::cerr << "Cannot open input file " << fstr << "; aborting." << 
			std::endl;
		#ifdef USE_MPI
		MPI_Abort(MPI_COMM_WORLD,-1);
		#endif    // #ifdef USE_MPI
		exit(-1);
	}
	
	std::string readStr;
	std::getline(fin,readStr);
	std::stringstream readStrStrm(readStr);
	
	std::string word;
	for(long i=0; i!=m; i++) {
		for(long p=0; p!=nRes[i]; p++) {
			if (readStrStrm.eof()) {
				std::cerr << "Encountered end of line read from " << fstr << 
					" before fully populating array; aborting." << std::endl;
				#ifdef USE_MPI
				MPI_Abort(MPI_COMM_WORLD,-1);
				#endif    // #ifdef USE_MPI
				exit(-1);
			}
			readStrStrm >> word;
			(X1[i][p]) = atof(word.c_str());
		}
	}
	
	if (!readStrStrm.eof()) {
		std::cerr << "Elements remain in line read from " << fstr << 
			" after populating array; aborting." << std::endl;
		#ifdef USE_MPI
		MPI_Abort(MPI_COMM_WORLD,-1);
		#endif    // #ifdef USE_MPI
		exit(-1);
	}

	if (!fin.eof()) {
		std::cerr << "More than one line detected in " << fstr << 
			"; aborting." << std::endl;
		#ifdef USE_MPI
		MPI_Abort(MPI_COMM_WORLD,-1);
		#endif    // #ifdef USE_MPI
		exit(-1);
	}
	
	fin.close();
	
	return 0;
}

int load_X2(std::string fstr, std::vector<long>& nRes, 
  std::vector< std::vector< std::vector< std::vector<double> > > >& X2, 
	long m) {
    
	std::ifstream fin;
	fin.open(fstr.c_str());
	if (!fin) {
		std::cerr << "Cannot open input file " << fstr << "; aborting." << 
			std::endl;
		#ifdef USE_MPI
		MPI_Abort(MPI_COMM_WORLD,-1);
		#endif    // #ifdef USE_MPI
		exit(-1);
	}
	
	std::string readStr;
	std::getline(fin,readStr);
	std::stringstream readStrStrm(readStr);
	
	std::string word;
	
	// column major order file load
	for(long i=0; i!=m; i++) {
		for(long j=i+1; j!=m; j++) {
			for(long q=0; q!=nRes[j]; q++) {
				for(long p=0; p!=nRes[i]; p++) {
					if (readStrStrm.eof()) {
						std::cerr << "Encountered end of line read from " << 
							fstr << " before fully populating array; aborting." <<
								std::endl;
						#ifdef USE_MPI
						MPI_Abort(MPI_COMM_WORLD,-1);
						#endif    // #ifdef USE_MPI
						exit(-1);
					}
					readStrStrm >> word;
					X2[i][j][p][q] = atof(word.c_str()); 
				}
			}
		}
	}
	
	if (!readStrStrm.eof()) {
		std::cerr << "Elements remain in line read from " << fstr << 
			" after populating array; aborting." << std::endl;
		#ifdef USE_MPI
		MPI_Abort(MPI_COMM_WORLD,-1);
		#endif    // #ifdef USE_MPI
		exit(-1);
	}

	if (!fin.eof()) {
		std::cerr << "More than one line detected in " << fstr << 
			"; aborting." << std::endl;
		#ifdef USE_MPI
		MPI_Abort(MPI_COMM_WORLD,-1);
		#endif    // #ifdef USE_MPI
		exit(-1);
	}
	
	fin.close();
	
	return 0;
}

double MCPotts(std::vector< std::vector<double> >& n1, 
  std::vector< std::vector< std::vector< std::vector<double> > > >& n2, 
	std::vector< std::vector<double> >& h, 
	std::vector< std::vector< std::vector< std::vector<double> > > >& J, 
	std::vector<long>& nRes, std::vector<long>& candidateSites, 
	long n_candidateSites, long m, double T, long& seed, std::vector <long>& z, 
	long n_cycles, long& sample_mod, double& n_samples, bool adaptiveSampleMod) {
    
    // N.B. For execution acceleration, this subroutine operates under fake 
		//      residue numbering scheme (fakeres) whereby most probable residue at 
		//      site i is coded as 0, next most probable as 1, ..., least probable 
		//      as nRes[i]-1 to obviate frequent (slow) lookup of residue types in 
		//      resIdx
    //
    //      Under this scheme, the fakeres code is identical to its position 
		//      in resIdx, facilitating rapid lookup of corresponding n1,n2,h,J 
		//      matrix elements
    //
    // N.B. Only attempt mutations at candidateSites listing those positions at 
		//      which more than ne residue type is observed so as not to make 
		//      mutation attempts at fully conserved positions
    
    double acc_counter = 0.0;
    double acc_ratio = 0.0;
    
    for (long cycle=0; cycle!=n_cycles; cycle++) {
			
			// random numbers
			// \-> safeUnity guards against blue moon segmentation faults for ran2 
			//     returning precisely unity due to interaction with floor call 
			//     (ran2 precisely zero is not problematic)
			static double safeUnity = 1.0 - std::numeric_limits<double>::epsilon();
			double ranNum1=ran2(&seed)*safeUnity;    // range [0,1)
			double ranNum2=ran2(&seed)*safeUnity;    // range [0,1)
			double ranNum3=ran2(&seed)*safeUnity;    // range [0,1)
			
			long site = candidateSites[ (long)floor((double)ranNum1 * 
				(double)n_candidateSites) ];
			
			long fakeresOld = z[site];
			
			// attempting mutation - select any one of the fakeres not currently 
			// occupying the site
			long fakeresNew = (long)floor((double)ranNum2 * (double)(nRes[site]-1));
			if (fakeresNew >= fakeresOld) {
					fakeresNew++;
			}
			
			double dE=0;
			for    (long j=0; j!=m; j++) {
				if (j==site) {
					dE = dE + h[site][fakeresNew] - h[site][fakeresOld];
				} else {
					if (site < j) {
						dE = dE + J[site][j][fakeresNew][z[j]] - 
							J[site][j][fakeresOld][z[j]];
					} else { // (site > j)
						dE = dE + J[j][site][z[j]][fakeresNew] - 
							J[j][site][z[j]][fakeresOld];
					}
				}
			}
			
			if (ranNum3 < exp(-dE/T)) {
				z[site] = fakeresNew;
				acc_counter += 1.0;
			}
			
			if (!((cycle+1) % sample_mod)) {
				
				for(long i=0; i!=m; i++) {
					n1[i][z[i]] += 1.0;
					for(long j=i+1; j!=m; j++) {
						n2[i][j][z[i]][z[j]] += 1.0;
					}
				}
				n_samples += 1.0;
				
				if (adaptiveSampleMod && (cycle>0) && (acc_counter>0)) {
					acc_ratio = (double)acc_counter/(double)cycle;
					sample_mod = (long)(0.5*((double)sample_mod + round(1/acc_ratio)));
				}
					
			}
			
	}
	
	return acc_counter;
}
