# Supplementary material for: The Fitness Landscape of HIV-1 Gag: Advanced Modeling Approaches and Validation of Model Predictions by In Vitro Testing
Source: PLoS Comput Biol. 2014 Aug 7;10(8):e1003776. doi: 10.1371/journal.pcbi.1003776 (PMC4125067; doi:10.1371/journal.pcbi.1003776)
Supplement: Code S1 — Source code for the inverse Potts algorithm. A compressed file containing source code and instructions for its installation and use, along with a set of test data for verifying proper functioning of the code and auxiliary Matlab scripts for computing correlations from a multiple sequence alignment. (ZIP) [file pcbi.1003776.s001.zip › HReconstr_Potts/functions.h]

/*
 *  functions.h
 *  viralMC
 *
 *  Created by Andrew Ferguson on 4/15/11.
 *
 */
#ifndef FUNCTIONS_H
#define FUNCTIONS_H

#include <string>
#include <vector>

int load_resIdx(std::string fstr, std::vector<long>& nRes, 
  std::vector< std::vector<long> >& resIdx, long m);
int load_X1(std::string fstr, std::vector<long>& nRes, 
  std::vector< std::vector<double> >& X1, long m);
int load_X2(std::string fstr, std::vector<long>& nRes, 
  std::vector< std::vector< std::vector< std::vector<double> > > >& X2, long m);
double MCPotts(std::vector< std::vector<double> >& n1, 
  std::vector< std::vector< std::vector< std::vector<double> > > >& n2, 
	std::vector< std::vector<double> >& h, 
	std::vector< std::vector< std::vector< std::vector<double> > > >& J, 
	std::vector<long>& nRes, std::vector<long>& candidateSites, 
	long n_candidateSites, long m, double T, long& seed, std::vector <long>& z, 
	long n_cycles, long& sample_mod, double& n_samples, bool adaptiveSampleMod);

#endif
