# Supplementary material for: The Fitness Landscape of HIV-1 Gag: Advanced Modeling Approaches and Validation of Model Predictions by In Vitro Testing
Source: PLoS Comput Biol. 2014 Aug 7;10(8):e1003776. doi: 10.1371/journal.pcbi.1003776 (PMC4125067; doi:10.1371/journal.pcbi.1003776)
Supplement: Code S1 — Source code for the inverse Potts algorithm. A compressed file containing source code and instructions for its installation and use, along with a set of test data for verifying proper functioning of the code and auxiliary Matlab scripts for computing correlations from a multiple sequence alignment. (ZIP) [file pcbi.1003776.s001.zip › HReconstr_Potts/h_final_test.dat]

   0.00000e+00   1.88031e+01   1.09424e+01   6.35145e+00   1.55796e+01   1.23257e+01   1.29865e+01   1.39449e+01   1.45549e+01   1.74225e+01   0.00000e+00   1.50973e+00   1.90674e+00   4.58319e+00   2.53184e+00   2.84893e+00   4.24000e+00   9.46550e+00   8.43989e+00   1.04000e+01   4.78482e+00   9.80354e+00   8.74796e+00   8.73743e+00   1.44374e+01   1.27014e+01   2.93642e+01   1.76236e+01   0.00000e+00   9.27538e-01   2.06853e+00   1.21131e+00   8.25832e+00   2.01612e+00   4.17754e+00   5.09907e+00   1.38025e+01   6.16323e+00   4.97966e+00   3.61767e+00   4.19079e+00   8.77669e+00   1.13839e+01   1.53413e+01   8.71383e+00   7.87157e+00   2.68933e+01   2.87061e+01   0.00000e+00   5.97471e+00   8.95349e+00   3.70973e+00   1.00796e+01   1.06291e+01   3.99266e+00   1.06644e+01   1.82665e+01   1.68593e+01   1.57320e+01   1.23927e+01   0.00000e+00   8.98916e+00   4.04974e+00   1.08689e+01   1.18825e+01   8.43031e+00   9.82531e+00   1.03679e+01   1.04285e+01   8.59965e+00   9.13159e+00   0.00000e+00   1.62781e+00   1.03335e+01   6.55379e+00   1.99281e+01   6.22381e+00   4.28066e+00   3.66506e+00   1.22269e+01   6.46354e+00   4.29330e+00   6.58508e+00   2.57659e+01   2.48611e+01   0.00000e+00   1.73580e+00   2.43029e+00   7.15042e+00   1.37531e+01   3.10598e+01   1.73577e+01   0.00000e+00   1.76358e+00   7.26508e+00   6.01761e+00   8.57850e+00   1.14819e+01   8.25872e+00   2.91763e+01   0.00000e+00   2.24765e+00   1.18667e+01   9.35019e+00   1.37178e+01   2.69935e+01   0.00000e+00   4.29166e+00   4.98740e+00   1.09620e+01   2.24264e+01   1.47726e+01   0.00000e+00   6.99036e+00   9.26955e+00   4.53732e+01   6.21495e+00   0.00000e+00   2.77879e+00   6.86805e+00   2.26658e+01   1.53168e+01   1.46069e+01   0.00000e+00   3.56576e+00   3.47936e+00   3.88455e+00   6.52621e+00   7.82194e+00   7.91291e+00   1.37038e+01   1.84542e+01   0.00000e+00   1.07712e+00   3.37846e+00   5.15073e+00   1.74806e+01   8.12061e+00   0.00000e+00   4.84833e+00   4.57738e+00   5.43965e+00   1.00495e+01   9.87364e+00   0.00000e+00   4.03937e+00   3.79731e+00   4.46341e+00   3.68986e+00   4.29593e+00   9.11694e+00   7.15294e+00   0.00000e+00   3.77633e+00   4.96714e+00   3.11860e+00   4.69230e+00   7.78142e+00   5.99177e+00   2.03324e+01   0.00000e+00   2.55751e+00   7.97475e+00   1.28762e+01   2.26284e+01   0.00000e+00   2.34530e+00   3.98438e+00   1.57717e+01   2.98238e+01   1.12297e+01   0.00000e+00   4.82138e+00   6.59155e+00   8.81520e+00   7.65554e+00   0.00000e+00   1.23098e+00   9.34253e+00   2.71670e+01   1.56311e+01   0.00000e+00   4.50256e+00   7.02938e+00   7.46901e+00   2.34343e+01   5.63989e+00   0.00000e+00   6.53905e+00   1.32631e+01   0.00000e+00   1.33303e+00   3.52541e+00   4.78979e+00   4.61416e+00   2.40630e+01   2.37307e+01   3.77494e+01   0.00000e+00   4.29802e+00   5.15599e+00   8.96836e+00   8.33634e+00   1.08421e+01   0.00000e+00  -1.20513e-01   3.10877e+00   3.09737e+00   1.59496e+01   2.67164e+01   1.29150e+01   0.00000e+00   2.62582e+00   5.92907e+00   2.82778e+01   6.76656e+00   2.63034e+01   0.00000e+00   2.97577e+00   9.37738e+00   1.10732e+01   1.64692e+01   1.26012e+01   0.00000e+00   4.63778e+00   7.99670e+00   1.09941e+01   0.00000e+00   7.44104e+00   9.41935e+00   8.29486e+00   0.00000e+00   3.21530e+00   2.10753e+01   0.00000e+00   3.77964e+00   4.70409e+00   5.44304e+00   1.50090e+01   2.04598e+01   0.00000e+00   2.96458e+00   2.78514e+00   5.10997e+00   1.54129e+01   0.00000e+00   1.91768e-01   3.55375e+00   4.07227e+00   2.70592e+00   4.56087e+00   3.87138e+00   7.42286e+00   3.37718e+01   0.00000e+00   2.22134e+00   6.46125e+00   6.01900e+00   1.27574e+01   1.39020e+01   6.64325e+00   1.75668e+01   2.14931e+01   0.00000e+00   5.04704e+00   7.34359e+00   0.00000e+00   2.56705e+00   7.45835e+00   4.38443e+00   7.00023e+00   7.10373e+00   1.02287e+01   8.33946e+00   8.06411e+00   2.85732e+01   0.00000e+00   1.86160e+00   4.35797e+00   7.24460e+00   5.58606e+00   9.85546e+00   1.62868e+01   7.93879e+00   1.50401e+01   0.00000e+00   3.83247e+00   5.97590e+00   8.63715e+00   7.64582e+00   0.00000e+00   3.93266e+00   4.75284e+00   7.00261e+00   9.62079e+00   0.00000e+00   2.42209e+00   4.46697e+00   4.52516e+00   5.13214e+00   6.28001e+00   4.61238e+00   5.06315e+00   1.14146e+01   9.80630e+00   9.32860e+00   1.20430e+01   2.69301e+01   0.00000e+00   5.40425e+00   9.90508e+00   0.00000e+00   9.90873e-01   6.06277e+00   5.46147e+00   1.81624e+01   4.67793e+01   0.00000e+00   1.57525e+00   3.73775e+00   5.35587e+00   3.91747e+00   7.50881e+00   1.01986e+01   1.64037e+01   0.00000e+00   6.91552e+00   5.46902e+00   6.09673e+01   2.33574e+01   0.00000e+00   5.65626e+00   6.86907e+00   3.73035e+00   6.37967e+01   0.00000e+00   4.73221e+00   4.30088e+00   7.14005e+00   6.68824e+00   9.32849e+00   1.02308e+01   0.00000e+00   5.57669e+00   9.83505e+00   1.01562e+01   6.70032e+01   8.25112e+00   0.00000e+00   5.96943e+00   6.69531e+00   6.84239e+01   7.02214e+00   0.00000e+00   3.80280e+00   2.18536e+00   1.01078e+01   6.18871e+00   4.61035e+01   1.85284e+01   0.00000e+00   6.22359e+01   8.71917e+00   7.52531e+00   7.68060e+00   1.28328e+01   0.00000e+00   5.89507e+00   6.52769e+01   0.00000e+00   1.15395e+01   5.81071e+01   1.21739e+01   0.00000e+00   6.44856e+00   7.04283e+01   0.00000e+00   8.08387e+00   7.45270e+01   1.80563e+01   0.00000e+00   4.14064e+00   6.96266e+01   8.15858e+00   0.00000e+00   4.31043e+01   0.00000e+00   1.06591e+00   4.70227e+00   1.51204e+01   6.31912e+01   0.00000e+00   5.72400e+00   8.72612e+00   0.00000e+00   3.99455e+00   1.43808e+01   1.50882e+01   1.25557e+01   6.46490e+01   0.00000e+00   7.25323e+00   5.83364e+01   1.07811e+01   1.88944e+01   2.03953e+01   0.00000e+00   9.03423e-01   3.43003e+00   9.02326e+00   1.80905e+01   1.77760e+01   4.41336e+01   2.85734e+01   2.74809e+01   2.18117e+01   0.00000e+00   3.75492e+00   7.45890e+00   4.22830e+00   1.19731e+01   3.72435e+01   1.50484e+01   1.00934e+01   8.17073e+00   3.67364e+01   0.00000e+00   3.56470e+00   2.98022e+00   4.66755e+00   7.50914e+00   1.04559e+01   1.28724e+01   2.49409e+01   6.16063e+01   0.00000e+00   4.89476e+00   7.29297e+00   7.23095e+00   9.92741e+00   7.55004e+00   5.97477e+01   0.00000e+00   7.24131e+00   4.69613e+01   3.50960e+01   0.00000e+00   1.18539e+01   6.56021e+01   0.00000e+00   1.51008e+01   0.00000e+00   1.38566e+01   6.53474e+00   0.00000e+00   4.62480e+00   9.46943e+00   6.60084e+00   8.11834e+01   0.00000e+00   3.20371e+00   3.25252e+00   9.51353e+00   2.18121e+01   3.96942e+01   0.00000e+00   2.73682e+00   7.81224e+00   6.37868e+00   0.00000e+00   1.39162e+00   2.73041e+00   3.36619e+00   5.22742e+00   6.28805e+00   9.08977e+00   1.03958e+01   6.22855e+01   2.51663e+01   0.00000e+00   3.98419e+00   5.72894e+00   8.58775e+00   7.14659e+00   7.14093e+00   0.00000e+00   3.56071e+00   5.55905e+00   2.13139e+01   3.25190e+01   0.00000e+00   5.17436e+00   8.13413e+00   7.15631e+01   1.24889e+01   0.00000e+00   4.81892e+00   5.65252e+00   4.74438e+00   5.80172e+00   5.96925e+00   1.03896e+01   0.00000e+00   3.75216e+00   4.78741e+00   5.78627e+00   1.21080e+01   7.53989e+00   1.62093e+01   1.59474e+01   9.74962e+00   5.06987e+01   0.00000e+00   2.21532e+00   3.45885e+00   2.90674e+00   2.66864e+00   3.40021e+00   2.39206e+01   2.19780e+01   2.45651e+01   2.91429e+01   0.00000e+00   3.65475e+00   3.98752e+00   3.17044e+00   3.85321e+00   6.99586e+00   6.09129e+00   5.43215e+00   1.33605e+01   4.31440e+01   1.70471e+01   1.74071e+01   3.59165e+01   0.00000e+00   2.44378e+00   2.15429e+00   4.37979e+00   6.23822e+00   7.86788e+00   4.62797e+00   8.54242e+00   1.17321e+01   1.99357e+01   1.33458e+01   0.00000e+00   3.54170e+00   9.41683e+00   4.33385e+00   6.06592e+00   5.79553e+00   1.02657e+01   6.56508e+00   6.58456e+00   1.25690e+01   1.02866e+01   1.44298e+01   1.23972e+01
