# Supplementary material for: The Fitness Landscape of HIV-1 Gag: Advanced Modeling Approaches and Validation of Model Predictions by In Vitro Testing
Source: PLoS Comput Biol. 2014 Aug 7;10(8):e1003776. doi: 10.1371/journal.pcbi.1003776 (PMC4125067; doi:10.1371/journal.pcbi.1003776)
Supplement: Code S1 — Source code for the inverse Potts algorithm. A compressed file containing source code and instructions for its installation and use, along with a set of test data for verifying proper functioning of the code and auxiliary Matlab scripts for computing correlations from a multiple sequence alignment. (ZIP) [file pcbi.1003776.s001.zip › HReconstr_Potts/inputs.dat]

seed				-21841986	// random number generator seed
m				82		// # sites in protein
nSeq				688		// # sequences in the MSA (used in h/J regularization)

n_iterate			2000		// # iterative cycles of semi-analytical Newton descent to perform
print_mod			50		// frequency of prints to screen
write_mod			50		// frequency of writes to file
check_mod			1000		// frequency of checkpointing to file

load_h				0		// load h parameters from file
load_J				0		// load J parameters from file
pretune_h			1		// pretune h parameters, will throw an error if used in conjunction with load_h

h_mod				1		// iteration modulus with which to perform h updates (1)
J_mod				2		// iteration modulus with which to perform J updates (>=h_mod; higher values prevents 1/2-body resonance and coupled h/J blow-up, J adapt to h)

gamma_h				0.05		// softening factor on 1-body parameter Newton steps (~0.1; for final clean-up runs ~0.05)
maxStep_h			0.05		// threshold on 1-body parameter Newton steps (~0.1)

gamma_J				0.05		// softening factor on 2-body parameter Newton steps (~0.05; for final clean-up runs ~0.01)
maxStep_J			0.05		// threshold on 2-body parameter Newton steps (~0.05)

n_cycles			2000000		// # MC cycles to perform during each semi-analytical Newton descent iteration
sample_mod			10		// MC sampling modulus
adaptiveSampleMod		0		// adaptive MC sampling modulus (0=off, 1=on)
T				1		// temperature (values other than unity apply global rescaling of all h/J parameters) [we operate in a gauge with k_B=1]
reset_z				1		// 1 = reset state vector to most probable residue type in each position prior to MC run, 0 = retain previous terminal state

regType				2		// regularization type on h & J parameters (0=none, 1=L1, 2=L2)
lambda_h			0.0		// regularization parameter for L1 & L2 h reg (for 1=L1 adjust P1_target by sign(h)*1/nSeq*lambda_h, for 2=L2 adjust P1_target by 2*h*1/nSeq*lambda_h ) 
lambda_J			1.0		// regularization parameter for L1 & L2 J reg (for 1=L1 adjust P2_target by sign(J)*1/nSeq*lambda_J, for 2=L2 adjust P2_target by 2*J*1/nSeq*lambda_J ) 
	
gaugeFix_h			1		// gauge fix h[i][0]=0 (0=off, 1=on)
gaugeFix_J			1		// gauge fix J[i][j][:][0]=J[i][j][0][:]=0 (0=off, 1=on)
