# Supplementary material for: The Fitness Landscape of HIV-1 Gag: Advanced Modeling Approaches and Validation of Model Predictions by In Vitro Testing
Source: PLoS Comput Biol. 2014 Aug 7;10(8):e1003776. doi: 10.1371/journal.pcbi.1003776 (PMC4125067; doi:10.1371/journal.pcbi.1003776)
Supplement: Code S1 — Source code for the inverse Potts algorithm. A compressed file containing source code and instructions for its installation and use, along with a set of test data for verifying proper functioning of the code and auxiliary Matlab scripts for computing correlations from a multiple sequence alignment. (ZIP) [file pcbi.1003776.s001.zip › HReconstr_Potts/J_final_test.dat]

   0.00000e+00   0.00000e+00   0.00000e+00   0.00000e+00   0.00000e+00   0.00000e+00   0.00000e+00   0.00000e+00   0.00000e+00   0.00000e+00   0.00000e+00  -2.12427e-02   1.81034e-01   1.57914e-01  -2.80241e-02  -6.32170e-03   2.97831e-02   4.04563e-02   1.99502e-03  -4.68623e-03   0.00000e+00   1.06110e-02   1.48607e-01   1.91758e-01  -2.31361e-03   1.29341e-03  -2.85620e-02  -5.16935e-01  -2.94480e-02   4.48491e-03   0.00000e+00  -1.52655e+01  -3.60320e-02   3.53235e-02  -5.12720e+00  -2.41477e+00  -2.31319e+00  -2.06319e+00  -3.08590e+00  -4.26319e+00   0.00000e+00  -1.84134e-02   5.59033e-02   1.85552e-01   3.73095e-02   4.37934e-02  -4.79037e-02   3.61352e-02   3.45065e-02  -2.63097e-02   0.00000e+00  -3.11176e-02  -4.58567e-01   9.10650e-02  -3.77138e-02  -6.98911e-03  -5.23738e-03   2.34367e-02  -8.00358e-03  -5.10184e-02   0.00000e+00   1.80515e-02   1.95991e-01   2.27358e-01  -4.41725e-02  -2.00331e-02  -1.68133e-02  -1.95946e-02   2.59682e-02  -4.18322e-02   0.00000e+00  -4.08443e-02   2.39209e-01   2.86776e-02  -5.10147e-02  -7.08109e-02  -6.97096e-02  -4.65040e-03  -1.15365e-01  -2.29183e-02   0.00000e+00  -3.04356e-02  -4.25011e-02   3.02355e-02  -5.32895e-02  -1.21769e-01  -5.16451e-01  -1.64459e-03  -1.45656e-01  -1.85678e-01   0.00000e+00  -2.74724e-03   8.91827e-01   3.72006e-01  -3.90509e-02  -2.75815e-02   2.18744e-03  -5.35612e-02  -5.25757e-02   4.29631e-04   0.00000e+00   1.74527e-02   7.07530e-01   6.05943e-01  -4.41415e-01  -2.84690e-02   8.58516e-03   8.58516e-03   2.96486e-02   3.90573e-03   0.00000e+00  -2.37680e-02  -2.00011e-02   7.10847e-03  -3.85121e-01  -1.37830e-01  -4.43445e-01  -2.43152e-02  -5.90832e-01  -6.41960e-01   0.00000e+00  -5.16524e-02   4.74561e-01   3.59130e-01  -1.28988e-02   5.63934e-04   2.88901e-02  -4.95167e-02  -2.44516e-02  -2.03822e-02   0.00000e+00  -2.33912e-02   1.01123e-01   1.20016e-02  -2.05919e-02  -6.53520e-02  -5.93901e-03  -6.90987e-02  -2.67982e-03  -5.51304e-02   0.00000e+00   2.04828e-02   6.31986e-01   5.20830e-01   4.81156e-03   3.37431e-02   2.15097e-02   4.76417e-02  -2.09125e-03   3.47147e-02   0.00000e+00   3.95030e-02   1.50722e-01   1.00465e-01   3.10378e-02  -2.39073e-02  -6.00596e-03   4.15540e-02   1.22880e-02   6.30673e-02   0.00000e+00  -2.92446e-02   3.18290e-02   6.61778e-03  -1.31792e+01  -9.77924e+00  -9.72924e+00  -8.07924e+00  -4.87924e+00  -1.11792e+01   0.00000e+00  -6.79245e-01  -1.49081e-02   3.33396e-02  -1.41292e+01  -1.03792e+01  -1.06792e+01  -9.02924e+00  -5.82924e+00  -1.21292e+01   0.00000e+00   0.00000e+00   0.00000e+00   0.00000e+00   0.00000e+00   0.00000e+00   0.00000e+00   0.00000e+00   0.00000e+00   0.00000e+00   0.00000e+00   1.43146e-03  -4.90309e-01   2.73009e-01   3.77534e-02  -6.55101e-02  -4.45584e-02   2.58606e-02   2.21735e-02  -9.37188e-03   0.00000e+00  -4.73024e-01  -4.95872e-01   1.63551e-01   2.89585e-03  -2.15590e-02  -2.65570e-02   3.22935e-02   2.97284e-02   2.36659e-02   0.00000e+00   4.08438e-02  -4.81250e-02   2.85008e-01  -1.19673e-03  -5.53583e-02  -2.66658e-02  -5.02483e-01  -5.11124e-02  -4.83823e-01   0.00000e+00  -1.23539e+01  -8.71328e-02   2.12992e-02  -5.32610e-02  -1.40783e-01  -1.02386e-01  -8.78629e-02  -1.83484e-02  -9.42701e-02   0.00000e+00  -2.03930e-02  -4.19670e-02  -3.76481e-01   4.40191e-02  -7.92466e-02  -4.21956e-02  -5.18294e-02  -1.63265e-02  -6.01069e-02   0.00000e+00  -3.45828e-02  -2.86420e-02   4.47582e-02  -1.03590e-02  -9.90764e-02  -1.49735e-02  -5.56411e-02  -1.04386e-02  -4.73323e-02   0.00000e+00  -3.09667e-02   4.84320e-03   1.60438e-01   1.16473e-02  -5.95042e-02  -8.11714e-02  -5.17386e-02  -5.54037e-02   2.83199e-02   0.00000e+00   1.86503e-02   6.18316e-02   4.55631e-01  -4.89946e-01  -5.18187e-02   1.82957e-02   6.64541e-02   5.04181e-02   8.57458e-02   0.00000e+00   7.06604e-02  -9.27145e-03   6.03821e-01   4.45814e-02   1.45385e-02   1.53584e-02   5.40032e-02  -4.84944e-03   6.59401e-03   0.00000e+00   5.37656e-02   7.51018e-02   6.35657e-01   2.94693e-02   2.49133e-02  -3.83650e-02  -4.19589e-03   7.68505e-02   9.47504e-03   0.00000e+00  -8.87234e-01   5.13779e-03   1.08066e-01  -5.44254e-02  -1.15276e-01  -5.74428e-01  -5.76004e-02  -1.24818e-01  -7.87214e-02   0.00000e+00   7.72639e-03   1.82066e-02   4.25020e-01  -1.95427e-02  -2.74505e-02  -2.64941e-02  -4.16549e-03   4.27552e-02   6.18638e-03   0.00000e+00  -1.65172e-01  -7.84050e-02  -5.01543e-02  -1.33825e-01  -6.78599e-01  -1.00037e-01  -7.74784e-02  -1.12395e-01  -1.79236e-01   0.00000e+00  -2.00598e+01  -1.36055e+01   8.40567e-02  -8.10546e+00  -6.65546e+00  -4.70546e+00  -2.40546e+00  -5.54614e-02  -4.30546e+00   0.00000e+00   8.59990e-02   4.02644e-02   1.27688e-01  -2.14571e-02  -1.95840e-03  -5.81102e-02   1.68578e-02  -1.59422e-02   2.28400e-02   0.00000e+00   2.92785e-03  -5.65758e-02   2.50171e-02  -4.76440e-02  -8.94214e-02  -7.99401e-02  -6.23041e-02  -3.62386e-02  -3.55875e-02   0.00000e+00  -2.05085e-01  -7.86706e-02   4.11861e-02  -2.34907e-01  -1.08130e-01  -1.90344e-01  -7.83171e-02  -6.49139e-01  -8.13349e-02   0.00000e+00   2.34910e-02   2.78414e-02   5.90809e-01   6.90328e-02   1.23980e-03  -2.23022e-02   3.97429e-02  -4.15095e-03   7.60957e-02   0.00000e+00  -9.28327e-03   4.82799e-02   4.43267e-01   2.66712e-02  -4.85024e-02  -2.16321e-02   6.96688e-02   4.31737e-02   4.23377e-02   0.00000e+00   0.00000e+00   0.00000e+00   0.00000e+00   0.00000e+00   0.00000e+00   0.00000e+00   0.00000e+00   0.00000e+00   0.00000e+00   0.00000e+00  -6.46215e-01  -5.62098e-04   8.38764e-02   5.71480e-02  -1.82038e-02   4.89497e-02  -3.66463e-03  -6.79421e-02  -3.24087e-02   0.00000e+00  -4.66769e-02   6.46320e-02   2.49599e-02   9.87005e-02   1.52392e-02   1.35180e-01  -5.39331e-02  -4.83742e-02   4.09643e-01   0.00000e+00  -6.56370e-01   1.67782e-01   2.00358e-01   1.34188e-01   9.87222e-02   2.70515e-01   5.26993e-02   9.55927e-03   2.38189e-02   0.00000e+00  -1.27510e+00  -5.51042e-02  -2.00056e-02   9.54956e-02   4.41332e-02   5.13646e-02  -1.15655e-01  -1.22670e-01  -3.18565e-02   0.00000e+00  -3.34228e-01   9.48740e-02   3.66464e-02   8.32333e-02   1.91946e-02   1.70837e-01  -2.77170e-02  -3.10596e-02  -6.25738e-06   0.00000e+00  -4.63595e-01   2.86343e-02  -2.06207e-02  -3.30451e-02  -1.22715e-02  -1.98744e-02  -1.17298e-01  -9.30929e-02   1.52162e-01   0.00000e+00   4.82575e-03   4.05672e-01   3.39737e-01   8.23096e-01   1.32778e-01   6.22179e-01  -5.20305e-02  -5.41589e-01   5.14521e-02   0.00000e+00  -2.22952e-02   4.19248e-02   5.31188e-02   1.16608e-01   8.73916e-02   1.49859e-01  -5.04793e-01  -1.66814e-03   6.10168e-02   0.00000e+00  -3.59678e-02   2.91431e-01   2.68734e-01   2.80860e-01   1.70889e-01   3.44829e-01   1.88342e-02   2.00245e-02   2.06617e-01   0.00000e+00   6.38335e-03   3.41358e-01   3.52748e-01   4.72805e-01   2.04506e-01   4.98935e-01   2.17566e-02  -7.56953e-03   8.43899e-02   0.00000e+00   1.94046e-02   1.53594e-01   1.68757e-01   1.58408e-01   4.53904e-02   3.82827e-01  -4.16623e-02  -1.28104e-03   1.54172e-01   0.00000e+00   0.00000e+00   0.00000e+00   0.00000e+00   0.00000e+00   0.00000e+00   0.00000e+00   0.00000e+00   0.00000e+00   0.00000e+00   0.00000e+00  -8.26436e-02   4.00034e-02   1.82067e-01   1.21143e-01   8.11601e-03   1.60077e-01  -5.62903e-01  -2.50873e-02   3.60457e-02   0.00000e+00   2.41393e-01   6.30126e-01   5.86274e-01   4.63316e-01   5.09140e-01   6.86554e-01   8.85834e-02   4.87614e-02   2.53080e-01   0.00000e+00   3.96888e-02   4.10983e-02   2.84458e-03   5.62049e-02   8.76127e-02   1.83748e-01  -9.68620e-02  -5.52062e-02   1.53819e-02   0.00000e+00  -3.76408e-01   5.57850e-01   4.66753e-01   4.34406e-01   3.87382e-01   5.91893e-01   4.43162e-02   9.14340e-02   3.12168e-01   0.00000e+00   2.02013e-01   5.34702e-01   5.32390e-01   4.23308e-01   4.37295e-01   5.88540e-01   8.01058e-03   1.83661e-02   1.89597e-01   0.00000e+00  -2.83816e-01   1.63928e-01   1.98078e-01   1.43374e-01   1.28060e-01   2.25630e-01  -1.00374e-02  -1.00374e-02   5.72890e-02   0.00000e+00  -9.11120e-02   7.03824e-02   4.38679e-02   1.05189e-02  -3.41952e-02   1.78813e-02  -1.05494e+01  -4.29942e+00  -1.50196e-02   0.00000e+00   8.44346e-03   3.15254e-01   3.94627e-01   3.01083e-01   2.71762e-01   3.66324e-01   3.16388e-02  -4.68646e-02   1.11745e-01   0.00000e+00   1.36907e-02   5.86194e-01   5.67519e-01   4.37383e-01   4.45335e-01   7.69349e-01   7.31719e-02   7.31719e-02   2.62229e-01   0.00000e+00  -5.48777e-01   1.09334e-02  -1.71878e-02  -7.00455e-02  -4.03090e-02   1.75848e-02  -1.60994e+01  -9.49942e+00   1.93768e-02   0.00000e+00   0.00000e+00   0.00000e+00   0.00000e+00   0.00000e+00   0.00000e+00   0.00000e+00   0.00000e+00   0.00000e+00   0.00000e+00   0.00000e+00  -4.51668e-01   1.11729e-01   2.02658e-01   2.12929e-01   5.33290e-02   3.58013e-01   2.33182e-01   2.86373e-02   7.54216e-02   0.00000e+00   3.03165e-01   4.62205e-01   3.57512e-02   3.78697e-01   1.56153e-01   5.54696e-01   8.84128e-01  -2.78036e-02   9.04156e-01   0.00000e+00  -5.11867e-01   5.66466e-01   5.25265e-01   7.69593e-01   4.84016e-01   1.25039e+00   6.68425e-01  -4.80642e-01   2.49259e-01   0.00000e+00  -4.29708e-01   5.50022e-02   8.85465e-02   7.07538e-02   8.19004e-04   3.07904e-01   5.45656e-01  -4.36078e-02   4.47860e-03   0.00000e+00  -4.33577e-02   3.77969e-01   5.91486e-02   1.18430e-01   1.41175e-01   3.67195e-01   1.23768e+00  -1.41714e-03   7.08965e-01   0.00000e+00  -3.52120e-01   4.64621e-01   3.81037e-01   7.34578e-01   3.28175e-01   9.44483e-01   8.99839e-01  -5.31951e-02   1.53200e-01   0.00000e+00  -3.47391e-01   8.36769e-04   9.63029e-03   1.64225e-02  -3.61211e-02   5.35828e-02   7.46755e-01  -6.39656e-02   2.77838e-01   0.00000e+00  -6.77999e-01   1.89936e-01   2.96212e-01   4.74602e-01   1.89923e-01   5.41462e-01   3.35203e-01  -5.21385e-03   5.34460e-03   0.00000e+00  -7.93481e-01   8.40016e-02   1.43107e-01   1.80316e-01   5.65474e-02   3.12192e-01   6.66504e-01  -5.75723e-02   5.05244e-01   0.00000e+00   6.77883e-02   2.96196e-01   1.77085e-02   9.77449e-02   1.17123e-01   3.34083e-01   8.33488e-01  -7.73533e-02   7.75317e-01   0.00000e+00  -3.64490e-01   1.66089e-01   2.32618e-01   4.21622e-01   2.04822e-01   4.47880e-01   2.68832e-01   6.48883e-02   9.82949e-02   0.00000e+00   3.76035e-04   4.41117e-01   4.33905e-01   5.43574e-01   3.77253e-01   5.25263e-01   1.00024e+00   3.09544e-03   4.68905e-01   0.00000e+00  -8.22522e-02   7.40403e-01   3.29212e-01   1.99052e+00   2.70933e-01   1.77424e+00   3.09042e+00  -2.50206e-02   7.28069e-02   0.00000e+00   0.00000e+00   0.00000e+00   0.00000e+00   0.00000e+00   0.00000e+00   0.00000e+00   0.00000e+00   0.00000e+00   0.00000e+00   0.00000e+00   4.50270e-02  -1.00087e+00  -1.85201e-01  -4.27505e-02   2.16973e-01  -4.93787e-01   3.27999e-01   9.85544e-03   1.82528e-01   0.00000e+00   1.93338e-01  -6.72182e-02   1.22812e-01  -5.43820e-01   9.81996e-02  -4.29531e-02   2.56531e-01  -4.79914e-01   4.34609e-02   0.00000e+00  -3.41773e-01   3.86341e-02   3.15352e-01   2.78721e-02   2.62563e-01   3.19302e-02   1.19928e+00   6.44591e-02   1.86706e-01   0.00000e+00   8.07936e-03   9.57149e-02   5.64005e-01  -4.92571e-02   5.72730e-01   2.76097e-02   1.20484e+00   1.44670e-02   1.17080e+00   0.00000e+00  -5.20294e-01  -2.20892e+01   5.51627e-02  -1.67392e+01   7.92833e-02  -1.44392e+01   3.61596e-02  -6.13916e+00   5.52082e-02   0.00000e+00   6.04409e-02   4.76288e-03   2.01531e-01   1.22712e-02   1.88410e-01   4.17291e-02   3.29851e-01  -1.06153e-02   8.97303e-02   0.00000e+00   0.00000e+00   0.00000e+00   0.00000e+00   0.00000e+00   0.00000e+00   0.00000e+00   0.00000e+00   0.00000e+00   0.00000e+00   0.00000e+00  -7.41563e-01  -1.26349e-01   3.58223e-01  -5.25310e-01   2.03868e-01   5.89085e-01   4.73051e-01  -4.96660e-01   1.23305e-01   0.00000e+00  -6.36010e-01   5.55526e-01   4.77441e-01  -1.15650e-01   3.96197e-01   9.07406e-01   6.43971e-01  -5.53401e-02   2.28685e-01   0.00000e+00  -6.63222e-01  -2.49104e-02  -2.72319e-02  -8.15197e-02   5.35058e-02  -3.85340e-02   1.41038e-02  -1.63882e-02   4.08141e-02   0.00000e+00  -3.56798e-01   5.67751e-01   4.81027e-01  -5.54695e-02   4.56541e-01   1.13695e+00   5.92095e-01   2.97008e-02   2.55678e-01   0.00000e+00  -1.01007e+00   1.10806e-01   7.57758e-02  -1.41377e-01   1.08972e-01   1.28826e-01   1.21484e-01  -8.70341e-02   3.67877e-02   0.00000e+00  -7.96953e-02   6.21975e-03   6.12975e-02  -2.20504e-01   3.62709e-02   2.13604e-01   3.71878e-01  -1.24014e-01  -1.88014e-02   0.00000e+00  -1.56259e-02   7.79905e-01   6.50325e-01   1.15032e-02   7.18088e-01   8.45066e-01   8.77804e-01   1.98104e-02   5.98047e-01   0.00000e+00   0.00000e+00   0.00000e+00   0.00000e+00   0.00000e+00   0.00000e+00   0.00000e+00   0.00000e+00   0.00000e+00   0.00000e+00   0.00000e+00  -1.56114e-01   2.24814e-01   1.29775e-01   3.17339e-01   1.37614e-01   2.72413e-01  -5.10585e-01  -5.44857e-01  -7.40818e-03   0.00000e+00  -8.15067e-03   1.05560e+00   1.93923e-01   1.34250e+00   1.64319e-01   5.20128e-01   3.60308e-03   8.50592e-02   1.56029e-01   0.00000e+00   2.60102e-02   3.73851e+00   3.56295e-01   2.65600e+00   2.44982e-01   4.40103e-01   1.16453e-02   4.85585e-02   1.78103e-01   0.00000e+00  -5.30158e-01   9.65767e-02   3.01865e-02   3.49949e-02  -6.55646e-05   1.22717e-02  -1.39572e+01  -1.11572e+01   5.59756e-02   0.00000e+00  -3.53030e-02   4.18632e-01   2.73778e-01   1.03420e+00   6.44795e-02   5.15245e-01  -2.39920e-02  -8.23963e-02   3.80182e-02   0.00000e+00   0.00000e+00   0.00000e+00   0.00000e+00   0.00000e+00   0.00000e+00   0.00000e+00   0.00000e+00   0.00000e+00   0.00000e+00   0.00000e+00   4.17734e-01  -4.05213e-02   4.47859e-01  -5.71735e-01   2.21922e-01   4.86842e-01   4.41218e-01   1.13039e-02   1.10753e-01   0.00000e+00  -2.53689e-01   7.61199e-03   1.44129e-02  -8.45136e-02  -2.97072e-02  -7.08860e-03   2.25184e-01  -4.88107e-01   9.89930e-03   0.00000e+00   4.39216e-02   7.48873e-01   6.17578e-01  -4.83035e-02   4.64234e-01   5.90395e-01   7.95093e-01   7.78183e-02   8.73023e-01   0.00000e+00   4.92486e-02   4.26182e-01   2.92252e-01   8.42312e-03   2.02333e-01   3.57528e-01   1.18020e+00   3.03749e-02   1.18256e-01   0.00000e+00   1.18758e-01   1.20677e+00   7.13292e-01   9.93743e-03   6.08701e-01   1.36412e+00   8.59823e-01   7.18195e-03   4.01645e-01   0.00000e+00   0.00000e+00   0.00000e+00   0.00000e+00   0.00000e+00   0.00000e+00   0.00000e+00   0.00000e+00   0.00000e+00   0.00000e+00   0.00000e+00  -2.50911e-03   5.93399e-01   5.21342e-01   3.88627e-01   3.51070e-01   3.92687e-01   7.87654e-01   4.12739e-01   8.74281e-01   0.00000e+00  -4.17110e-02   4.88355e-01   3.97282e-01   3.08725e-01   2.50382e-01   3.43127e-01   5.41398e-01   1.28278e-01   1.58963e-01   0.00000e+00   8.43296e-03   5.87399e-01   5.72971e-01   3.82604e-01   3.81216e-01   3.55823e-01   2.06313e+00   2.14850e+00   8.60633e-01   0.00000e+00  -9.26480e-02   3.66169e-01   3.92578e-01   2.47062e-01   1.55872e-01   3.18643e-01   4.40970e-01   5.85402e-02   3.42312e-01   0.00000e+00   0.00000e+00   0.00000e+00   0.00000e+00   0.00000e+00   0.00000e+00   0.00000e+00   0.00000e+00   0.00000e+00   0.00000e+00   0.00000e+00  -6.01022e-01   3.46457e-01   4.26219e-01   3.74615e-01   2.41842e-01  -6.01174e-01   3.54729e-01   9.53594e-02   4.43278e-02   0.00000e+00   3.62259e-02   7.62417e-01   3.47614e-01   6.46434e-01   5.00566e-01  -3.30047e-02   1.13096e+00   1.13439e+00   9.99410e-01   0.00000e+00   2.34374e-01   1.52627e+00   6.44392e-01   1.22608e+00   7.72284e-01   1.88895e-02   1.44260e+00   1.69584e+00   1.25586e+00   0.00000e+00  -4.34894e-02   5.27128e-01   2.21377e-01   6.67435e-01   2.05303e-01  -2.24854e-02   9.82871e-01   1.11786e+00   2.19272e-01   0.00000e+00   4.20592e-02   6.32200e-01   3.18697e-01   1.01607e+00   2.65771e-01   1.77898e-03   4.41992e-01   7.35653e-01   1.64403e-01   0.00000e+00   0.00000e+00   0.00000e+00   0.00000e+00   0.00000e+00   0.00000e+00   0.00000e+00   0.00000e+00   0.00000e+00   0.00000e+00   0.00000e+00  -2.55305e-01   1.43787e-01   2.64217e-01  -8.88124e-02   2.99308e-02   3.09091e-01   1.43517e-01  -5.16918e-01   1.79820e-02   0.00000e+00  -1.31122e-01   9.06980e-02   2.13565e-01  -5.94033e-01   3.34867e-02   8.61984e-02   1.39041e-01  -3.70046e-02   5.52184e-02   0.00000e+00   1.55602e-01  -3.27384e-01   2.18946e-01  -2.90594e-02  -1.07605e-02   1.63418e-01   2.23582e-01   1.88628e-02   7.02532e-02   0.00000e+00   5.80789e-02   1.38137e-01   2.36604e-01  -2.39038e-02   4.86195e-02   1.39462e-01   3.86589e-01  -3.78247e-02   8.70117e-02   0.00000e+00  -1.54584e-03   2.71093e-02  -2.66302e-02  -1.70315e-01   5.70854e-02   1.85813e-02   5.27085e-01  -3.32088e-02   1.13195e-01   0.00000e+00  -2.16497e-02   2.67972e-01   7.40291e-01  -1.87416e-03   1.72468e-01   5.02012e-01   1.61223e+00   3.38997e-02   6.41055e-01   0.00000e+00   9.80977e-02   6.81796e-01   5.37980e-01   3.42466e-02   3.29903e-01   1.04185e+00   6.08432e-01   4.61227e-02   1.98756e-01   0.00000e+00   4.87455e-02   1.48067e-01   2.09831e-01  -4.55301e-02   7.90112e-02   2.46011e-01   6.19272e-01   1.89162e-03   2.57230e-02   0.00000e+00   0.00000e+00   0.00000e+00   0.00000e+00   0.00000e+00   0.00000e+00   0.00000e+00   0.00000e+00   0.00000e+00   0.00000e+00   0.00000e+00  -6.98084e-02  -9.61304e-01   7.82688e-02  -5.85089e-01   1.02722e-01   1.83635e-01   1.77588e-01   2.49401e-02  -4.91944e-01   0.00000e+00  -4.12071e-02  -2.43935e-02   5.11479e-02  -3.41336e-02   3.02452e-03   3.88940e-02   1.35980e-01  -1.52215e-02  -5.02605e-02   0.00000e+00  -1.53839e-01   1.43244e-03   7.30115e-02  -9.43910e-02   1.42835e-02   2.03351e-02   3.61346e-01   6.19205e-02   1.36109e-02   0.00000e+00  -1.46795e-02   3.08776e-02   5.03148e-01  -5.62419e-02   4.07369e-01   1.06806e+00   9.94294e-01   2.90171e-01   8.41759e-02   0.00000e+00   1.82926e-02  -6.78495e-02   2.29919e-01  -2.84644e-01   1.14854e-01   2.59346e-01   1.00331e+00   7.18056e-01  -5.95365e-02   0.00000e+00   0.00000e+00   0.00000e+00   0.00000e+00   0.00000e+00   0.00000e+00   0.00000e+00   0.00000e+00   0.00000e+00   0.00000e+00   0.00000e+00  -1.45370e-01   4.59868e-01   4.27900e-01   3.50837e-01   1.92698e-01  -7.75504e-01   5.71288e-01   1.50659e-01   1.70324e-01   0.00000e+00   1.37713e-01   8.59849e-01   6.48872e-01   7.60383e-01   4.80696e-01  -1.07618e-02   7.41514e-01   3.04759e-01   3.11490e-01   0.00000e+00  -9.82464e-02   5.18593e-01   5.11822e-01   4.29038e-01   3.13805e-01  -4.72699e-02   5.40634e-01   1.86252e-01   3.39093e-01   0.00000e+00  -5.88130e-01  -7.35944e-04   4.01378e-02   2.51952e-02  -9.13702e-01  -1.95988e+01   7.93731e-02   4.97918e-02  -1.16443e-03   0.00000e+00   4.49076e-02   1.16325e+00   6.04864e-01   1.15536e+00   5.83891e-01  -3.56878e-02   7.66724e-01   4.25756e-01   3.52919e-01   0.00000e+00   0.00000e+00   0.00000e+00   0.00000e+00   0.00000e+00   0.00000e+00   0.00000e+00   0.00000e+00   0.00000e+00   0.00000e+00   0.00000e+00  -7.42166e-01  -4.43538e-03   3.78852e-02   8.28866e-02   7.89399e-02   1.24541e-01  -5.35304e-01  -2.47073e-02   5.88363e-02   0.00000e+00   1.56365e-01   1.49859e-01   1.16772e-01   1.04332e-01   9.29993e-02   6.33220e-02   3.89610e-02  -5.07202e-01   7.46469e-02   0.00000e+00   1.36621e-01   3.33930e-01   3.67986e-01   3.11548e-01   2.07092e-01   2.70756e-01   4.71190e-02  -3.79051e-02   6.36221e-02   0.00000e+00  -5.70217e-01   1.53995e-01   1.81437e-01   1.13996e-01   9.50871e-02   1.00561e-01   1.08795e-02  -4.18617e-02   7.11447e-02   0.00000e+00  -5.97128e-01   3.38425e-02   4.18202e-02   6.54962e-02   3.09830e-02   8.28893e-02   1.85070e-02  -6.90952e-03   4.73709e-02   0.00000e+00   1.15506e-02   4.29659e-01   4.78027e-01   4.90257e-01   3.47541e-01   5.70573e-01   7.94367e-02   2.42680e-02   2.53799e-01   0.00000e+00   2.37240e-02   2.63601e-01   3.11595e-01   2.16083e-01   2.10181e-01   1.75744e-01   4.21681e-03   2.10482e-02   8.73598e-02   0.00000e+00   0.00000e+00   0.00000e+00   0.00000e+00   0.00000e+00   0.00000e+00   0.00000e+00   0.00000e+00   0.00000e+00   0.00000e+00   0.00000e+00  -2.61939e-01   4.28128e-02   3.62100e-02   1.59547e-02   5.82066e-02   5.93885e-02  -1.66205e-02   6.23741e-02  -2.01729e-02   0.00000e+00  -5.73490e-01   3.02083e-02  -3.95549e-02   5.51523e-02   7.06196e-02   1.81708e-02   6.41028e-02   1.86719e-02  -1.39736e-02   0.00000e+00   1.42760e-01   4.96928e-01   3.52053e-01   3.05961e-01   3.17642e-01   3.22306e-01   5.50488e-01   2.26002e-01   7.92573e-02   0.00000e+00   6.88293e-02  -1.15951e-02   1.96424e-02   4.04669e-02   3.66677e-02   5.33882e-02   1.42567e-01   6.61082e-02   2.93819e-02   0.00000e+00   3.85381e-03   8.28657e-02  -4.42049e-01   1.00633e-01   3.88728e-02   1.00785e-01   1.03915e-01   1.03185e-01   4.85225e-02   0.00000e+00   2.61795e-02   3.49521e-01   2.28478e-01   2.30657e-01   2.16296e-01   2.98390e-01   1.08458e+00   6.53899e-01   1.02807e-02   0.00000e+00  -1.62027e-01   4.67009e-02   3.04496e-02  -1.05758e-02   1.19576e-02   3.07306e-02   5.26706e-03   7.09568e-03  -1.58413e+01   0.00000e+00   0.00000e+00   0.00000e+00   0.00000e+00   0.00000e+00   0.00000e+00   0.00000e+00   0.00000e+00   0.00000e+00   0.00000e+00   0.00000e+00  -4.80090e-01   4.45899e-01  -1.58856e-01   3.75926e-01  -5.82527e-01   4.34667e-01   4.22534e-01   1.06039e-01   1.21576e-01   0.00000e+00   4.89465e-02   5.68753e-01   4.11792e-01   5.10040e-01   1.53315e-02   6.21141e-01   6.73935e-01   2.26276e-01   2.26670e-01   0.00000e+00   3.06392e-02   8.65343e-01   5.08586e-01   5.91353e-01   3.22166e-02   6.47906e-01   1.34176e+00   8.39033e-01   1.23294e+00   0.00000e+00  -5.80057e-03   8.88554e-01   5.48717e-01   9.35417e-01  -2.17775e-01   1.02807e+00   1.74609e+00   4.70661e-01   4.86902e-01   0.00000e+00   0.00000e+00   0.00000e+00   0.00000e+00   0.00000e+00   0.00000e+00   0.00000e+00   0.00000e+00   0.00000e+00   0.00000e+00   0.00000e+00   1.57451e-01   8.95336e-02   2.24559e-01   1.23808e-01   1.19705e-01   1.52891e-01   4.71666e-01   3.97405e-02   5.47674e-02   0.00000e+00   2.01844e-01  -3.18126e-01   2.35240e-01   5.43296e-02   8.32100e-02   1.30855e-01   2.26763e-01   7.98367e-02   7.10051e-02   0.00000e+00   3.49771e-02   2.68100e-01   3.98409e-01   2.91143e-01   2.23153e-01   4.99017e-01   6.01444e-01   1.91308e-01   1.56788e-01   0.00000e+00   5.38368e-03   6.17913e-01   1.78914e+00   1.40652e+00   1.63816e+00   1.35467e+00   2.30303e+00   2.43022e+00   1.11389e+00   0.00000e+00   5.57154e-02   1.53970e-01   1.88562e-01   9.06810e-02   3.11049e-02   4.32337e-02   7.50938e-01   1.02051e-02   4.96735e-02   0.00000e+00   0.00000e+00   0.00000e+00   0.00000e+00   0.00000e+00   0.00000e+00   0.00000e+00   0.00000e+00   0.00000e+00   0.00000e+00   0.00000e+00  -4.26021e-01   1.21333e-02  -3.66624e-02   3.27802e-02  -1.81730e-02  -3.16061e-02   2.91038e-02  -3.48854e-02  -2.06556e-03   0.00000e+00   1.11510e-01  -4.88420e-02   4.96604e-01   4.01683e-01   3.28851e-01   4.57253e-01   7.15963e-01   3.21080e-01   7.32811e-01   0.00000e+00  -2.97100e-02   4.07168e-01   3.83888e-01   2.17299e-01   2.59298e-01   2.37019e-01   4.19008e-01   1.31571e-01   1.25308e-01   0.00000e+00   4.07536e-02   3.06708e-01   3.55459e-01   2.07017e-01   2.71289e-01   2.23447e-01   4.54317e-01   1.48658e-01   1.63616e-01   0.00000e+00   0.00000e+00   0.00000e+00   0.00000e+00   0.00000e+00   0.00000e+00   0.00000e+00   0.00000e+00   0.00000e+00   0.00000e+00   0.00000e+00  -1.07769e-01  -1.65056e-01  -1.94929e-01   1.71951e-01  -5.23317e-01   1.05228e-01  -5.11911e-01   1.25495e-01   1.46138e-01   0.00000e+00  -4.45611e-01   3.99727e-01   3.47051e-01   2.62410e-01   4.66634e-03   2.02535e-01   4.80754e-03   1.68696e-01   2.34739e-01   0.00000e+00   4.77671e-02   2.00921e-01   9.54433e-02   2.08609e-01   2.04169e-02   1.46263e-01   1.37809e-02   2.66990e-01   8.46031e-01   0.00000e+00   4.02080e-02   5.43114e-01   3.76347e-01   3.59694e-01  -4.13918e-02   2.93023e-01   1.82721e-02   4.17913e-01   9.31750e-01   0.00000e+00   0.00000e+00   0.00000e+00   0.00000e+00   0.00000e+00   0.00000e+00   0.00000e+00   0.00000e+00   0.00000e+00   0.00000e+00   0.00000e+00   6.72068e-02  -1.50484e-02  -1.00356e-02   3.63993e-02   7.46755e-02   4.67813e-03  -1.09680e-02   1.30946e-02  -8.19386e-03   0.00000e+00  -5.25256e-02   4.22250e-01   4.98536e-01   4.41139e-01   3.10646e-01   3.92128e-01   8.23698e-01   4.73156e-01   9.51056e-01   0.00000e+00  -3.96818e-01   2.54766e-01   2.30175e-01   1.38208e-01   1.03592e-01   1.44509e-01   4.08322e-01   8.14251e-02   4.54235e-02   0.00000e+00  -4.51212e-02   4.64472e-01   4.60245e-01   3.55669e-01   3.51263e-01   3.25351e-01   7.70315e-01   4.70754e-01   1.11605e+00   0.00000e+00  -3.89838e-02   1.11250e-01   1.78089e-01   1.98921e-02   5.94897e-02   3.12634e-02   9.24960e-01   3.32859e-01   4.81343e-01   0.00000e+00   0.00000e+00   0.00000e+00   0.00000e+00   0.00000e+00   0.00000e+00   0.00000e+00   0.00000e+00   0.00000e+00   0.00000e+00   0.00000e+00   7.63053e-02   2.60568e-01   2.89368e-01   2.03423e-01   2.80897e-01   1.78899e-01   3.62341e-01   2.25835e-01   1.66116e-01   0.00000e+00  -6.52902e-01  -5.16096e-01   4.09866e-02  -1.70443e-02  -7.40372e-01  -3.26080e-01  -1.27298e-02   2.07434e-02  -3.81805e-03   0.00000e+00   0.00000e+00   0.00000e+00   0.00000e+00   0.00000e+00   0.00000e+00   0.00000e+00   0.00000e+00   0.00000e+00   0.00000e+00   0.00000e+00  -4.83359e-02   4.22191e-01  -1.66406e-02   2.76321e-01   3.43438e-01  -5.50967e-01   2.93186e-01   1.27138e-02  -5.24872e-01   0.00000e+00   2.07458e-01   3.77825e-01   2.36820e-01   4.29124e-01   2.71038e-01  -1.59481e-02   5.05673e-01  -4.78059e-01  -3.54918e-03   0.00000e+00   1.35874e-01   4.98932e-01   3.25667e-01   4.17237e-01   3.31826e-01  -7.06797e-02   6.05585e-01  -4.56491e-02   4.08189e-03   0.00000e+00   9.54729e-02   2.27596e-01   2.13837e-01   2.29275e-01   1.44762e-01  -2.90706e-03   3.37756e-01  -1.52767e-02   3.00039e-02   0.00000e+00   2.12388e-02   6.29000e-01   5.14838e-01   6.38408e-01   5.42596e-01  -3.93079e-02   8.27807e-01   5.37789e-02   9.15626e-02   0.00000e+00  -2.49057e-02   1.30895e-01   2.23645e-01   1.16855e-01   5.82060e-02  -8.96764e-02   8.03070e-01  -3.82803e-02  -2.67353e-02   0.00000e+00   5.90310e-02   9.61026e-01   3.26552e-01   8.42123e-01   4.86385e-01  -1.16098e-02   1.00290e+00   6.32171e-02   5.34589e-02   0.00000e+00   0.00000e+00   0.00000e+00   0.00000e+00   0.00000e+00   0.00000e+00   0.00000e+00   0.00000e+00   0.00000e+00   0.00000e+00   0.00000e+00  -1.20066e-01   2.02793e-01   3.28653e-01   1.74489e-01   1.05028e-01   1.49826e-01   2.68483e-01   2.47436e-02  -4.82138e-01   0.00000e+00  -8.30937e-01   3.20328e-01   3.97336e-01   2.61973e-01   1.35420e-01   2.16560e-01   4.70133e-01   8.50513e-02   1.15534e-02   0.00000e+00  -1.83258e-02   7.39542e-01   6.42825e-01   4.50807e-01   3.73415e-01   4.77798e-01   1.06626e+00   3.19540e-01   5.73135e-02   0.00000e+00   2.10779e-02   3.85075e-01   8.50219e-01   1.38580e-01   1.95478e-01   6.03823e-01   1.20534e+00   3.16265e+00   2.67827e-02   0.00000e+00  -1.79088e-02   2.06637e-01   2.55249e-01   1.87486e-01   1.67391e-01   2.16586e-01   2.41492e-01   9.55401e-02   7.72846e-02   0.00000e+00   0.00000e+00   0.00000e+00   0.00000e+00   0.00000e+00   0.00000e+00   0.00000e+00   0.00000e+00   0.00000e+00   0.00000e+00   0.00000e+00   1.59872e-02   5.16304e-01  -1.38893e-01   1.45268e-01  -4.71695e-01   1.79375e-01  -4.65954e-01   3.03694e-01  -5.22546e-01   0.00000e+00   1.74691e-01   7.91611e-02   1.15278e-01   1.07604e-01   6.00679e-02   2.96926e-02  -3.34723e-02   7.91050e-02   6.20387e-02   0.00000e+00   3.76273e-01   1.03274e+00   4.68817e-01   4.19187e-01   5.57675e-02   5.66524e-01   5.88252e-02   1.34228e+00   4.50175e-02   0.00000e+00  -6.36972e-01   9.07566e-02   5.14710e-02   7.42563e-03  -9.55759e+00   1.19904e-02  -7.35759e+00   2.18300e-02  -9.25759e+00   0.00000e+00   5.95144e-02   6.71091e-01   4.07272e-01   4.92042e-01   3.64757e-02   4.39875e-01   3.41959e-02   5.36773e-01   2.90729e-02   0.00000e+00   4.20218e-02   2.19435e-01   2.01681e-01   1.00609e-01  -3.02744e-03   1.67026e-01   4.67119e-02   2.98449e-01   6.22688e-02   0.00000e+00   0.00000e+00   0.00000e+00   0.00000e+00   0.00000e+00   0.00000e+00   0.00000e+00   0.00000e+00   0.00000e+00   0.00000e+00   0.00000e+00  -4.38252e-01   5.18073e-02   4.87001e-02  -2.81362e-01   3.83588e-02  -4.01101e-02   8.19704e-02  -8.73499e-02  -1.57209e-02   0.00000e+00  -3.15302e-02  -3.07999e-03   3.01657e-02  -4.73427e+00  -4.23880e-02  -3.44625e-02  -3.58327e-02  -2.34268e-01   1.96965e-02   0.00000e+00  -1.01489e-01   2.31223e-02   4.55670e-02  -2.33022e+01  -1.35101e-01   3.21070e-02   1.91559e-02  -8.00225e+00  -2.29361e-02   0.00000e+00  -2.98846e-02  -3.32911e-02  -2.39924e-02  -1.39497e-01   1.91451e-03  -4.05705e-02   1.54179e-01  -7.11117e-02   8.95730e-04   0.00000e+00  -2.08215e-03   4.06687e-01   4.39785e-01  -2.98071e-02   3.92494e-01   2.52689e-01   7.93120e-01   4.73501e-02   1.08238e+00   0.00000e+00   0.00000e+00   0.00000e+00   0.00000e+00   0.00000e+00   0.00000e+00   0.00000e+00   0.00000e+00   0.00000e+00   0.00000e+00   0.00000e+00  -4.56052e-01   1.97821e-01   1.92667e-01   1.51682e-01   4.55471e-02   1.29142e-01   7.79770e-02   9.04731e-02   3.68236e-03   0.00000e+00  -2.15113e-02   2.07696e-01   2.55581e-01   6.39926e-02   1.30268e-01   5.69662e-02   3.02349e-01   7.46295e-02   3.92623e-02   0.00000e+00   1.16365e-03   4.70843e-01   3.85695e-01   3.19615e-01   3.63717e-01   3.40079e-01   5.25493e-01   1.46039e-01   3.79087e-01   0.00000e+00  -5.20547e-01   5.97365e-01   5.18544e-01   4.47994e-01   4.35160e-01   4.05298e-01   9.74513e-01   3.30810e-01   1.12361e+00   0.00000e+00  -2.37568e-02   1.95353e-01   1.93793e-01   1.68165e-01   1.24653e-01   1.81519e-01   6.68749e-01   1.83333e-01   5.83884e-01   0.00000e+00   0.00000e+00   0.00000e+00   0.00000e+00   0.00000e+00   0.00000e+00   0.00000e+00   0.00000e+00   0.00000e+00   0.00000e+00   0.00000e+00  -4.94996e-01  -2.20917e-02   2.73291e-03  -3.58009e-02  -3.10382e-03   1.77111e-02   1.23778e-03   2.81475e-02   1.50606e-04   0.00000e+00  -1.58091e+00  -1.42578e+00  -8.17333e-01  -1.03655e+00  -1.95962e+00  -1.54139e+00   1.83011e-02  -2.62188e-01  -1.53934e-01   0.00000e+00   1.50917e-02   3.09436e-01   2.83491e-01   2.01794e-01   1.73849e-01   2.16118e-01   5.56013e-01   2.09809e-01   6.21267e-01   0.00000e+00   0.00000e+00   0.00000e+00   0.00000e+00   0.00000e+00   0.00000e+00   0.00000e+00   0.00000e+00   0.00000e+00   0.00000e+00   0.00000e+00  -9.47588e-03   1.12172e-01   2.08737e-01   1.06628e-01   1.66419e-01   1.41871e-01   2.70565e-01   9.62199e-02   4.44359e-01   0.00000e+00   2.92692e-02   3.87986e-01   4.75882e-01   2.72851e-01   2.92579e-01   2.53483e-01   6.23317e-01   2.26656e-01   9.41875e-01   0.00000e+00   4.68834e-02   4.64101e-01   5.00318e-01   3.15467e-01   3.35874e-01   3.20180e-01   6.03586e-01   2.19171e-01   5.38829e-01   0.00000e+00   0.00000e+00   0.00000e+00   0.00000e+00   0.00000e+00   0.00000e+00   0.00000e+00   0.00000e+00   0.00000e+00   0.00000e+00   0.00000e+00   1.76464e-01   1.53533e-01   2.56627e-01   1.29361e-01   8.15392e-02   1.46950e-01   1.92917e-01   7.95504e-02  -3.82434e-03   0.00000e+00   5.07494e-02   5.24922e-01   5.85263e-01   5.91313e-01   3.22465e-01   6.90571e-01   5.56749e-01   2.60482e-01   2.42730e-01   0.00000e+00   0.00000e+00   0.00000e+00   0.00000e+00   0.00000e+00   0.00000e+00   0.00000e+00   0.00000e+00   0.00000e+00   0.00000e+00   0.00000e+00   2.49182e-01   2.33932e-01   3.56283e-01   1.11859e-01   7.85470e-02   2.08605e-01  -4.96184e-01   9.44168e-02   1.81688e-02   0.00000e+00  -2.13505e-02   1.01218e-01   1.76857e-01   7.76011e-02   3.55691e-02   1.16107e-01  -4.08673e-02   1.74059e-01   6.95896e-01   0.00000e+00   9.44857e-02   6.31245e-01   6.33561e-01   5.38230e-01   4.77015e-01   5.27595e-01  -1.10482e-02   5.62985e-01   1.16008e+00   0.00000e+00   4.70214e-02   2.96398e-01   4.57861e-01   3.13973e-01   2.22062e-01   2.67414e-01   1.47793e-02   3.21765e-01   4.50076e-01   0.00000e+00   1.63562e-03   6.10456e-01   5.00590e-01   6.47492e-01   4.18313e-01   6.23740e-01  -6.38530e-04   2.42567e-01   2.52626e-01   0.00000e+00   0.00000e+00   0.00000e+00   0.00000e+00   0.00000e+00   0.00000e+00   0.00000e+00   0.00000e+00   0.00000e+00   0.00000e+00   0.00000e+00   2.20403e-01   1.07176e-01   1.73565e-01   4.97834e-02   3.93287e-02   7.20116e-02   1.81677e-01  -5.98247e-02   9.98601e-03   0.00000e+00  -2.98472e-01   7.01263e-01   5.60426e-01   3.27214e-01   4.43936e-01   3.28819e-01   7.67163e-01  -4.94997e-01   2.38140e-01   0.00000e+00  -3.31001e-02   1.89508e-01   2.17249e-01   7.63635e-02  -1.68306e-02   4.84270e-02   4.16476e-01  -2.73642e-02   6.62242e-02   0.00000e+00   4.63585e-03   3.28435e-01   3.47141e-01   1.84069e-01   1.39280e-01   9.59269e-02   6.77774e-01   2.11410e-02   5.43455e-02   0.00000e+00   0.00000e+00   0.00000e+00   0.00000e+00   0.00000e+00   0.00000e+00   0.00000e+00   0.00000e+00   0.00000e+00   0.00000e+00   0.00000e+00  -3.17501e-01   5.52363e-01   1.29208e-01   7.86710e-01   5.21030e-01  -4.58615e-01  -5.05355e-01   6.31172e-02  -4.65096e-01   0.00000e+00  -2.59662e-01   5.28904e-01   5.13679e-01   3.17065e-01   5.44835e-01  -2.17408e-02  -6.91135e-03   2.77165e-01  -4.61988e-02   0.00000e+00   3.43596e-01   7.38494e-02   1.21862e-01   4.56438e-02   8.90233e-02   2.39783e-02   5.15433e-03   5.48215e-02  -3.19872e-02   0.00000e+00   1.29963e-02   5.05361e-01   2.99691e-01   2.33868e-01   3.43571e-01  -4.63295e-02  -4.87679e-02   2.12312e-01   2.40947e-03   0.00000e+00   1.08555e-01   7.20134e-01   6.52830e-01   5.70275e-01   7.42566e-01   4.57747e-02  -2.41082e-02   3.97586e-01  -1.01921e-02   0.00000e+00  -5.62635e-01   4.84575e-02  -1.58400e-02   3.83045e-02   5.10229e-02  -3.81089e-02  -6.51523e-02   2.59980e-01  -8.78022e-02   0.00000e+00   3.87826e-02   9.62536e-01   5.04582e-01   4.97444e-01   6.79516e-01   6.36318e-02   5.14787e-02   8.37696e-01  -2.62784e-03   0.00000e+00   1.15815e-01   4.95263e-01   1.58552e-01   4.01383e-01   5.51236e-01   1.46173e-02  -7.24911e-03   2.40745e+00   6.57265e-02   0.00000e+00   0.00000e+00   0.00000e+00   0.00000e+00   0.00000e+00   0.00000e+00   0.00000e+00   0.00000e+00   0.00000e+00   0.00000e+00   0.00000e+00  -9.13838e-01   2.25509e-01   3.13964e-01   1.90815e-01   8.40896e-02   1.42486e-01   2.46102e-01   1.46103e-02   5.21083e-02   0.00000e+00   9.64072e-02   7.37105e-03   7.30587e-02   6.03147e-02   3.01610e-02   8.93904e-02   5.88136e-01   3.51648e-02   2.11568e-01   0.00000e+00   3.44588e-02   1.50110e-01   2.47079e-01   1.55304e-01   9.39248e-02   2.53860e-01   3.01189e-01   2.73777e-02   3.51752e-02   0.00000e+00  -4.47073e-01   2.96163e-01   2.86576e-01   1.14391e-01   1.26218e-01   1.80174e-01   1.38938e+00   6.25572e-01   3.57541e-01   0.00000e+00   2.92315e-02   6.28736e-01   5.63458e-01   4.38190e-01   5.27138e-01   5.77799e-01   6.91498e-01   2.34001e-01   3.48900e-01   0.00000e+00   5.74526e-02   4.16879e-01   4.62424e-01   3.48447e-01   2.62414e-01   3.34787e-01   1.68877e+00   9.08411e-01   5.90551e-01   0.00000e+00  -1.79133e-02   4.00200e-01   2.09990e-01   3.31874e-01   1.76229e-01   3.75839e-01   2.56993e-01   9.17394e-02   1.11499e-01   0.00000e+00   5.10266e-02   1.21329e+00   6.23560e-01   9.37295e-01   7.01744e-01   7.06614e-01   1.09987e+00   7.67843e-01   1.49299e+00   0.00000e+00   0.00000e+00   0.00000e+00   0.00000e+00   0.00000e+00   0.00000e+00   0.00000e+00   0.00000e+00   0.00000e+00   0.00000e+00   0.00000e+00   4.94875e-04   5.09696e-01   5.59583e-01   3.82821e-01   3.00747e-01   4.46361e-01   7.14195e-01   2.67028e-01   8.20453e-01   0.00000e+00  -2.11379e+00  -1.46765e+00  -6.66578e-01  -1.58402e+00  -2.05300e+00  -1.30346e+00  -4.49138e-02  -1.86596e-01  -1.67119e+00   0.00000e+00   0.00000e+00   0.00000e+00   0.00000e+00   0.00000e+00   0.00000e+00   0.00000e+00   0.00000e+00   0.00000e+00   0.00000e+00   0.00000e+00  -1.83733e-01   2.01134e-01   2.63703e-01   1.93105e-01   1.15522e-01   2.80694e-01   2.56036e-01   1.67967e-01   7.78546e-02   0.00000e+00   9.76144e-02   4.51784e-02   5.86655e-02   3.89578e-02   4.93530e-02   8.95591e-03   4.70488e-01   5.48434e-02   7.77352e-03   0.00000e+00   2.00799e-01   3.19008e-01   4.59969e-01   2.12982e-01   3.22645e-01   2.25958e-01   4.40486e-01   1.57168e-01   1.08850e-01   0.00000e+00  -3.93457e-01   7.68870e-01   5.34322e-01   5.54095e-01   6.70499e-01   5.54667e-01   6.46878e-01   3.02484e-01   2.32484e-01   0.00000e+00   6.19079e-02   5.92887e-01   4.87088e-01   6.17073e-01   6.26128e-01   6.89758e-01   8.59419e-01   2.17954e-01   2.79973e-01   0.00000e+00  -3.60296e-02   1.03286e-01   1.68500e-01   1.38574e-01   1.12440e-01   4.07074e-01   1.71894e-01   4.13607e-03  -2.57470e-02   0.00000e+00   5.04205e-02   4.82437e-01   4.31503e-01   3.50281e-01   5.04179e-01   6.09832e-01   5.77742e-01   2.52911e-01   1.75202e-01   0.00000e+00   1.08609e-01   4.76050e-01   3.86750e-01   2.87517e-01   6.54895e-01   3.14159e-01   2.16781e+00   1.09442e+00   1.00213e-01   0.00000e+00   5.69251e-02   3.21060e-01   2.97037e-01   1.86433e-01   5.35731e-01   1.56551e-01   7.41069e-01   7.27503e-01   1.23452e+00   0.00000e+00   0.00000e+00   0.00000e+00   0.00000e+00   0.00000e+00   0.00000e+00   0.00000e+00   0.00000e+00   0.00000e+00   0.00000e+00   0.00000e+00  -2.04935e-01   8.12982e-02  -3.26014e-01   4.90903e-02   6.51569e-02  -8.92110e-03   6.80590e-02   7.46039e-02   9.05148e-02   0.00000e+00   5.59733e-02   6.91146e-01   5.02337e-01   3.22840e-01   4.64140e-01   4.41728e-01   7.53456e-01   3.02700e-01   4.17585e-01   0.00000e+00   1.68331e-02   1.16874e-01   8.69199e-03  -1.38072e-02   2.34610e-02   5.34336e-02   3.75996e-01   4.05243e-02   1.53679e-01   0.00000e+00   5.74163e-02   6.33697e-01   5.07555e-01   3.21595e-01   4.80010e-01   4.71026e-01   1.03818e+00   4.37775e-01   6.42144e-01   0.00000e+00   5.29515e-03   1.04314e-01   1.43429e-01   8.24279e-02   1.01861e-01   1.00785e-01   1.43293e-01   3.97386e-02   2.78925e-01   0.00000e+00   1.10875e-01   6.00519e-01   4.59941e-01   2.80687e-01   7.92013e-01   3.04771e-01   1.23095e+00   8.56288e-01   1.49835e+00   0.00000e+00   3.77575e-03   6.86616e-01   5.17643e-01   3.81918e-01   7.05509e-01   4.49813e-01   1.33165e+00   1.03446e+00   9.53993e-01   0.00000e+00  -5.14145e-01   1.45437e-02  -9.23788e-03   5.27916e-02   3.43212e-02  -3.12398e-03   1.94384e-02   4.01243e-02   5.22043e-02   0.00000e+00   0.00000e+00   0.00000e+00   0.00000e+00   0.00000e+00   0.00000e+00   0.00000e+00   0.00000e+00   0.00000e+00   0.00000e+00   0.00000e+00   6.75082e-02   2.39947e-02   7.11535e-02   2.65526e-02  -8.91375e-03   6.77838e-02   2.85338e-02   1.25364e-01   3.82404e-02   0.00000e+00   6.04222e-03   5.45011e-02   6.49613e-02   5.61027e-02   7.93905e-02   3.17293e-02   6.51887e-02   2.69165e-02   5.81882e-02   0.00000e+00  -2.91498e-02   9.46028e-02   4.51575e-02   7.21096e-02   3.46941e-02   5.91126e-02   3.22658e-02   8.83513e-03  -7.27521e-03   0.00000e+00  -6.69247e-03   2.05094e-01   2.57888e-01   1.98920e-01   1.64675e-01   1.79375e-01   1.98400e-01   1.71133e-01   1.28660e-01   0.00000e+00   0.00000e+00   0.00000e+00   0.00000e+00   0.00000e+00   0.00000e+00   0.00000e+00   0.00000e+00   0.00000e+00   0.00000e+00   0.00000e+00  -2.20897e-01   2.56852e-02  -4.40730e-01   9.06726e-02   2.25843e-02   5.78744e-02   7.12456e-02   1.37328e-02   2.56215e-02   0.00000e+00  -4.51766e-01   2.43314e-01   1.94899e-01   1.95080e-01   2.13265e-01   2.16711e-01   7.24726e-01   3.47721e-01   7.75338e-01   0.00000e+00   5.25024e-02   5.06063e-01   4.00734e-01   4.76881e-01   3.99327e-01   4.54307e-01   8.28657e-01   3.56548e-01   1.17331e+00   0.00000e+00  -4.84956e-03   1.09014e-01   3.57884e-02   7.95597e-02   8.06710e-02   3.42443e-02   5.60375e-02   9.30050e-02   4.99046e-02   0.00000e+00   0.00000e+00   0.00000e+00   0.00000e+00   0.00000e+00   0.00000e+00   0.00000e+00   0.00000e+00   0.00000e+00   0.00000e+00   0.00000e+00  -1.96656e-01  -1.03140e+00   2.44464e-01   3.89856e-01  -5.35838e-01   2.11765e-01  -5.45669e-01  -5.65180e-01  -7.79436e-03   0.00000e+00   2.20323e-01   1.36213e-02   1.05417e-01   9.81259e-02   2.08057e-02   1.17429e-01  -2.51395e-02  -2.38611e-02   5.51489e-02   0.00000e+00  -5.15971e-01  -3.22842e-02   4.60107e-02   8.39431e-02  -1.39604e-02   8.88672e-02  -5.40617e-02  -1.16795e-02   3.08457e-02   0.00000e+00   1.81784e-01  -4.11062e-02   2.24676e-01   4.89876e-01  -2.43577e-02   4.39755e-01  -1.42106e-02  -5.12465e-02   4.51680e-02   0.00000e+00  -3.68416e-01  -5.07098e-02   6.81762e-02   5.10987e-02  -3.44848e-03   6.69866e-02   3.73640e-03  -4.39982e-02   5.34265e-02   0.00000e+00  -3.82081e-01   1.94566e-03   2.91745e-02   6.53356e-02  -1.62570e-02   1.50064e-02  -1.55476e-03  -3.26940e-02   1.41694e-02   0.00000e+00  -1.32571e-02   1.95745e-02   7.14497e-03   7.74747e-02   1.68651e-02   4.86925e-02  -1.29544e-02  -8.13439e-02   6.49540e-02   0.00000e+00  -6.44788e-02  -1.49197e-01   3.08231e-02   8.66437e-02  -1.46063e-01   9.89331e-02  -1.62111e-02  -1.50762e-01   5.02959e-02   0.00000e+00  -5.25078e-01  -1.06763e-01   5.21632e-01   9.79053e-01   6.81926e-02   8.47052e-01   1.72318e-02   7.37325e-02   2.45715e-01   0.00000e+00  -2.31924e-02  -8.58446e-02   8.29527e-02   1.04479e-01  -1.36898e-02   1.21927e-01  -3.74732e-02  -1.10867e-01   1.08814e-01   0.00000e+00  -4.76561e-03   8.25719e-02   8.04206e-01   1.03414e+00   2.91424e-02   4.72227e-01   2.61128e-02   1.62073e-02   5.85592e-01   0.00000e+00  -2.29936e-02   5.10143e-02   1.72117e-01   4.86069e-01  -3.56531e-02   3.90100e-01  -2.14786e-02   2.02469e-02   2.03568e-01   0.00000e+00   0.00000e+00   0.00000e+00   0.00000e+00   0.00000e+00   0.00000e+00   0.00000e+00   0.00000e+00   0.00000e+00   0.00000e+00   0.00000e+00   1.82266e-01   5.97618e-01   4.59988e-01   3.65852e-01   3.59581e-01   3.04960e-01   6.09899e-01   2.35487e-01   1.63542e-01   0.00000e+00  -4.28260e-02   1.70009e-01   3.20793e-01   1.20104e-01   1.38879e-01   8.65490e-02   4.58063e-01   5.27244e-02   6.06924e-01   0.00000e+00   0.00000e+00   0.00000e+00   0.00000e+00   0.00000e+00   0.00000e+00   0.00000e+00   0.00000e+00   0.00000e+00   0.00000e+00   0.00000e+00   8.54515e-02   1.93286e-02   1.87547e-01  -5.66890e-01   1.44151e-01  -4.74908e-01   5.64367e-02   1.63586e-01  -5.23188e-01   0.00000e+00  -2.38429e-01   4.63669e-01   5.25677e-01   3.25034e-02   4.39537e-01   4.38725e-02   5.79498e-01   2.91880e-01   7.43324e-02   0.00000e+00   2.68854e-02   3.40927e-01   3.95615e-01  -5.26393e-02   2.62687e-01   7.91884e-02   9.54306e-01   6.17345e-01   2.17745e-03   0.00000e+00   2.32458e-02   1.93492e-01   1.69731e-01  -4.36986e-02   1.13908e-01   4.82205e-02   4.36304e-01   1.15071e-01   4.03745e-02   0.00000e+00   2.94873e-02   1.09704e+00   2.21377e+00  -3.48624e-02   1.96462e+00  -1.58949e-03   1.91057e+00   3.40377e+00  -1.58949e-03   0.00000e+00   0.00000e+00   0.00000e+00   0.00000e+00   0.00000e+00   0.00000e+00   0.00000e+00   0.00000e+00   0.00000e+00   0.00000e+00   0.00000e+00  -1.10154e-01  -1.06863e-01  -5.03604e-01  -3.29568e-02  -5.34486e-01   4.78261e-01   4.39939e-01   3.01086e-02   1.61333e-02   0.00000e+00  -3.78702e-01   7.55810e-02  -2.55529e-01  -2.58461e-02  -9.43584e-02   1.01236e-01   7.61096e-02   3.45247e-03   1.47601e-02   0.00000e+00   4.60956e-03   1.28411e-01  -1.29820e-01  -6.88992e-02  -1.61462e-01   9.16084e-03   5.13381e-01  -5.34465e-02   3.64562e-01   0.00000e+00  -3.18780e-01   1.14433e-01  -1.14573e+00  -6.09381e-01  -2.35150e-01   1.70209e-03   4.23102e-01  -1.03183e-01   3.70531e-01   0.00000e+00  -4.44527e-02   7.40168e-02  -3.70952e+00  -9.67293e-02  -5.49692e-01   1.67801e-01   1.05231e-01  -5.59565e-01   4.62200e-02   0.00000e+00   4.58678e-02   8.51231e+00  -5.17591e-02   1.88871e-01  -4.34338e-02   6.87689e+00   3.12383e+00   5.12391e-02   6.12499e-01   0.00000e+00  -6.71705e-02   3.32890e-01  -1.78605e-01  -4.00497e-02  -7.27161e-02   7.34087e-01   8.79493e-01   4.34281e-02   9.69306e-02   0.00000e+00   0.00000e+00   0.00000e+00   0.00000e+00   0.00000e+00   0.00000e+00   0.00000e+00   0.00000e+00   0.00000e+00   0.00000e+00   0.00000e+00  -5.29679e-01   2.40160e-02  -1.79500e-04   2.61470e-02  -4.74483e-02   3.75665e-03   3.19867e-02   2.74643e-02   1.74685e-02   0.00000e+00   1.00789e-02   4.47942e-01   4.78492e-01   4.27637e-01   3.57684e-01   3.82094e-01   7.54023e-01   3.19616e-01   9.66669e-01   0.00000e+00   1.70497e-03   1.20276e+00   1.30665e+00   4.93934e-01   1.23857e+00   9.81229e-01   2.38239e+00   3.88369e+00   1.50685e+00   0.00000e+00  -1.02203e-02   1.55819e-01   7.93935e-02   1.02775e-01   4.30952e-02   7.47524e-02   3.97268e-01   5.48638e+00   7.28589e-02   0.00000e+00   0.00000e+00   0.00000e+00   0.00000e+00   0.00000e+00   0.00000e+00   0.00000e+00   0.00000e+00   0.00000e+00   0.00000e+00   0.00000e+00   3.50605e-02   5.39306e-01   6.01185e-01   4.37772e-01   4.02280e-01   5.15997e-01   8.48583e-01   2.86237e-02   1.19736e+00   0.00000e+00  -2.62224e-02   1.00981e-01   4.18532e-02   5.94434e-02   3.44488e-02   3.83596e-02   9.68765e-02  -7.31039e-01   5.01597e-03   0.00000e+00  -4.13873e-02   1.97396e-01   2.27498e-01   1.86143e-01   9.21280e-02   1.72859e-01   5.63476e-01  -5.71068e-02   6.63232e-01   0.00000e+00   5.27775e-02   1.40680e+00   1.48078e+00   1.58101e+00   1.26496e+00   1.67749e+00   2.49180e+00   5.60181e-02   1.38008e+00   0.00000e+00   0.00000e+00   0.00000e+00   0.00000e+00   0.00000e+00   0.00000e+00   0.00000e+00   0.00000e+00   0.00000e+00   0.00000e+00   0.00000e+00   6.65651e-02   2.10856e-02  -8.21792e-03  -1.06987e-03  -9.46123e-02   6.66982e-02   1.45775e-01  -5.48906e-03   2.84639e-01   0.00000e+00  -1.16507e-01   1.25143e-01   1.22604e-01   9.93070e-02  -4.80020e-01   3.40705e-02   1.15610e-01  -1.90242e-02   1.32014e-02   0.00000e+00   2.47635e-02   5.32175e-01   5.36262e-01   4.17650e-01   1.57496e-02   5.14380e-01   1.09327e+00   3.58656e-02   1.15988e+00   0.00000e+00  -5.09529e-01   1.97999e-01   2.07110e-01   1.53546e-01  -2.54327e-02   1.13501e-01   3.62035e-01  -5.06703e-01   3.69817e-02   0.00000e+00   2.33644e-02   2.81839e-01   2.72025e-01   1.70531e-01  -3.44072e-02   2.17657e-01   1.28289e+00  -1.73297e-02   5.98567e-01   0.00000e+00   3.58516e-02   4.78985e-02   1.18870e-01   9.16715e-02  -4.30344e-02   5.73789e-02   1.71518e-01  -9.59933e-02   7.65596e-02   0.00000e+00   0.00000e+00   0.00000e+00   0.00000e+00   0.00000e+00   0.00000e+00   0.00000e+00   0.00000e+00   0.00000e+00   0.00000e+00   0.00000e+00   4.31868e-02   5.59002e-01   5.58998e-01   4.24220e-01   4.21183e-01   3.77145e-01   7.16303e-01   2.45674e-01   4.79907e-01   0.00000e+00  -1.21029e-02   1.46464e-01   1.98597e-01   2.26529e-02   4.94594e-02  -8.99377e-03   1.87250e-01   2.98293e-02  -7.74422e-03   0.00000e+00   5.08137e-02   5.41284e-01   5.66975e-01   3.54198e-01   4.10533e-01   3.10381e-01   9.86218e-01   2.15790e-01   2.19145e-01   0.00000e+00   2.30947e-02   1.17755e+00   1.33692e+00   9.09403e-01   1.22753e+00   8.29320e-01   2.56033e+00   2.60922e+00   1.32214e+00   0.00000e+00   1.64150e-02   4.93595e-01   5.58710e-01   3.52060e-01   3.93186e-01   3.73571e-01   8.37916e-01   4.27931e-01   9.29591e-01   0.00000e+00   0.00000e+00   0.00000e+00   0.00000e+00   0.00000e+00   0.00000e+00   0.00000e+00   0.00000e+00   0.00000e+00   0.00000e+00   0.00000e+00   1.87641e-02   1.77324e-02   1.52224e-02   3.92431e-02  -8.63614e-03   3.18669e-02   4.24367e-02   4.45732e-02   3.18283e-02   0.00000e+00  -6.81382e-02   6.98850e-02  -2.75136e-02   5.60495e-02   3.01364e-02  -3.44663e-02  -8.45372e-03   1.86409e-02   1.44741e-01   0.00000e+00   3.11677e-02   1.02964e+00   1.05689e+00   7.86662e-01   9.00256e-01   7.85496e-01   2.38158e+00   1.88043e+00   1.10713e+00   0.00000e+00   4.78431e-02   1.55686e-01   2.72230e-01   1.76288e-01   1.23397e-01   1.68318e-01   2.24584e-01   9.72485e-02   2.60257e-01   0.00000e+00   0.00000e+00   0.00000e+00   0.00000e+00   0.00000e+00   0.00000e+00   0.00000e+00   0.00000e+00   0.00000e+00   0.00000e+00   0.00000e+00  -3.29880e-01   8.52513e-01   6.82989e-01   4.93426e-01   6.39034e-01   5.57360e-01   7.87460e-01   5.03343e-01   3.38201e-01   0.00000e+00   1.37523e-01   7.00838e-02   2.96922e-02   2.46330e-03  -2.35012e-02   7.16340e-02  -2.01929e-02   1.06231e-02   1.15376e-01   0.00000e+00   1.56755e-02   4.31551e-01   3.97043e-01   2.21331e-01   3.47289e+00   2.18406e-01   2.57828e+00   1.52254e+00   1.19298e+00   0.00000e+00  -1.32002e-02   8.96728e-02   1.21050e-01   4.43723e-02   3.73569e-02   8.06539e-02   6.76986e-01   1.33312e-01   5.44644e-01   0.00000e+00   7.30781e-01   2.72939e+00   3.47916e+00   2.14166e+00   4.64694e+00   2.79243e+00   4.71834e+00   3.14056e+00   2.39370e+00   0.00000e+00   7.22352e-02   6.02308e-01   6.48609e-01   4.99839e-01   4.68757e-01   5.49387e-01   1.62228e+00   3.81556e-01   3.01442e-01   0.00000e+00   0.00000e+00   0.00000e+00   0.00000e+00   0.00000e+00   0.00000e+00   0.00000e+00   0.00000e+00   0.00000e+00   0.00000e+00   0.00000e+00   5.23886e-02   1.02583e+00   1.06233e+00   3.62065e-01   1.17177e+00   6.17868e-01   2.30887e+00   1.84936e+00   1.10613e+00   0.00000e+00   4.79370e-02   5.72036e-02   4.36980e-02   7.69478e-02   7.59465e-02   4.49125e-02   3.05819e-01   4.60847e-02   5.52774e-02   0.00000e+00  -3.81726e-02   1.24669e-01   1.58335e-01   4.18263e-02   2.82500e-02   1.03105e-01   5.36660e-01   4.65205e-02   3.45932e-01   0.00000e+00   2.29477e-02   4.76478e-01   4.76798e-01   3.62174e-01   3.79473e-01   3.33501e-01   7.11620e-01   2.49639e-01   7.42673e-01   0.00000e+00   1.46762e-02   4.63564e-01   5.00553e-01   3.73680e-01   3.59310e-01   2.95913e-01   9.55192e-01   1.92863e+00   1.65075e-01   0.00000e+00   0.00000e+00   0.00000e+00   0.00000e+00   0.00000e+00   0.00000e+00   0.00000e+00   0.00000e+00   0.00000e+00   0.00000e+00   0.00000e+00  -1.47573e-02  -2.11105e-02  -2.07987e-02   3.03502e-02   4.18918e-02  -2.50480e-02   2.88686e-03  -3.59038e-02   1.67151e-02   0.00000e+00   1.54549e-02   9.41758e-01   9.32432e-01   5.64117e-01   9.49588e-01   2.81420e-01   2.38783e+00   1.57663e+00   1.04326e+00   0.00000e+00   0.00000e+00   0.00000e+00   0.00000e+00   0.00000e+00   0.00000e+00   0.00000e+00   0.00000e+00   0.00000e+00   0.00000e+00   0.00000e+00  -4.61652e-02   4.35561e-01   4.18346e-01   2.99580e-01   3.05592e-01   4.11334e-01   5.43489e-01   3.72151e+00   1.27927e-01   0.00000e+00   6.32975e-04   1.06660e+00   9.53090e-01   4.35036e-01   1.27544e+00   9.93847e-01   2.37203e+00   1.28767e+00   8.55534e-01   0.00000e+00  -4.06132e-02   7.79870e-02   3.93961e-02   1.04481e-01   1.35794e-01   6.34436e-02   7.77181e-01   2.30713e-02   1.96336e-02   0.00000e+00   0.00000e+00   0.00000e+00   0.00000e+00   0.00000e+00   0.00000e+00   0.00000e+00   0.00000e+00   0.00000e+00   0.00000e+00   0.00000e+00  -1.26822e-02   1.84564e-01   1.99734e-01   2.86721e-02   5.50617e-02   3.18954e-02   2.22455e-01   5.80410e-02   3.68794e-01   0.00000e+00   9.88013e-03   9.93152e-01   8.74580e-01   3.47211e-01   1.03030e+00   5.69654e-01   2.46367e+00   1.26107e+00   9.11453e-01   0.00000e+00   0.00000e+00   0.00000e+00   0.00000e+00   0.00000e+00   0.00000e+00   0.00000e+00   0.00000e+00   0.00000e+00   0.00000e+00   0.00000e+00  -4.77394e-02   3.75437e-02   8.81821e-02   9.19967e-02   9.40912e-02   3.50184e-02   1.67019e-01   9.68566e-02   2.38855e-01   0.00000e+00  -4.32147e-02   4.23299e-01   5.22208e-01   2.86027e-01   4.29798e-01   3.10631e-01   2.20848e+00   1.19541e+00   8.66087e-01   0.00000e+00  -4.26432e-02   2.63078e-02   1.11040e-01   1.13016e-01   6.93098e-02   9.10537e-02   6.51659e-01   4.27459e-02   3.27484e-02   0.00000e+00   0.00000e+00   0.00000e+00   0.00000e+00   0.00000e+00   0.00000e+00   0.00000e+00   0.00000e+00   0.00000e+00   0.00000e+00   0.00000e+00   2.25829e-02  -3.84060e-03  -5.11990e-01   3.15062e-02   4.94809e-05   5.64610e-03  -8.81977e-03  -8.69271e-03  -3.97585e-04   0.00000e+00   1.73446e-02   1.07631e+00   3.76518e-01   3.20739e-01   1.12194e+00   7.49955e-01   2.43997e+00   1.57528e+00   1.06682e+00   0.00000e+00  -1.56788e-02   4.02172e-01   2.77439e-01   2.64781e-01   2.59540e-01   2.31940e-01   5.72280e-01   1.97043e-01   6.73811e-01   0.00000e+00   0.00000e+00   0.00000e+00   0.00000e+00   0.00000e+00   0.00000e+00   0.00000e+00   0.00000e+00   0.00000e+00   0.00000e+00   0.00000e+00  -6.54627e-03   4.50117e-01   5.85253e-01   3.63257e-01   7.12159e-01   3.35647e-01   2.33336e+00   8.01161e-01   8.03356e-01   0.00000e+00   0.00000e+00   0.00000e+00   0.00000e+00   0.00000e+00   0.00000e+00   0.00000e+00   0.00000e+00   0.00000e+00   0.00000e+00   0.00000e+00   4.85045e-02  -3.00371e-01   3.57019e-01   5.57220e-02  -4.46643e-01  -4.55537e-01   1.61783e-01   1.51675e-01   9.48009e-02   0.00000e+00   2.13738e-02  -2.40582e-02   1.88214e-02   5.19452e-02  -1.03969e-01  -5.18984e-02   8.67370e-01   2.12366e-02   5.03924e-01   0.00000e+00  -3.97339e-02   1.11725e-01   5.23692e-02   5.78352e-02  -4.00906e-01  -3.64901e-01   2.17020e-01   7.86768e-02  -1.19955e-02   0.00000e+00   2.94718e-01   4.81623e-01   1.35120e+00   2.00509e-01   3.75508e-02   8.49473e-02   1.79279e+00   1.94487e+00   2.19475e+00   0.00000e+00   0.00000e+00   0.00000e+00   0.00000e+00   0.00000e+00   0.00000e+00   0.00000e+00   0.00000e+00   0.00000e+00   0.00000e+00   0.00000e+00  -5.16718e-03   4.22217e-01   4.73363e-01   3.03625e-01   3.47659e-01   3.87806e-01   6.73990e-01   1.82248e-01   8.74404e-01   0.00000e+00  -2.19898e-02   2.00170e-01   1.64482e-01   1.59447e-01   1.78288e-01   1.31503e-01   5.86517e-01   8.62872e-02   7.43635e-02   0.00000e+00   0.00000e+00   0.00000e+00   0.00000e+00   0.00000e+00   0.00000e+00   0.00000e+00   0.00000e+00   0.00000e+00   0.00000e+00   0.00000e+00   6.40391e-02   3.23398e-01   3.91328e-01   2.85147e-01   2.50782e-01   3.22021e-01   6.90313e-01   4.54857e-01   8.68451e-01   0.00000e+00  -3.82761e-02   1.86433e-01   1.89329e-01   8.61778e-02   8.35433e-02   1.61234e-01   2.71078e-01   2.21685e-01   8.73332e-02   0.00000e+00  -3.63857e-02   2.53404e-01   3.44809e-01   2.69177e-01   2.63935e-01   3.18522e-01   5.17864e-01   1.69221e-01   2.90737e-01   0.00000e+00   4.72735e-03   4.86630e-01   5.18303e-01   4.30866e-01   3.98317e-01   4.39385e-01   7.71073e-01   4.87202e-01   1.20991e+00   0.00000e+00   4.25612e-02   6.81815e-01   5.62156e-01   6.65071e-01   3.05288e-01   4.69351e-01   1.89349e+00   2.29826e+00   1.18974e+00   0.00000e+00   0.00000e+00   0.00000e+00   0.00000e+00   0.00000e+00   0.00000e+00   0.00000e+00   0.00000e+00   0.00000e+00   0.00000e+00   0.00000e+00   2.17042e-02   4.29994e-01   5.82645e-01   4.00210e-01   3.28533e-01   4.22827e-01   6.39454e-01   7.28196e-02   6.92597e-01   0.00000e+00   2.03168e-02   1.34399e+00   1.05637e+00   1.29953e+00   1.12315e+00   1.16770e+00   2.27280e+00   1.01789e-02   1.05112e+00   0.00000e+00  -2.49011e-02   9.08054e-02   1.10167e-01   1.22357e-01   8.44939e-02   3.11142e-02   6.40812e-02   9.59161e-03   9.75274e-02   0.00000e+00  -1.21508e-02   6.91790e-02   7.99472e-02   5.91695e-02   4.87555e-02   2.82848e-02   6.46037e-02  -1.06418e+01   6.22554e-02   0.00000e+00   1.89442e-02   6.29581e-01   5.35066e-01   3.94952e-01   3.16182e-01   4.25721e-01   1.70448e+00   5.48874e-02   7.70237e-01   0.00000e+00   0.00000e+00   0.00000e+00   0.00000e+00   0.00000e+00   0.00000e+00   0.00000e+00   0.00000e+00   0.00000e+00   0.00000e+00   0.00000e+00   4.62683e-01  -1.47465e-02   4.99934e-02  -5.53087e-01   1.66574e-01   2.59766e-01   1.95941e-01   1.27129e-01  -4.93368e-01   0.00000e+00   6.71476e-02   6.67517e-02   1.34662e-01  -8.46787e-02   1.58366e-02   9.32147e-02   1.03220e-01   6.31712e-02   2.58261e-02   0.00000e+00   4.47678e-02   3.03347e-01   2.01541e-01  -1.71267e-03   1.19602e-01   2.62871e-01   7.56742e-01   3.93493e-01   9.05445e-02   0.00000e+00   2.79439e-02   3.57969e-01   2.28663e-01  -3.47590e-02   1.41459e-01   6.85835e-01   1.50069e+00   9.74506e-01   7.04983e-02   0.00000e+00   5.36104e-02   8.46050e-01   6.11847e-01   5.93179e-03   5.24624e-01   8.10328e-01   9.95446e-01   7.37592e-01   4.77188e-02   0.00000e+00  -1.98280e-02   1.39170e+00   1.91231e+00   2.34992e-02   4.08294e+00   3.58185e+00   4.94089e+00   5.15282e+00   7.07554e-02   0.00000e+00  -1.22936e-02   4.42959e-01   3.80574e-01  -1.18235e-02   2.62873e-01   6.37514e-01   1.07098e+00   6.29457e-01   4.25614e-02   0.00000e+00  -6.80139e-02   3.99745e-03   3.87544e-02  -2.80153e-01   2.12489e-02   7.78851e-02   4.30380e-01   1.13763e-02  -1.49901e-01   0.00000e+00   4.37078e-02   3.84101e-01   3.10480e-01   4.19437e-02   1.51867e-01   4.99414e-01   6.27993e-01   2.78861e-01   8.47156e-02   0.00000e+00   0.00000e+00   0.00000e+00   0.00000e+00   0.00000e+00   0.00000e+00   0.00000e+00   0.00000e+00   0.00000e+00   0.00000e+00   0.00000e+00   4.78779e-02   9.56762e-02   1.56834e-01   2.32329e-01   6.26569e-02   1.77338e-01   2.16611e-01  -5.42166e-01   7.64388e-03   0.00000e+00  -1.08005e-02   2.41778e-01   3.37962e-01   2.64794e-01   1.73766e-01   2.41349e-01   4.20057e-01   9.12470e-03   2.26496e-01   0.00000e+00  -3.28311e-01   5.58990e-01   5.02694e-01   4.96994e-01   4.22675e-01   5.25470e-01   8.27852e-01   4.31270e-02   1.04078e+00   0.00000e+00   2.85560e-02   2.57438e+00   5.17212e-01   2.76889e+00   3.46760e-01   1.64038e+00   1.25067e+00   7.98578e-02   2.85693e-01   0.00000e+00   3.97309e-01   5.63934e+00   3.77245e+00   5.51945e+00   3.30081e+00   3.76501e+00   4.46052e+00   5.70842e-02   4.49600e+00   0.00000e+00  -5.06548e-03   1.03281e-01   1.35128e-01   1.89070e-01   9.05781e-02   2.99070e-01   2.29524e-01   6.17772e-02   3.43004e-02   0.00000e+00  -2.26574e-02   2.39305e-01   2.43881e-01   1.70449e-01   4.58259e-02   2.13292e-01   3.16534e-01   5.62895e-02   1.06807e-01   0.00000e+00  -2.71307e-02   4.19432e-01   3.41880e-01   2.85742e-01   2.16160e-01   2.85074e-01   1.19059e+00   3.32649e-02   1.09632e+00   0.00000e+00   3.65657e-02   2.39052e+00   7.93540e-01   4.23998e+00   1.32453e+00   2.21670e+00   2.53369e+00   6.29392e-02   2.05850e+00   0.00000e+00   0.00000e+00   0.00000e+00   0.00000e+00   0.00000e+00   0.00000e+00   0.00000e+00   0.00000e+00   0.00000e+00   0.00000e+00   0.00000e+00  -3.35178e-01   1.88057e-01   1.89547e-01   1.08475e-01   5.69282e-02   1.53531e-01   1.86532e-01  -5.20003e-01   6.04156e-02   0.00000e+00   2.31827e-01   6.55899e-02   1.55247e-01   1.00595e-01   1.03101e-01   9.77307e-02   9.77635e-02  -8.32180e-03   8.42475e-02   0.00000e+00   7.98595e-02   2.87789e-01   3.17483e-01   2.79317e-01   1.92307e-01   3.07291e-01   7.15537e-01  -5.68264e-03   1.53009e-01   0.00000e+00   7.42342e-02   5.06995e-01   4.61463e-01   2.95553e-01   2.91058e-01   3.17682e-01   8.48901e-01   3.48719e-02   9.57974e-01   0.00000e+00   4.16766e-02   3.84070e-01   4.11679e-01   4.24311e-01   1.71983e-01   1.80352e-01   5.86628e-01   3.28954e-02   9.07495e-02   0.00000e+00  -1.05294e-01   1.26980e-01   1.72093e-01   4.14050e-02   4.29921e-02   1.11289e-01   9.84571e-01  -5.98359e-02   1.13155e-01   0.00000e+00  -7.55674e-02   3.21606e-01   2.74889e-01   4.09015e-01   1.39883e-01   2.50029e-01   1.42786e+00   6.50470e-03   5.20586e-01   0.00000e+00  -2.55721e-03   1.03280e+00   1.53264e+00   1.45325e+00   8.85365e-01   1.36590e+00   2.13975e+00   5.15067e-02   1.29795e+00   0.00000e+00   0.00000e+00   0.00000e+00   0.00000e+00   0.00000e+00   0.00000e+00   0.00000e+00   0.00000e+00   0.00000e+00   0.00000e+00   0.00000e+00  -2.77256e-01   1.15142e-02  -2.73235e-02  -7.71829e-01   5.38990e-02   4.84862e-02   3.16348e-02  -4.91147e-03   4.86541e-02   0.00000e+00  -1.46100e-02   7.54098e-02   1.52470e-01  -3.14031e-01   4.95511e-02   6.32736e-02   4.45869e-01   4.91663e-02   4.07893e-03   0.00000e+00   1.59868e-02   3.07986e-01   3.66200e-01  -5.00074e-02   2.37163e-01   1.63264e-01   1.22008e+00   2.10968e-01   6.26655e-01   0.00000e+00  -8.65953e-02   9.71379e-02   1.15102e-01  -7.41251e-02   1.18070e-01   7.39379e-02   8.83640e-01   3.31261e-02   3.27849e-02   0.00000e+00   4.59966e-03   2.75649e-01   3.38195e-01  -2.21969e-02   1.87608e-01   1.32219e-01   1.21018e+00   9.65360e-02   2.55706e-01   0.00000e+00  -2.61981e-02   1.08887e+00   1.49145e+00   1.72490e-02   1.29867e+00   9.03148e-01   2.57817e+00   2.41984e+00   9.42992e-01   0.00000e+00   0.00000e+00   0.00000e+00   0.00000e+00   0.00000e+00   0.00000e+00   0.00000e+00   0.00000e+00   0.00000e+00   0.00000e+00   0.00000e+00  -5.14391e-01   2.52584e-01   3.35623e-01   1.60080e-01   1.82682e-01   7.15645e-02   3.45111e-01   6.67103e-02   3.81282e-01   0.00000e+00  -6.80778e-03   2.83493e-02  -1.17635e-03   3.96357e-02   5.32752e-02   1.12612e-02   9.06184e-03  -1.25690e+01  -8.67977e-03   0.00000e+00  -2.18305e-02   6.67543e-01   5.51016e-01   3.32608e-01   6.00508e-01   3.11724e-01   2.38461e+00   5.18603e-02   9.26922e-01   0.00000e+00   0.00000e+00   0.00000e+00   0.00000e+00   0.00000e+00   0.00000e+00   0.00000e+00   0.00000e+00   0.00000e+00   0.00000e+00   0.00000e+00  -4.96901e-01   2.49116e-01   2.85973e-01   1.71597e-01   1.60450e-01   1.53646e-01   3.49014e-01  -4.47578e-01   3.18414e-01   0.00000e+00  -2.98294e-02   6.46358e-01   5.52764e-01   3.18477e-01   5.31046e-01   3.08736e-01   1.74572e+00   3.42126e-02   8.03826e-01   0.00000e+00   0.00000e+00   0.00000e+00   0.00000e+00   0.00000e+00   0.00000e+00   0.00000e+00   0.00000e+00   0.00000e+00   0.00000e+00   0.00000e+00  -4.81653e-01   6.12821e-01   5.43424e-01   3.85947e-01   3.84278e-01   3.50274e-01   6.41055e-01  -4.43669e-01   8.34163e-01   0.00000e+00   0.00000e+00   0.00000e+00   0.00000e+00   0.00000e+00   0.00000e+00   0.00000e+00   0.00000e+00   0.00000e+00   0.00000e+00   0.00000e+00  -5.43387e-01   5.98770e-01   4.99841e-01   3.60552e-01   3.72534e-01   3.12652e-01   6.14921e-01   3.50272e-03   7.95622e-01   0.00000e+00  -2.76487e-02   6.17788e-01   8.86106e-01   3.72070e-01   9.42175e-01   3.55073e-01   2.34669e+00  -5.14307e-01   8.35868e-01   0.00000e+00   0.00000e+00   0.00000e+00   0.00000e+00   0.00000e+00   0.00000e+00   0.00000e+00   0.00000e+00   0.00000e+00   0.00000e+00   0.00000e+00   1.02960e-01   6.12609e-01   5.24510e-01   3.28330e-01   2.97249e-01   3.67642e-01   6.23214e-01  -4.87961e-01   1.63218e-01   0.00000e+00  -1.44521e-02   4.44908e-02   4.87205e-02   7.98994e-02   1.21643e-01   1.26684e-01   8.88986e-01   3.26138e-02   4.05255e-02   0.00000e+00   5.67796e-02   5.20431e-01   5.47345e-01   5.03297e-01   3.43807e-01   4.64423e-01   9.32918e-01   2.27133e-02   1.13220e+00   0.00000e+00   1.91397e-02   7.03942e-01   5.98938e-01   1.86547e-01   2.76002e-01   1.91920e-01   2.44554e+00   7.25230e-02   9.03140e-01   0.00000e+00   0.00000e+00   0.00000e+00   0.00000e+00   0.00000e+00   0.00000e+00   0.00000e+00   0.00000e+00   0.00000e+00   0.00000e+00   0.00000e+00   3.28410e-01   6.93283e-01   6.68250e-01   6.91643e-01   5.41036e-01   5.88950e-01   7.47473e-01   3.26731e-01   3.18211e-01   0.00000e+00   1.23225e-01   2.35983e-02   4.77193e-02   5.26768e-02   6.90816e-02   2.51728e-02   9.52480e-02   2.79448e-02   2.39566e-02   0.00000e+00  -4.72218e-02   1.40150e-01   2.08669e-01   9.54001e-02   5.91539e-02   8.72747e-02   1.09393e+00   4.30592e-02   6.07921e-02   0.00000e+00   6.02900e-03   6.33799e-02   1.13084e-01   4.91370e-02   1.16053e-01   1.38482e-01   1.19899e+00   5.75864e-01   1.09884e-01   0.00000e+00   9.70790e-01   2.52999e+00   3.28264e+00   2.23298e+00   2.85211e+00   2.43297e+00   3.72632e+00   3.86859e+00   1.85092e+00   0.00000e+00   0.00000e+00   0.00000e+00   0.00000e+00   0.00000e+00   0.00000e+00   0.00000e+00   0.00000e+00   0.00000e+00   0.00000e+00   0.00000e+00  -3.12294e-01   2.83747e-02  -1.28555e-02   3.52423e-02   7.22067e-03  -9.68474e-03   2.05030e-01  -2.48713e-02   3.98277e-01   0.00000e+00  -5.47228e-02   1.05531e-02   1.30973e-02  -4.78572e-03  -1.90912e-02   5.15390e-02   1.34681e-02   7.37555e-03   1.44649e-02   0.00000e+00  -8.52733e-02  -6.30523e-04   5.02168e-02   6.08912e-02   1.82402e-02   4.59463e-02   1.04431e-02   6.73023e-02   3.74711e-02   0.00000e+00   0.00000e+00   0.00000e+00   0.00000e+00   0.00000e+00   0.00000e+00   0.00000e+00   0.00000e+00   0.00000e+00   0.00000e+00   0.00000e+00  -2.85267e-01   1.64973e-01  -3.58319e-01   1.05356e-01   1.46556e-01  -3.54454e-02   2.93146e-01   5.90519e-02   3.05122e-02   0.00000e+00  -8.14939e-01   1.27324e-01   2.99178e-02   1.07338e-01   1.86672e-01  -5.00450e-01   9.40970e-02   7.71588e-02   9.55308e-02   0.00000e+00  -3.76398e-01   2.61405e-01   6.72720e-02   5.73656e-02   2.42214e-02   3.49294e-02   1.26265e-01   3.92743e-02   3.05436e-02   0.00000e+00  -3.92139e-01   8.54951e-02   8.73024e-03   5.90837e-02   7.41215e-02   6.26477e-02   5.77169e-02   5.39866e-02   1.39082e-02   0.00000e+00   2.75345e-02   5.73801e-01   2.63941e-01   6.42817e-01   4.54947e-01   2.73944e-02   8.66152e-01   3.20228e-01   3.05036e-01   0.00000e+00   1.30438e-02   4.62566e-01   1.74855e-01   4.15493e-01   2.28049e-01   2.30135e-02   7.92032e-01   2.13701e-01   1.06955e-01   0.00000e+00  -6.01133e-02   1.73716e-01   5.86645e-02   1.43017e-01   1.19306e-01  -3.78952e-02   7.08539e-01   1.03109e-01   5.30487e-02   0.00000e+00   1.70475e-01   2.45329e+00   3.98946e-01   2.86141e+00   2.66709e+00   6.79392e-02   4.61869e+00   3.29913e+00   3.12213e+00   0.00000e+00   4.36358e-02   7.05718e-01   3.98808e-01   7.43384e-01   6.64872e-01   3.54472e-02   3.55818e+00   2.02581e+00   5.83294e-01   0.00000e+00   0.00000e+00   0.00000e+00   0.00000e+00   0.00000e+00   0.00000e+00   0.00000e+00   0.00000e+00   0.00000e+00   0.00000e+00   0.00000e+00  -1.12702e+00  -3.69632e-02  -7.74132e-03  -1.96551e-03  -2.91414e-02   3.48366e-02   2.59089e-02  -2.58053e-01  -2.72451e-03   0.00000e+00  -3.51216e-01   3.80511e-01   4.95061e-01   4.26953e-01   3.05752e-01   3.40293e-01   8.80137e-01   4.72877e-02   1.09354e+00   0.00000e+00   5.30974e-02   3.85123e-01   4.74383e-01   3.71323e+00   3.21075e-01   2.98038e-01   1.87135e+00  -4.69926e-01   9.32965e-01   0.00000e+00   4.18661e-02   2.80239e-01   3.44941e-01   2.74973e-01   1.58026e-01   1.17852e-01   4.01195e-01   4.81559e-02   1.38554e-01   0.00000e+00  -1.87756e-02   6.97712e-02   8.91637e-02   8.10942e-02   4.37003e-02   4.06785e-02   6.02069e-01   2.04410e-02   4.58034e-01   0.00000e+00   0.00000e+00   0.00000e+00   0.00000e+00   0.00000e+00   0.00000e+00   0.00000e+00   0.00000e+00   0.00000e+00   0.00000e+00   0.00000e+00  -1.06949e+00   5.40023e-02  -2.09328e-02   7.50971e-03  -1.26588e-02  -2.39157e-02   6.82265e-03  -6.13549e-02   1.50759e-02   0.00000e+00  -5.08248e-02   5.76186e-02   1.21563e-02   5.51628e-02   3.18720e-02   3.14504e-02   2.24861e-01   5.18452e-02   3.30880e-01   0.00000e+00  -4.73786e-01  -2.46864e-01  -1.23692e-01  -5.58885e-01  -9.05392e-01  -7.63503e-01  -1.89559e-02  -6.47981e+00  -1.08286e-01   0.00000e+00   7.33631e-03   1.16881e-01   2.50425e-01   5.44657e-02   9.37997e-02   1.21049e-01   1.93324e+00   5.52490e-02   3.80053e-01   0.00000e+00   0.00000e+00   0.00000e+00   0.00000e+00   0.00000e+00   0.00000e+00   0.00000e+00   0.00000e+00   0.00000e+00   0.00000e+00   0.00000e+00  -4.39625e-01   1.53972e-02   2.31519e-02   4.75759e-02   1.49257e-02  -3.64666e-02   9.06558e-02  -7.95730e-02  -9.09128e-03   0.00000e+00   4.48402e-03   2.55464e-01   3.31394e-01   2.19728e-01   3.23782e-01   1.63247e-01   5.30021e-01  -7.19390e-01   1.01343e-01   0.00000e+00  -4.39900e-02   1.00719e+00   1.10330e+00   7.54148e-01   3.52324e+00   1.23022e+00   2.66857e+00   2.01630e-02   9.11808e-01   0.00000e+00  -5.83216e-01   2.33269e-02   1.78518e-02  -7.05165e-03   7.50887e-02  -2.24986e-02   4.86152e-02  -1.27290e+01   6.23972e-02   0.00000e+00   0.00000e+00   0.00000e+00   0.00000e+00   0.00000e+00   0.00000e+00   0.00000e+00   0.00000e+00   0.00000e+00   0.00000e+00   0.00000e+00   6.96552e-02   6.35458e-01   5.71587e-01   5.51024e-01   3.90924e-01   5.17733e-01   6.96409e-01  -1.16361e-02   3.32230e-01   0.00000e+00  -1.20962e-01  -5.14002e-02  -4.77205e-02  -3.19140e-02  -4.41886e-02   5.91914e-03   1.15973e-01  -2.68107e-02   2.55971e-01   0.00000e+00   6.80279e-02  -2.72097e-02  -2.15752e-02  -2.17564e-02   6.04919e-02   2.90966e-02  -2.01060e-02  -3.14001e-02   4.84284e-02   0.00000e+00   2.80044e-02   1.28488e-01   1.56131e-01   1.21592e-01  -1.00058e-02   1.07744e-01   1.58141e-01  -4.81216e-02   7.55551e-02   0.00000e+00  -1.99607e-03   3.10943e-01   4.54572e-01   3.37948e-01   2.26278e-01   4.02912e-01   5.79581e-01  -4.29924e-01   4.05633e-01   0.00000e+00   1.09549e-02   2.63561e-01   3.97728e-01   2.47668e-01   2.87627e-01   1.90484e-01   4.15771e-01   6.58073e-02   5.95248e-01   0.00000e+00   0.00000e+00   0.00000e+00   0.00000e+00   0.00000e+00   0.00000e+00   0.00000e+00   0.00000e+00   0.00000e+00   0.00000e+00   0.00000e+00  -2.91650e-01   4.30640e-02   3.91440e-02   3.90619e-02   3.16770e-02  -2.13001e-02   6.23521e-02  -1.98500e-02   2.14549e-02   0.00000e+00  -6.56321e-01  -3.09424e-02   2.79640e-02   5.75018e-02  -1.68199e-03  -4.02793e-02   5.47031e-03  -7.70068e-03   3.07771e-02   0.00000e+00   9.94640e-02   5.05553e-01   5.07054e-01   3.68366e-01   2.54610e-01   3.67264e-01   5.25180e-01   1.90194e-01   1.12777e-01   0.00000e+00  -1.29957e-01  -4.20628e-02   6.82193e-02   2.55654e-02  -3.10526e-02   3.30267e-02   6.24949e-02  -2.37887e-02   1.06926e-02   0.00000e+00  -7.87553e-02   7.73874e-02   8.58791e-02   9.73628e-04   4.25309e-02   6.45694e-02   9.30135e-02   3.06938e-02   2.00541e-02   0.00000e+00  -4.29451e-02   1.92755e-01   2.66135e-01   9.26693e-02   1.51907e-01   1.89654e-01   3.84621e-01   8.51314e-02   1.05407e-01   0.00000e+00  -6.19782e-02   1.20559e-02   6.28156e-02   8.58007e-02   1.16288e-01   9.89915e-02   8.74747e-01   1.52876e+00   1.61328e-02   0.00000e+00  -6.10997e-01  -1.69776e-02  -3.28732e-02  -2.76873e-02  -8.08894e-01  -1.98100e-01  -6.07814e-02  -2.15181e-02  -6.11556e-02   0.00000e+00   3.44406e-02   3.03686e+00   2.75948e+00   2.60417e+00   1.86061e+00   2.34358e+00   3.30325e+00   3.60157e+00   1.93774e+00   0.00000e+00   0.00000e+00   0.00000e+00   0.00000e+00   0.00000e+00   0.00000e+00   0.00000e+00   0.00000e+00   0.00000e+00   0.00000e+00   0.00000e+00  -3.30649e-01  -5.11018e-01  -3.79408e-02   6.62399e-02  -5.08594e-01   8.62639e-02   3.24142e-03   1.29062e-01   3.39479e-02   0.00000e+00  -1.22677e-01  -4.55448e-01  -1.09344e+00   5.66691e-02  -1.02247e-02   4.31353e-02   9.83024e-03   1.36577e-02  -5.13836e-01   0.00000e+00   2.75766e-01   3.19073e-02  -8.57012e-02   7.15147e-02  -2.16939e-03   8.33988e-02   2.18621e-02   5.88900e-02  -6.25241e-03   0.00000e+00  -1.32375e-01   3.23823e-02  -2.02058e-02   9.21243e-02  -6.10549e-02   7.38302e-02  -5.45342e-01   2.65457e-02  -8.69269e-03   0.00000e+00  -1.12556e-01   1.29575e-02  -1.86720e-02   1.51652e-01  -1.12515e-01   1.31428e-01   1.58222e-02   3.07304e-02   4.27450e-02   0.00000e+00  -2.15921e-02   8.32527e-02  -1.29285e-01   2.53004e-01   3.22798e-02   1.13663e-01   6.52285e-02   6.98337e-02   3.09210e-02   0.00000e+00  -9.15546e-05   6.63226e-02   3.36202e-02   1.17338e+00  -3.17947e-02   1.21917e+00   9.47721e-02   6.07918e-01   3.46765e-02   0.00000e+00   6.35023e-02   9.03964e-02   1.39848e-02   2.58818e-01   1.46313e-02   2.28748e-01   6.57253e-02   1.51695e+00   8.89686e-02   0.00000e+00  -7.33282e-03   6.50738e-02   2.67128e-02   1.51618e+00   1.78749e-02   5.35278e-01   4.06529e-02   1.79665e+00   7.61806e-02   0.00000e+00   0.00000e+00   0.00000e+00   0.00000e+00   0.00000e+00   0.00000e+00   0.00000e+00   0.00000e+00   0.00000e+00   0.00000e+00   0.00000e+00  -1.95756e-01  -1.68990e-01   2.58065e-01  -1.08491e+00  -3.66521e-01   1.90986e-01   3.26762e-01  -5.09030e-02   5.79740e-02   0.00000e+00   2.46760e-01   1.33040e-01   1.12481e-01  -2.16294e-02  -5.54245e-01   9.92008e-02   1.84332e-01  -8.65843e-03   1.11799e-01   0.00000e+00  -5.85569e-01  -2.60259e-02   1.39806e-02  -1.29672e-01  -1.46490e-01   2.75573e-02  -2.61712e-03  -5.81620e-01   6.98866e-02   0.00000e+00   8.84199e-02  -3.08580e-03   7.18358e-02  -3.93291e-02  -1.07216e-01   2.83497e-02   8.47497e-02   5.13329e-03   7.73065e-02   0.00000e+00   8.91518e-02   3.07802e-01   2.86509e-01  -9.02676e-02   1.67243e-02   1.16346e-01   4.25779e-01   3.43430e-02   1.24046e-01   0.00000e+00  -2.36986e-02   4.50388e-01   4.27482e-01  -7.70796e-02  -7.88395e-02   3.61998e-01   6.08426e-01  -3.51278e-02   1.07889e-01   0.00000e+00   2.70830e-02   6.22884e-02   4.80054e-02  -1.22957e-01  -4.87816e-02   1.84869e-02   3.17052e-01   1.94744e-02   5.71503e-02   0.00000e+00   4.04355e-02   3.68751e-01   3.23943e-01  -2.67823e-03  -2.08100e-02   1.95965e-01   1.09360e+00   7.10148e-02   3.14183e-02   0.00000e+00   7.28965e-01   1.27057e+00   3.90736e+00  -5.40940e-03  -5.53961e-02   2.84969e+00   5.22135e+00   5.64169e-02   3.57101e+00   0.00000e+00   4.81420e-02   5.48518e-01   5.28689e-01  -2.81341e-01  -6.50817e-02   4.09101e-01   6.60534e-01  -1.87270e-02   3.09063e-01   0.00000e+00  -7.71375e-02   1.72988e-01   2.02368e-01  -7.19699e-02  -6.59842e-02   7.12135e-02   1.21477e+00  -1.10255e-01  -1.56718e-02   0.00000e+00  -1.66815e-01   2.00626e-02   3.06311e-03  -9.63651e-01  -7.13651e-01  -5.50837e-02   5.34808e-02  -5.30575e-02  -4.32173e-02   0.00000e+00   0.00000e+00   0.00000e+00   0.00000e+00   0.00000e+00   0.00000e+00   0.00000e+00   0.00000e+00   0.00000e+00   0.00000e+00   0.00000e+00  -5.40349e-01  -2.15277e-01  -1.45359e-01   1.62798e-01   4.72732e-02   7.79646e-02  -4.84380e-01   6.90266e-02  -4.66102e-01   0.00000e+00  -4.75289e-01   8.09868e-02   1.14901e-01   1.72844e-01   1.78507e-01   1.32263e-01   2.76748e-03   1.30106e-01   4.94238e-02   0.00000e+00  -4.20343e-01   1.08743e-01   9.64252e-02   6.28036e-02   2.27218e-02   1.52740e-01   2.72138e-02   1.32435e-01  -3.08661e-02   0.00000e+00   2.49104e-02   2.01320e-02   6.28506e-02  -1.12493e-02   7.31147e-02   6.17863e-02  -2.47398e-02   1.06949e-01  -1.97525e-02   0.00000e+00   5.59739e-02   4.43402e-01   4.35353e-01   5.14367e-01   2.95976e-01   4.39207e-01   4.09729e-02   4.18076e-01   1.81272e-02   0.00000e+00   3.15416e-02   5.21709e-02  -6.06651e-03   9.09179e-02   4.34320e-03   6.17514e-02  -1.18064e-02   4.56195e-03  -3.03490e-02   0.00000e+00  -9.00769e-02   2.65044e-01   2.51409e-01   2.82161e-01   1.08490e-01   2.36645e-01  -1.79859e-02   1.80935e-01  -2.34015e-02   0.00000e+00   4.99192e-02   2.56780e-01   1.84915e-01   2.07084e-01   1.48548e-01   2.46081e-01   8.01659e-02   2.02083e-01   4.15451e-02   0.00000e+00  -9.30594e-03   1.81448e-01   1.28812e-01   1.57335e-01   1.55962e-01   2.19596e-01  -8.98288e-03   1.76306e-01   7.79431e-02   0.00000e+00   3.17324e-02   5.65343e-01   4.35185e-01   5.65340e-01   5.60009e-01   3.90663e-01   8.80039e-02   4.22743e-01   7.90012e-02   0.00000e+00   0.00000e+00   0.00000e+00   0.00000e+00   0.00000e+00   0.00000e+00   0.00000e+00   0.00000e+00   0.00000e+00   0.00000e+00   0.00000e+00   9.36921e-02  -4.35141e-01   1.28747e-01   1.05433e-02  -7.53235e-02   1.61541e-02  -6.56201e-02   1.15392e-02  -4.80866e-01   0.00000e+00  -9.49918e-03   3.68809e-02   3.99655e-02   1.36841e-02  -3.02846e-01   1.24703e-01  -4.78591e-01   9.51689e-02  -3.59546e-03   0.00000e+00  -2.04516e-01   3.68694e-01   3.05772e-01   2.34179e-01  -1.09500e-01   4.21889e-01   3.18387e-02   1.53548e-01  -2.82183e-02   0.00000e+00   4.87412e-02   4.39436e-05   7.24134e-02   5.89762e-02  -8.21677e-02   4.19664e-02  -2.99055e-03   5.96492e-02   4.95574e-03   0.00000e+00  -8.89843e-03  -1.09188e-02  -8.77171e-03   5.12172e-02  -6.51305e-01   3.78432e-02  -3.33034e-02  -1.23935e-02  -7.75611e-02   0.00000e+00   2.42950e-03   1.85943e-01   1.52157e-01   9.07738e-01   5.08793e-03   1.53766e+00   7.48302e-02   1.64243e+00  -1.63259e-02   0.00000e+00   5.15533e-02   1.84375e-01   1.52023e-01   1.55549e-01  -2.12834e-02   1.47263e-01   2.60753e-02   4.34381e-01   1.29137e-02   0.00000e+00  -3.15376e-02   1.93092e-01   9.94427e-01   3.52552e+00  -3.94453e-02   2.82281e+00   7.94365e-02   5.68954e+00   3.16116e-02   0.00000e+00   1.80702e-02   5.15339e-01   4.89588e-01   4.12834e-01  -4.96601e-02   4.55184e-01   6.02182e-02   1.00718e+00  -6.13356e-03   0.00000e+00   3.68270e-02   1.03845e-01   2.60191e-01   1.30198e-01  -3.23288e-02   1.26186e-01   7.09978e-02   4.81766e-01   7.67099e-02   0.00000e+00  -1.07968e-02   1.74259e-01   2.40117e-01   2.04727e-01  -4.01478e-02   1.03185e-01   5.83723e-02   1.88317e-01   3.23981e-02   0.00000e+00  -5.17811e-01   8.05550e-02   2.50400e-03   1.77827e-02  -1.27881e+01   5.55192e-02  -1.16881e+01   3.68893e-02  -7.03810e+00   0.00000e+00   0.00000e+00   0.00000e+00   0.00000e+00   0.00000e+00   0.00000e+00   0.00000e+00   0.00000e+00   0.00000e+00   0.00000e+00   0.00000e+00   0.00000e+00   0.00000e+00   0.00000e+00   0.00000e+00   0.00000e+00   0.00000e+00   0.00000e+00   0.00000e+00   9.00053e-01   8.23426e-01   2.98613e-01   2.29414e-01   6.51801e-01   6.29998e-01  -1.00459e+00   9.26749e-03  -4.93877e-01   3.49415e-01   4.45180e-02   2.73172e-02   4.87001e-02   3.32299e-02  -1.05020e-02   1.85921e-02  -3.92567e-02   0.00000e+00   1.43936e+00   5.76392e-01  -2.48481e-01  -1.09582e+00   2.89024e-02   6.78481e-01  -8.01015e-02  -2.97505e-02  -5.27794e-02  -2.25994e-01  -2.26729e-02  -3.08501e-02  -1.04513e+00  -2.31819e-02   6.56082e-03  -2.93032e-02  -9.89198e-02   0.00000e+00   8.88079e-01   4.75906e-01   6.69759e-02   1.35469e-01   8.18550e-01   2.86436e-01  -3.43160e-02   7.84885e-03  -8.06947e-02   2.55100e-01  -5.02455e-01   6.61013e-04  -4.21087e-02  -1.05896e-02   3.87554e-02   8.90625e-02   1.44652e-02   0.00000e+00  -9.10486e-03  -5.19083e-01  -8.93072e+00  -6.91831e-02  -4.92024e-01  -2.13915e-02  -1.34955e+01  -1.33515e+01  -1.27015e+01   1.84136e-02  -1.22015e+01  -1.19015e+01  -1.26015e+01  -5.30149e+00  -5.60149e+00  -3.35149e+00  -4.60149e+00   0.00000e+00   7.46396e-01   7.70536e-01   6.85400e-02  -5.46183e-01   6.87003e-01   3.69334e-01  -1.06850e+00   5.60442e-02  -5.26813e-01   2.11608e-01   5.59005e-02   5.52490e-02   1.33724e-03  -1.52910e-03   1.58971e-02   3.45263e-02   7.86086e-03   0.00000e+00   7.20305e-01   3.29303e-01   3.28410e-03  -3.37180e-01  -6.42078e-02   1.39686e-01  -5.30693e-02   8.12875e-03  -5.78129e-01   7.65831e-02  -5.10570e-02  -4.76740e-01  -1.86314e-02   1.72506e-02   4.78387e-03  -2.15446e-03  -1.04409e-01   0.00000e+00   3.06078e-01   2.50374e-01   4.74574e-02   1.21828e-02   2.27189e-01   3.89329e-01  -9.93613e-02  -5.17462e-02  -5.25937e-01   3.27481e-01  -5.16984e-02  -6.31859e-02  -4.44872e-02   3.34526e-03  -5.78815e-02  -3.16933e-02  -6.61673e-02   0.00000e+00  -4.84022e-01  -2.17613e-02  -6.86033e-02  -2.56591e+00  -3.71163e-02   8.96301e-03  -1.59015e+01  -1.57015e+01  -1.55515e+01  -4.77925e-01  -1.51015e+01  -1.47515e+01  -1.54515e+01  -8.15149e+00  -8.40149e+00  -6.20149e+00  -7.50149e+00   0.00000e+00   2.05288e-01   5.90870e-01   1.01203e-01   3.85888e-02   4.99075e-01   5.32907e-01   3.79436e-02   5.08026e-02  -1.67792e-02   7.54930e-01   3.92298e-02   6.98985e-02   5.03847e-02   8.77084e-02   3.64101e-02   7.78271e-02   2.31751e-02   0.00000e+00  -1.69769e-01   6.88852e-02  -4.43684e-02  -1.44051e+00   2.93814e-02   6.51369e-02  -2.18160e+00  -1.43160e+00  -1.27770e+00   1.98668e-01  -7.81602e-01  -1.03160e+00  -1.18257e+00   5.25691e-03  -6.31602e-01  -3.78264e-01  -7.99538e-01   0.00000e+00   2.54452e-01   2.31516e-01  -4.55792e-02  -2.35766e-02   9.12367e-02  -1.03918e-02  -2.80045e-01  -1.23445e+00  -1.26007e-01  -4.95972e-02  -3.30352e-02  -7.60070e-02  -2.28297e-01  -5.33632e-01  -1.36038e-01  -1.55732e-02  -8.84488e-01   0.00000e+00  -1.00783e-01   1.71578e-01  -7.41407e-02  -6.92115e-02   1.16900e-01   6.94345e-01  -5.83112e-02   2.60700e-02  -1.17517e-01   3.02813e-01   2.86435e-02  -3.97206e-02  -3.97206e-02  -1.13397e-04  -1.39867e-02  -3.87198e-03  -1.21584e-01   0.00000e+00  -5.33385e-01  -2.52553e-02  -6.23290e-02  -2.45831e-01  -7.49890e-02  -3.57506e-03  -1.29015e+01  -1.32015e+01  -1.25515e+01  -1.31935e-02  -1.21015e+01  -1.18015e+01  -1.24515e+01  -5.15149e+00  -5.90149e+00  -3.65149e+00  -4.50149e+00   0.00000e+00   1.69156e-02  -3.75759e-02  -1.38532e+00  -7.47951e-02   3.76366e-02   1.35435e-02  -1.05515e+01  -1.03515e+01  -1.02015e+01  -1.13836e-02  -9.70149e+00  -9.35149e+00  -1.01015e+01  -2.75149e+00  -3.05149e+00  -8.01489e-01  -2.10149e+00   0.00000e+00  -1.84398e-02  -8.83622e-03  -1.41358e-02  -1.14009e+00  -1.82413e-02   5.04229e-02  -1.43515e+01  -1.41515e+01  -1.40015e+01   3.60181e-02  -1.39515e+01  -1.32015e+01  -1.38515e+01  -6.55149e+00  -6.85149e+00  -4.60149e+00  -5.90149e+00   0.00000e+00   9.19553e-01   4.91226e-01   5.55485e-02  -3.67148e-02   1.75406e-01   1.46568e+00  -1.18608e-01  -3.31300e-02  -4.07935e-02   2.69703e-01   6.84856e-03  -7.98182e-02  -4.14461e-02  -6.59339e-03  -1.24247e-01  -2.16889e-02  -8.00290e-02   0.00000e+00   2.42339e-01  -1.36136e-02   4.46015e-02  -3.34815e-02   7.60731e-02   1.54018e-01  -1.31581e-01  -2.92690e-03  -8.65939e-02   8.98258e-02  -5.17990e-01  -7.86510e-02  -2.27045e-02  -3.76374e-02  -7.77825e-02  -8.06485e-03  -1.38135e-01   0.00000e+00   2.54181e-01   3.05743e-01   9.63390e-02   2.61887e-02   1.84578e-01   4.74798e-01  -1.95272e-02   3.57397e-02   6.48340e-03   6.22237e-01   1.45669e-02   3.13667e-02   6.11314e-02   2.66509e-02   2.35703e-02  -9.74664e-04   1.01267e-02   0.00000e+00   4.79990e-02  -3.42237e-02  -6.95377e-02  -5.64739e-01  -2.43816e-02   2.42102e-03  -1.20015e+01  -1.18015e+01  -1.16515e+01   6.10625e-04  -1.11515e+01  -1.08515e+01  -1.15515e+01  -4.20149e+00  -4.50149e+00  -2.25149e+00  -3.55149e+00   0.00000e+00   0.00000e+00   0.00000e+00   0.00000e+00   0.00000e+00   0.00000e+00   0.00000e+00   0.00000e+00   0.00000e+00   0.00000e+00   0.00000e+00   0.00000e+00   0.00000e+00   0.00000e+00   0.00000e+00   0.00000e+00   0.00000e+00   0.00000e+00   0.00000e+00   3.77720e-01  -2.53890e-01  -5.21038e-01  -4.29709e-01  -3.19576e-01  -1.68547e-02  -6.60010e-02  -5.04279e-01   8.39719e-02   5.19365e-02   8.36516e-02  -8.64094e-02  -8.83248e-03   1.38230e-01   2.72003e-02   1.98922e-02  -4.11705e-02   0.00000e+00   7.97269e-02  -2.42069e-01  -5.32024e-02  -5.05459e-01   5.36259e-02  -3.85374e-02  -1.68838e-02  -3.46339e-02   8.78063e-01  -3.83694e-01   1.08186e-02   1.91422e-01   6.26080e-02   9.00479e-01  -5.10694e-02   1.27611e-01  -7.64222e-02   0.00000e+00   1.42688e-01   6.51037e-02   1.24282e-01   2.19477e-01   2.24118e-01   1.77038e-01   4.17388e-02   5.42113e-02   3.41126e-01   2.91694e-01   1.12469e-01  -4.10842e-03   6.41685e-02   6.09634e-01   1.50785e-01   4.06027e-01  -4.73164e-01   0.00000e+00  -1.06726e+00  -1.22463e-01  -1.82385e+00  -5.23441e-01  -7.00364e-02  -6.56076e-02  -2.99175e-01  -6.30162e-01  -7.67956e-02  -5.71538e+00  -4.13483e+00  -4.24194e+00  -1.57718e-01  -2.81443e-02  -9.11430e-02  -4.33006e-02  -1.83643e+01   0.00000e+00  -2.35633e-01  -4.49364e-01  -4.19467e-01   7.53317e-02   3.60943e-02  -1.08332e-02  -5.86734e-01  -7.57176e-02  -1.50053e-02   3.96636e-03   3.47756e-02  -9.57423e-02  -5.59407e-03   1.29492e-02   1.66020e-03  -5.81838e-02   2.63107e-03   0.00000e+00  -2.12160e-01   1.56321e-01  -3.42934e-01   6.05734e-02   7.98966e-02   2.37049e-02   3.87049e-03  -5.39196e-02   4.57935e-01  -2.81929e-02  -6.67552e-03   5.36665e-02   7.99380e-03   6.26744e-01  -6.85655e-03  -4.34317e-02   4.26318e-03   0.00000e+00  -1.06383e+00  -7.04472e-02  -1.23615e-01   2.09601e-03  -2.41713e-03  -6.34069e-02  -1.92445e-01  -3.14573e-01  -1.05539e-01  -1.91538e+00  -1.84264e+00  -9.91943e-01  -6.96216e-02  -5.14647e-02  -8.38647e-02  -8.31342e-02  -1.46143e+01   0.00000e+00  -6.29773e-02  -5.43266e-01  -2.00109e-01  -2.45195e-02  -3.76263e-02  -6.16975e-02  -1.76584e-01  -4.28242e-01   1.80401e-02  -4.55394e-01  -1.58108e+00  -9.19430e-02  -1.16151e-01   7.81659e-02   2.79868e-02  -6.01610e-02  -1.24143e+01   0.00000e+00  -1.04262e+00  -1.47410e-02  -9.61017e-02  -3.83842e-02  -7.25551e-02  -4.75913e-02  -1.15764e-01  -3.05125e-01  -1.17697e-01  -4.35075e-02  -2.84829e-01  -4.19430e-02  -1.16288e-01   2.39185e-02   2.72294e-02  -1.00379e-01  -6.71435e+00   0.00000e+00   1.78772e-01   1.56309e-01  -2.80239e-05   3.48255e-01   6.27489e-02   1.43882e-01  -1.10739e-02  -4.22133e-02   3.55251e-01   5.97801e-01   7.33996e-02   6.59283e-02   1.22936e-01   5.81064e-01   1.09512e+00   9.91440e-01  -1.26973e-02   0.00000e+00  -8.94791e-02  -8.68731e-02  -1.21210e-01  -6.82178e-02  -2.95333e-02  -5.47403e-01  -2.36574e-01  -2.69237e-01  -3.63082e-02   2.90636e-02  -7.31523e-01  -1.20683e-01  -1.31941e-01  -3.22955e-02  -1.04212e-01  -4.81094e-02  -2.66435e+00   0.00000e+00   0.00000e+00   0.00000e+00   0.00000e+00   0.00000e+00   0.00000e+00   0.00000e+00   0.00000e+00   0.00000e+00   0.00000e+00   0.00000e+00   0.00000e+00   0.00000e+00   0.00000e+00   0.00000e+00   0.00000e+00   0.00000e+00   0.00000e+00   0.00000e+00   4.32265e-01  -2.10584e-01  -2.58127e-02  -4.00982e-01  -3.09830e-01  -1.16557e-02  -2.73829e-02  -5.29954e-01   3.25566e-01  -5.22035e-01  -5.40195e-01  -5.86304e-02   6.06505e-02   4.65321e-01   4.51987e-02   2.00845e-01   1.61334e-01   0.00000e+00   4.90629e-01   3.42542e-01   2.45820e-01  -8.31201e-02  -9.31995e-01   2.98930e-01  -2.64866e-03   5.68908e-02   4.07640e-01   4.08832e-01  -1.72597e-03   1.46355e-01   1.08234e-01   5.65327e-01   2.02365e-01   9.25211e-01   3.66921e-01   0.00000e+00  -1.77440e+00  -4.77570e-02  -1.15501e-01   3.15331e-02  -5.91452e-02  -6.12867e-02  -1.18152e-01  -2.79481e-01  -3.84954e-03  -2.69666e-02  -1.22880e-01  -5.71848e-01  -1.22691e-01   2.32103e-02  -5.05647e-03  -9.04744e-02   1.00087e-01   0.00000e+00   2.01080e-01   6.90096e-02  -3.36586e-01   1.36888e-01   8.29393e-02   2.43361e-01   1.98281e-01  -4.92667e-03   8.35657e-01   4.20408e-01   8.42941e-03   4.12964e-01   8.66987e-02   1.14238e+00   3.92158e-01   7.38449e-01   7.12775e+00   0.00000e+00  -5.42441e-01  -5.30598e-01  -1.08232e-01  -8.71846e-02  -2.09239e-01  -4.68131e-02  -2.10730e-01  -4.15703e-01  -1.02769e-01  -4.99007e+00  -2.82753e+00  -2.52659e+00  -1.64552e-01  -3.30635e-02  -1.05024e-01  -1.91764e-02  -3.99062e-02   0.00000e+00   2.20487e-02  -4.95802e-01  -6.57356e-01   7.58209e-03  -3.83185e-02   4.87716e-02  -6.98114e-02  -4.18101e-01  -1.74691e-02  -3.89007e+00  -2.22753e+00  -1.97659e+00   1.38479e-04   3.20120e-02  -2.62474e-02  -3.86744e-02  -4.72328e-02   0.00000e+00  -3.73111e-02   1.83723e-02  -7.27321e-02   4.49263e-02   1.55778e-02   1.25172e-02  -7.37424e-03  -1.77164e-01  -1.63780e-02  -1.18370e-02  -6.47169e-01  -7.50997e-02   2.14271e-02   7.07339e-02   2.06790e-02   2.11701e-02  -2.17358e-02   0.00000e+00   1.68420e-01   1.02549e-01  -1.80342e-02   1.29195e-01   9.93378e-02   1.74194e-01   1.19391e-01   4.62435e-02   2.25610e-01   2.78295e-01   4.24056e-02  -8.50888e-03   5.15370e-02   3.32220e-01   5.55293e-01   1.12249e+00   7.96609e+00   0.00000e+00  -4.79368e-01  -5.33636e-02  -6.83420e-03  -1.30099e-03   2.49053e-02   1.26474e-02  -4.33250e-02  -1.57026e-02  -3.68500e-03  -3.29007e+00  -1.87753e+00  -1.27659e+00   6.22255e-03   3.52256e-02   7.29535e-02   8.73932e-03  -6.02707e-02   0.00000e+00  -2.15103e-02  -3.69492e-02  -5.22784e-01  -1.57818e-02  -2.65900e-02   3.80845e-02  -1.26908e-02  -1.79900e-01  -5.11165e-02   4.15501e-02  -3.52961e-02  -3.72863e-02  -5.90785e-02   1.80451e-02   7.40848e-02  -6.17971e-03  -3.77850e-02   0.00000e+00   0.00000e+00   0.00000e+00   0.00000e+00   0.00000e+00   0.00000e+00   0.00000e+00   0.00000e+00   0.00000e+00   0.00000e+00   0.00000e+00   0.00000e+00   0.00000e+00   0.00000e+00   0.00000e+00   0.00000e+00   0.00000e+00   0.00000e+00   0.00000e+00  -1.23274e-01  -1.27886e-01   3.16232e-01   1.45751e-01   2.90011e-01  -1.63725e-01  -7.20915e-01   3.67688e-02   2.76203e-01   3.20759e-01   3.85700e-02  -6.12566e-02  -3.57976e-01   3.93124e-01   8.48188e-03   3.44541e-01  -5.44967e-01   0.00000e+00   1.47884e-01  -3.73027e-02   2.72328e-01  -3.13510e-01   4.55518e-02   3.21137e-02  -1.02455e-01  -8.14282e-02   1.13723e+00   7.74813e-01  -5.04494e-01   3.70197e-01  -2.51344e-02   9.59529e-01   4.17488e-02   7.97195e-02   1.16544e-01   0.00000e+00  -1.13077e+00   8.28108e-02  -7.23825e-01  -3.34272e-01   1.12920e-01  -2.46941e-03  -5.05045e-01  -3.99857e-01   9.09733e-02   4.12155e-01  -3.87076e-01   7.67402e-03  -7.24637e-03   2.03553e-01   9.30771e-02   3.47789e-01   8.55050e-02   0.00000e+00   2.06315e-01  -2.28626e-01  -4.63230e-01  -3.95605e-01   1.02814e-01  -5.29029e-03  -1.13280e-01  -5.14592e-01   9.87074e-02   1.49054e+00   6.73865e-02  -1.38681e-02  -3.36403e-02   1.28751e-01   1.36417e-02   1.06198e-01   5.44917e-02   0.00000e+00  -8.43108e-01  -4.06138e-01  -9.59932e-02   2.51269e-02   2.05668e-02  -5.69447e-01  -7.98429e-01  -3.15066e-01  -6.35213e-02  -6.65340e-03  -1.43304e-01  -5.10611e-02  -1.05594e-01  -1.76966e-02  -7.20921e-02   3.54486e-02  -1.42657e-01   0.00000e+00   6.92164e-02   3.48541e-01  -1.20556e-01   2.40318e-01   3.00517e-01   8.28424e-02  -4.24681e-02  -9.73085e-02   4.67869e-01   9.34538e-01   1.30691e-01   2.55871e-01  -4.14739e-02   5.02733e-01   3.21767e-01   1.06902e+00  -6.06666e-02   0.00000e+00   2.07425e-01   1.50370e-01  -2.33588e-01   1.04768e-01   1.46022e-01   1.98812e-02  -1.93853e-01  -1.67255e-01   9.23040e-01   3.65902e-01   2.05973e-02  -3.96658e-01  -5.47931e-03   5.22331e-01  -7.36755e-03   4.52658e-02   1.98596e-02   0.00000e+00   3.62545e-01   2.34091e-01  -1.40954e-01   1.58677e-01   1.90162e-01  -4.90663e-01  -2.59396e-03  -2.95412e-03   6.03209e-01   9.36242e-01   1.78333e-01   1.34232e-01   4.68383e-02   5.27078e-01   1.13445e-01   8.64686e-01   1.16799e-01   0.00000e+00   3.03215e-01   1.43899e-01  -3.42010e-01   1.24490e-01   1.22909e-01  -1.73422e-02   5.82329e-03   7.57861e-04   2.33889e+00   3.77547e+00   1.71063e-02   8.36577e-01   7.04705e-03   1.63793e+00   1.75176e+00   8.57474e-01  -2.82585e-02   0.00000e+00   1.55862e-01  -2.51716e-01   3.71790e-02   5.68397e-02  -4.02120e-01  -3.46459e-02  -8.44087e-02  -1.16543e-01   1.12539e+00   3.92602e-01   1.21678e-02   3.13436e-01  -7.24947e-02   8.08355e-01   1.24936e-01   5.85021e-02   1.37114e-02   0.00000e+00   1.40226e-01  -3.14432e-01  -3.33092e-01   1.29485e-01   9.46489e-02   5.99834e-02   4.31200e-02   1.56985e-02   1.29435e-01   2.02165e-01   5.26782e-02   4.79697e-03   6.01411e-02   2.13870e-01   9.61361e-02   5.36144e-01   1.79164e-02   0.00000e+00   3.73208e-01   2.03248e-01   8.81219e-02   6.42142e-02   2.54084e-01   8.20478e-02   3.47255e-02  -2.76883e-02   1.14498e+00   2.59863e+00   5.60635e-02   6.72116e-01   2.74505e-02   1.17378e+00   8.50697e-01   7.55643e-01   7.87455e-02   0.00000e+00   2.66222e-02  -3.49988e-03  -4.27711e-02  -5.18308e-01  -2.34628e-02  -9.07633e-03  -1.18770e-01  -9.08655e-02  -3.85721e-02  -1.29126e-02   3.13460e-02  -7.96208e-02  -6.34655e-02   3.21205e-02  -4.58753e-03   1.09340e-02   1.39162e-02   0.00000e+00   0.00000e+00   0.00000e+00   0.00000e+00   0.00000e+00   0.00000e+00   0.00000e+00   0.00000e+00   0.00000e+00   0.00000e+00   0.00000e+00   0.00000e+00   0.00000e+00   0.00000e+00   0.00000e+00   0.00000e+00   0.00000e+00   0.00000e+00   0.00000e+00   3.12428e-01   2.55930e-01   4.22076e-01   1.11727e+00   1.70546e-02  -6.29022e-01   1.07088e-01  -6.13213e-01  -7.96183e-01   6.63469e-01   3.26814e-02  -2.96594e-01   1.15209e-01   2.19780e-01   6.06507e-02   3.95707e-01   2.05130e-01   0.00000e+00   6.48240e-01   6.91972e-02   4.45902e-01   4.16122e-01   1.95453e-01  -1.21845e-01   2.23571e-01   5.84407e-02   7.18805e-02   5.70736e-03  -2.35979e-01  -1.38902e-02   9.20628e-02   4.25619e-01   8.08936e-03   5.54237e-01   1.32412e-02   0.00000e+00   2.96426e-01   2.57223e-01  -7.10975e-02   2.33773e-01   1.72333e-01   7.53692e-02   2.78193e-01   1.38902e-02   1.07668e-01   7.72096e-01   2.26554e-01   3.69940e-01   3.46640e-01   1.04445e+00   2.05571e+00   1.59144e+00   5.35990e+00   0.00000e+00   8.42465e-01   2.07585e-01   2.72899e-01   5.26200e-01   2.04742e-01   1.49827e-01   1.01115e+00  -2.59212e-02   8.35676e-01   9.45732e-01   3.56068e-01   1.06573e+00   4.06101e-01   2.60566e+00   1.12927e+00   1.00154e+00   5.13560e+00   0.00000e+00   4.38728e-02   6.71495e-03  -5.77168e-01   7.98829e-03   1.31072e-02   4.73395e-02  -1.95021e-02  -7.29553e-02  -6.78390e-02   4.40920e-04  -3.19594e-02  -2.38989e-03  -2.66588e-03   4.26632e-02   1.04405e-02   2.68382e-01  -5.08716e-02   0.00000e+00  -5.71881e-02  -6.32547e-02  -8.74856e-02  -5.93677e-01  -2.65144e-03  -7.81879e-02  -4.61744e-02  -3.22512e-01  -7.55029e-02  -5.77263e-02  -1.11544e-01  -9.76803e-02  -1.10721e-01   3.55551e-02  -1.93083e-02  -4.81095e-02  -4.91021e-02   0.00000e+00   0.00000e+00   0.00000e+00   0.00000e+00   0.00000e+00   0.00000e+00   0.00000e+00   0.00000e+00   0.00000e+00   0.00000e+00   0.00000e+00   0.00000e+00   0.00000e+00   0.00000e+00   0.00000e+00   0.00000e+00   0.00000e+00   0.00000e+00   0.00000e+00  -9.34433e-02  -1.81907e-01  -3.70286e-01  -1.13813e+00   3.93861e-01  -2.85117e-01  -7.54172e-01   7.46784e-02  -7.83901e-02  -3.62296e-02  -3.68166e-02   2.16726e-01   1.89224e-01   2.76349e-01   3.72659e-02   6.89526e-01  -3.22815e-02   0.00000e+00  -9.45755e-01  -2.71308e-01  -8.51484e-01   9.63813e-02  -1.46440e-01   9.93470e-02   4.68545e-02   1.39311e-02   2.36488e-01   5.64204e-01   1.39178e-01   2.66737e-01   4.97427e-02   2.95864e-01   4.85190e-02   9.29579e-01  -1.07032e-01   0.00000e+00  -3.78927e-01   3.55311e-01  -2.57446e-01   6.18148e-02  -3.52037e-01   4.35260e-03  -5.73437e-01  -6.96473e-02  -6.84109e-02   2.76362e-02   6.00690e-03  -7.96258e-02  -6.83499e-02   7.02338e-02   3.96685e-03   2.11840e-02  -8.13714e-01   0.00000e+00   2.47741e-01   3.36034e-01  -8.02093e-02   1.46095e-01   3.54405e-01   2.79492e-01   8.21490e-02  -5.09706e-01   4.06804e-01   9.40491e-01   4.23498e-01   5.17753e-01   3.12960e-01   9.09278e-01   3.87480e-01   1.33957e+00   1.93752e-02   0.00000e+00  -3.39353e-01   1.68844e-03  -1.00209e+00  -5.35158e-01  -3.65033e-02  -8.22070e-02  -6.96111e-02  -1.10885e-01   1.78164e-01   9.54009e-02  -5.19335e-02   1.33739e-01  -1.03093e-01   2.46663e-01  -9.08396e-03   2.02581e-01  -2.03806e-01   0.00000e+00   1.72462e-01   6.43229e-02  -5.45706e-04   7.55366e-02   1.12641e-01   1.01067e-01   3.07530e-02  -9.77023e-03   3.19963e-02   2.49779e-01   9.48030e-02   5.92984e-02   1.75114e-01   1.34712e+00   6.05055e-02   7.04854e-01  -1.46371e-01   0.00000e+00   2.70616e-02  -5.20597e-01  -7.62324e-02   3.71482e-02  -2.71930e-02   8.48203e-04  -2.41970e-02  -8.62591e-02  -2.15768e-02  -4.68394e-03  -2.40523e-02  -4.68360e-02   5.69745e-03   8.55407e-02  -7.14465e-03   9.83616e-02  -8.86703e+00   0.00000e+00   0.00000e+00   0.00000e+00   0.00000e+00   0.00000e+00   0.00000e+00   0.00000e+00   0.00000e+00   0.00000e+00   0.00000e+00   0.00000e+00   0.00000e+00   0.00000e+00   0.00000e+00   0.00000e+00   0.00000e+00   0.00000e+00   0.00000e+00   0.00000e+00  -3.71836e-01  -1.46028e-01  -1.42225e-01  -9.10776e-01  -7.53845e-01   4.75806e-01   2.27544e-01  -1.25341e-01  -5.67197e-02  -1.27972e-01  -8.54450e-01   3.38122e-02   9.10090e-02   5.86934e-02   3.16772e-03   2.29289e-01   6.01988e-02   0.00000e+00   2.59100e-01   1.15557e-01   2.59280e-02   1.11547e-01   9.04904e-02   1.83769e-01   8.44532e-02  -2.08672e-02   1.08436e-01   4.07134e-01  -3.71361e-02  -2.80503e-02   1.11153e-01   3.41121e-01   8.04895e-02   8.96453e-01   4.68781e+00   0.00000e+00   2.78930e-01   7.11294e-02  -6.09782e-03   3.93995e-02   6.68681e-02   2.23794e-01   1.26333e-01   5.13548e-02   5.63782e-01   6.19617e-01   4.03177e-02   1.34312e-01   1.11491e-01   1.42991e+00   2.09214e+00   1.10541e+00   7.20254e+00   0.00000e+00   2.69296e-03   1.20850e-02  -5.84857e-01  -4.68165e-02  -3.32492e-02   5.31019e-02   2.03204e-02  -3.53063e-02   2.46725e-02   3.80847e-02  -2.85522e-02  -6.16758e-02  -6.04052e-02   1.84361e-02  -8.21170e-03   8.32165e-03   2.43926e-03   0.00000e+00   3.84809e-02  -2.25979e-02  -1.35370e-01  -5.04371e-02  -3.84000e-02  -4.06090e-02  -8.34446e-02  -2.49276e-01   3.85371e-02   6.58596e-02  -6.07529e-01  -6.10262e-01  -4.87930e-02   2.25804e-03  -5.73875e-03   1.01260e-02  -1.88717e-02   0.00000e+00   0.00000e+00   0.00000e+00   0.00000e+00   0.00000e+00   0.00000e+00   0.00000e+00   0.00000e+00   0.00000e+00   0.00000e+00   0.00000e+00   0.00000e+00   0.00000e+00   0.00000e+00   0.00000e+00   0.00000e+00   0.00000e+00   0.00000e+00   0.00000e+00  -2.90948e-01  -6.13250e-01   4.02186e-01  -1.05473e+00  -1.35553e-01   1.17416e-01   1.41965e-01   1.19991e-01  -1.17011e+00  -1.30060e-02   9.05426e-02   1.47866e-01   8.71320e-02  -5.04435e-01   8.13238e-02   4.90056e-01   1.82045e-02   0.00000e+00  -2.28681e-01  -1.80440e-01  -3.65766e-01  -3.35101e-01   1.71997e-01   1.18645e-01  -5.12223e-01  -9.88560e-02  -7.75055e-03   6.93520e-03  -5.04457e-01   1.92824e-02  -8.20866e-02  -2.67413e-03   3.58943e-02  -8.63194e-03  -5.40872e-02   0.00000e+00  -1.46463e+00  -5.47869e-02  -4.43177e-02  -5.58632e-02   1.50932e-02  -3.42754e-02  -4.84715e-02  -8.98519e-02  -4.66437e+00   3.10720e-02  -3.10032e-02   2.20835e-02  -2.57553e-02  -1.74134e+01   2.74647e-02   2.77097e-02  -8.05506e-02   0.00000e+00   1.23581e-01   1.58899e-01  -1.35082e-02   2.18196e-02   4.20216e-02   9.92835e-02   3.69717e-02  -6.15972e-03   3.06987e-02   2.93440e-01  -4.17830e-02   1.13917e-01  -1.44960e-02   5.31348e-02   7.32205e-02   8.68074e-01   7.51545e-01   0.00000e+00   3.75872e-02  -5.48492e-01  -1.60266e-03  -8.92173e-03  -3.61253e-02  -1.36674e-04  -2.23783e-02  -3.51016e-02   2.85850e-03   5.71518e-02  -6.30286e-02   3.11918e-02   1.98753e-02  -6.96344e+00   1.31532e-02   2.88532e-02  -5.57032e-02   0.00000e+00   0.00000e+00   0.00000e+00   0.00000e+00   0.00000e+00   0.00000e+00   0.00000e+00   0.00000e+00   0.00000e+00   0.00000e+00   0.00000e+00   0.00000e+00   0.00000e+00   0.00000e+00   0.00000e+00   0.00000e+00   0.00000e+00   0.00000e+00   0.00000e+00  -2.21454e-02  -6.15926e-01  -1.36922e-01  -2.55954e-02  -9.82628e-02  -8.90251e-02  -2.02494e-01  -4.18657e-01  -3.62033e-02  -7.21014e-03  -1.20977e-01  -7.07157e-02  -1.43747e-01  -5.45895e-02  -4.04014e-02  -9.62559e-02  -1.84124e-01   0.00000e+00  -1.12053e-02  -5.20969e-01  -1.69790e-01  -2.29029e-02  -3.83291e-03  -4.44235e-02  -1.32503e-01  -1.97366e-01  -1.21642e-01   8.92859e-03  -1.30002e-01  -5.42527e-02  -8.48360e-02   1.67395e-02  -8.29324e-02  -5.61762e-02  -1.17442e-01   0.00000e+00  -4.91966e-01   2.29302e-02  -2.64356e-02   3.26350e-02   1.29462e-02   3.99374e-02  -6.89121e-02  -8.39705e-02  -8.91995e-03   2.60278e-02  -2.41925e-02   3.19915e-02  -7.07180e-02   3.02131e-02   7.11150e-02   1.00876e-02  -1.78721e-03   0.00000e+00  -3.61234e-02  -1.40052e-01  -2.99927e-01  -5.69657e-01  -3.65320e-02  -4.57440e-02  -2.49391e-01  -5.33003e-01  -3.74841e-02   2.79897e-02  -3.25186e-01  -2.80143e-02  -2.35331e-01  -4.26673e-02  -1.01033e-01  -1.83053e-01  -1.85331e-01   0.00000e+00   0.00000e+00   0.00000e+00   0.00000e+00   0.00000e+00   0.00000e+00   0.00000e+00   0.00000e+00   0.00000e+00   0.00000e+00   0.00000e+00   0.00000e+00   0.00000e+00   0.00000e+00   0.00000e+00   0.00000e+00   0.00000e+00   0.00000e+00   0.00000e+00   1.61166e-01  -3.58527e-01  -8.68606e-02   6.80644e-01  -3.91189e-01  -3.55913e-01  -6.93911e-01  -8.10887e-01  -7.33296e-01   5.71453e-01   1.26289e-01  -4.40088e-01   9.31203e-03   2.27495e-01   2.01446e-02   4.86104e-01  -6.00787e-01   0.00000e+00  -9.67888e-02  -2.62211e-01  -6.71302e-03   1.35671e-01   1.14122e-01  -1.40980e-02   2.43437e-03  -8.29321e-02  -4.60388e-01   5.57087e-01   4.65892e-03   5.34845e-01   1.18240e-02   1.13667e+00   2.69714e-01   5.17918e-01  -3.60265e-02   0.00000e+00  -2.31584e-02   3.51966e-03  -8.05977e-02  -4.85055e-01  -3.83478e-02   1.46984e-02  -4.14087e-02  -7.35940e-02  -9.06094e-02   5.49168e-02  -2.73300e-02   1.60018e-03  -5.60310e-02  -1.32317e-02   2.39854e-02  -3.84633e-02  -1.39340e+01   0.00000e+00  -4.85040e-02   3.42309e-02  -1.46401e-02   2.12410e-02   3.48947e-02  -5.08290e-01  -1.39056e-02  -1.92263e-01  -9.06094e-02   6.26913e-02  -4.70403e-02  -2.07821e-02  -2.13129e-02   5.21196e-02   5.87404e-03  -1.31059e-02  -1.34340e+01   0.00000e+00   2.44077e-01   1.20733e-01   4.68187e-02   1.04439e-01   1.66140e-01   9.48106e-02   2.66245e-02   2.96040e-02   8.25067e-02   7.79594e-01   5.12501e-01   5.55522e-02   7.60306e-02   4.22702e-01   8.60505e-01   1.39662e+00   2.47877e-02   0.00000e+00   0.00000e+00   0.00000e+00   0.00000e+00   0.00000e+00   0.00000e+00   0.00000e+00   0.00000e+00   0.00000e+00   0.00000e+00   0.00000e+00   0.00000e+00   0.00000e+00   0.00000e+00   0.00000e+00   0.00000e+00   0.00000e+00   0.00000e+00   0.00000e+00  -3.47580e-02   2.20880e-01   1.24540e-01   6.96633e-01  -1.88263e-01   3.74279e-01   2.18154e-01   1.78638e-01  -5.59002e-02  -3.75553e-01  -2.35448e-01   3.70568e-02   5.25715e-02   1.88953e-01  -3.77899e-02   5.18534e-01   5.58264e-02   0.00000e+00  -3.79030e-02  -1.00170e-01  -1.83130e-02   4.38489e-01  -9.26617e-01  -6.97596e-02   2.09220e-01   1.34279e-01   4.33651e-02  -4.23288e-01  -8.86045e-03  -4.34716e-01   4.31407e-02   8.60954e-02   8.14157e-03   2.43327e-01  -4.49785e-02   0.00000e+00   1.00228e-01  -5.07356e-01   1.70025e-01   2.98740e-01  -4.63819e-01   1.69007e-01   4.86042e-02   3.54180e-02   1.61145e-01   5.83944e-02  -2.96027e-02   4.96257e-03  -5.02031e-02   8.12772e-02  -4.96526e-01   3.24996e-01  -2.08651e-02   0.00000e+00  -1.63176e-01   9.80549e-02   1.03203e-01   1.44357e-01   1.53571e-01   3.11825e-01   6.78824e-02  -1.26090e-02   3.02146e-01   2.39647e-01   1.63149e-02   3.72893e-03  -2.97701e-02   2.63482e-01  -7.15419e-03   4.44758e-01  -5.51383e-03   0.00000e+00  -3.97355e-01  -4.05423e-01  -6.07058e-02  -2.81280e-02  -4.90989e-01   1.11842e-03  -1.02579e-01  -2.17052e-01  -3.64699e-02  -6.40343e-02  -3.57127e-02  -9.96344e-02  -1.28692e-01  -3.99827e-02  -2.50282e+00  -8.18061e-02  -5.88824e-02   0.00000e+00   2.38965e-01   1.69020e-01   5.52569e-02  -2.89824e-02   1.01160e-01   4.54571e-01   3.97382e-01   2.20377e-01   9.55667e-01   4.83072e-01   2.41833e-01   3.62859e-01   2.40801e-01   9.27582e-01  -8.28162e-03   7.58154e-01   2.06523e+00   0.00000e+00   1.80258e-01  -1.98292e-01   8.54872e-02   2.03982e-01   5.04548e-02   3.03270e-01   8.37564e-02   1.29612e-02   3.12492e-01   3.75076e-01   2.63441e-01   7.52148e-02   8.48103e-02   3.79455e-01   1.23616e-02   1.11939e+00   1.67050e-01   0.00000e+00   1.45154e-01   1.20912e-02   1.12660e-01   1.17652e-01   1.20546e-01   1.81317e-01   7.37543e-02   5.70358e-02   1.14665e-01   6.42035e-02   1.79217e-02   6.80051e-02   4.36011e-02   1.52571e-01   2.75618e-02   7.68854e-01   6.14600e-02   0.00000e+00   0.00000e+00   0.00000e+00   0.00000e+00   0.00000e+00   0.00000e+00   0.00000e+00   0.00000e+00   0.00000e+00   0.00000e+00   0.00000e+00   0.00000e+00   0.00000e+00   0.00000e+00   0.00000e+00   0.00000e+00   0.00000e+00   0.00000e+00   0.00000e+00   1.50752e-01  -5.48591e-02  -1.92994e-01   3.59063e-01  -4.49217e-01  -4.16766e-02  -3.53125e-01   4.14920e-01   1.76164e-01   2.50738e-02   1.66355e-01   4.39644e-01   2.38935e-01  -4.58471e-01   2.31928e-01   2.68539e-01   1.28473e-01   0.00000e+00  -2.22348e-01  -1.09267e-01  -2.67566e-03   2.84558e-01   1.62042e-01   3.96846e-04   8.14158e-02  -5.07089e-01   8.05949e-02   1.48522e-02   1.34361e-01   1.25534e-01   3.73367e-02  -4.39458e-02   1.15667e-02   8.23630e-03   7.43119e-03   0.00000e+00  -1.04560e-01   4.36007e-01   1.23643e-01   2.80023e-01   1.62665e-01   8.40545e-02   3.65984e-02  -5.33050e-02   3.47830e-01   4.92164e-02  -1.90809e-02   5.97620e-01  -2.59230e-02  -5.47980e-02   8.50047e-02   3.85044e-03   7.59935e-03   0.00000e+00   5.56708e-01   2.61700e-01   1.38330e-01   3.50578e-01   1.26437e-01   2.04000e-01   2.10482e-01   8.02628e-06   1.27124e+00   9.90035e-01   1.15151e+00   1.81489e+00   4.84329e-01   5.80127e-02   3.16398e+00   3.40478e+00   7.86225e-01   0.00000e+00  -3.81164e-01  -1.41771e-02   7.48339e-02   2.52413e-02   5.05537e-02  -6.40398e-03   3.73903e-02   2.69183e-02   5.11510e-02   2.21946e-01   5.09713e-02   8.40294e-02   5.93902e-02   2.37569e-02   3.14840e-02   1.60111e-01   8.09123e-03   0.00000e+00   0.00000e+00   0.00000e+00   0.00000e+00   0.00000e+00   0.00000e+00   0.00000e+00   0.00000e+00   0.00000e+00   0.00000e+00   0.00000e+00   0.00000e+00   0.00000e+00   0.00000e+00   0.00000e+00   0.00000e+00   0.00000e+00   0.00000e+00   0.00000e+00   2.95579e-01   2.89734e-01   3.82613e-03   1.62877e-01   3.62097e-01   3.59466e-01   9.24981e-03  -4.78833e-01   3.55576e-01   7.20611e-01   2.70372e-01   3.93265e-01   3.53395e-02   5.18404e-01   6.87993e-02   6.43653e-01   1.07611e-01   0.00000e+00   6.71619e-02  -1.42504e-01   3.30790e-01   4.51571e-01   3.97014e-01   3.62911e-01  -1.43804e-02   2.39508e-02   5.76169e-01   1.04130e+00   5.52403e-01   5.50083e-01   2.31176e-01   1.92569e+00   2.45683e-01   1.14987e+00   6.35082e-01   0.00000e+00  -5.39512e-01  -1.31602e-01  -8.14546e-01  -6.89338e-01  -1.26874e-01  -5.31266e-03  -1.57163e+00  -3.31126e+00  -9.88525e-02  -4.69890e-02  -4.88535e-01  -2.77243e-02  -5.17677e-01  -4.23853e-02  -1.75880e-01  -1.38428e-01  -2.03368e-01   0.00000e+00  -5.00942e-02   2.11171e-02  -5.14948e-01   3.57228e-02  -3.74749e-02   3.65226e-02  -2.83420e-02  -9.05047e-02  -6.57153e-02   3.60235e-02  -7.44861e-02   3.33616e-02   9.38836e-03   5.54443e-02   1.10795e-02  -1.25397e-02  -6.65804e-02   0.00000e+00   2.85744e-02  -5.09809e-01  -7.58231e-02  -4.10416e-02   5.16058e-03   3.75276e-02  -5.44001e-02  -4.94820e-02   1.95009e-03   5.22920e-02  -1.10761e-03  -2.05791e-02  -1.85073e-02   8.03273e-02   7.03633e-02   2.82677e-02  -6.19044e-02   0.00000e+00   0.00000e+00   0.00000e+00   0.00000e+00   0.00000e+00   0.00000e+00   0.00000e+00   0.00000e+00   0.00000e+00   0.00000e+00   0.00000e+00   0.00000e+00   0.00000e+00   0.00000e+00   0.00000e+00   0.00000e+00   0.00000e+00   0.00000e+00   0.00000e+00   2.33750e-01  -1.75425e-01  -1.52845e-01   5.54948e-01  -7.66449e-02   9.28597e-02   1.44334e-01   7.03739e-02   5.38828e-02   1.80648e-01  -4.67357e-01   4.49542e-02   2.43431e-02   9.01043e-02  -5.48592e-03   3.09528e-01   6.48051e-02   0.00000e+00   2.61959e-01  -1.51326e-01   2.37268e-01   3.11009e-01  -7.98784e-02   1.35094e-01   7.50754e-02   2.15337e-02   7.50798e-01   5.21004e-01  -4.88486e-01   2.50069e-01  -1.55972e-02   4.89424e-01   4.72321e-02   4.18434e-01   4.68145e-02   0.00000e+00   7.26288e-02  -9.60823e-03   1.69911e-01  -6.75782e-02   2.52173e-01   2.94484e-01  -6.11914e-03   4.21007e-02   3.54904e-01   5.96146e-01  -5.84172e-02   2.98770e-01   1.60671e-02   3.76237e-01   7.86174e-02   4.41775e-01  -3.21287e-02   0.00000e+00  -7.89370e-01   1.73363e-01  -5.62702e-01   1.57990e-01   5.43453e-02  -4.42808e-03  -1.23728e-02  -2.58912e-02  -2.05091e-02   2.63194e-01  -2.99143e-02  -5.60206e-02   1.00341e-02   2.67751e-02  -3.61227e-03   1.48921e-01  -3.89571e-02   0.00000e+00   1.65394e-01  -3.22150e-01  -7.84825e-01  -4.26299e-01  -3.67763e-01  -9.85638e-03   3.92119e-02  -6.92914e-02  -5.59647e-02   2.94828e-02   4.46810e-03   2.71616e-02  -3.50317e-02   5.66321e-02  -5.41004e-03  -3.59388e-02   1.18825e-02   0.00000e+00   9.98595e-02   1.49028e-01   2.89306e-02   1.48313e-01   3.57932e-02   2.83926e-01   6.29640e-02  -5.55260e-03   3.62694e-01   7.66789e-01   2.69559e-02   3.77736e-01   4.66307e-02   4.06247e-01   8.15284e-02   7.03481e-01   1.40744e-01   0.00000e+00   4.25203e-02   5.56107e-02   2.25837e-03   5.64374e-02   3.80931e-02   1.17792e-01   3.44607e-02   3.77303e-02   3.04308e-01   7.08882e-01   2.67257e-02   2.38410e-01   3.37652e-02   2.79252e-01   1.33320e-01   5.22064e-01   9.66619e-02   0.00000e+00   0.00000e+00   0.00000e+00   0.00000e+00   0.00000e+00   0.00000e+00   0.00000e+00   0.00000e+00   0.00000e+00   0.00000e+00   0.00000e+00   0.00000e+00   0.00000e+00   0.00000e+00   0.00000e+00   0.00000e+00   0.00000e+00   0.00000e+00   0.00000e+00   4.56559e-01   3.14302e-01  -1.51483e-01  -7.92197e-02  -8.41174e-02   7.47843e-02  -9.35845e-01  -1.46850e-02  -4.64063e-01   1.16407e-02  -5.53040e-02   5.45753e-03   4.09953e-02   2.29048e-02   6.78048e-02  -1.24197e-03  -8.37878e-03   0.00000e+00  -9.82171e-01  -1.24308e+00  -8.05706e-01  -1.04477e+00   9.23825e-02   2.44967e-02  -9.75203e-02  -8.47060e-02   2.57193e-02   1.81479e-02  -1.50711e-02   1.75667e-02  -6.99649e-02  -2.68189e-02   2.98323e-02  -3.00257e-02  -6.65495e-02   0.00000e+00  -3.77363e-01   2.24573e-02   1.67671e-01  -1.14654e-01   3.15529e-01   3.56863e-01   6.94126e-02   5.51315e-02   3.04142e-01   8.29036e-01   1.33369e-01   4.33448e-01   1.09917e-01   3.87428e-01   1.30190e-01   4.86941e-01   1.67090e-01   0.00000e+00   3.76158e-01  -8.06462e-02   1.04237e-01   2.02164e-01  -5.55629e-01   4.66381e-02   1.03814e-02   1.24763e-02   3.10249e-01   7.68814e-02   9.75886e-03   1.64503e-01  -1.67671e-02   4.26501e-01   8.88030e-02   3.44936e-02   3.09121e-03   0.00000e+00   2.72006e-01   1.12024e-01   3.12483e-02   4.44695e-02   1.23241e-01   2.87958e-01  -5.96800e-03   1.60060e-01   1.17434e+00   6.36827e-01   9.99208e-02   1.00121e+00   3.25230e-02   1.37437e+00   8.17627e-01   6.05486e-01   4.34038e-01   0.00000e+00   4.59628e-01   5.29590e-01   4.66321e-01   8.26070e-02   1.83856e-01   5.83656e-01   1.67936e-01   3.68489e-01   1.29674e+00   7.77067e-01   1.68755e-01   1.24166e+00   4.47080e-01   1.51965e+00   6.92678e-01   5.32830e-01   2.52154e-01   0.00000e+00  -5.04194e-02   2.90242e-02  -8.82865e-02   3.64022e-02  -2.00210e-02   1.89519e-02  -1.17943e-01  -2.08257e-01  -1.50100e-02   5.03824e-02  -6.02918e-01  -4.25899e-02  -4.13609e-02   8.03680e-02  -5.38402e-02   2.17085e-04  -1.19733e-01   0.00000e+00   0.00000e+00   0.00000e+00   0.00000e+00   0.00000e+00   0.00000e+00   0.00000e+00   0.00000e+00   0.00000e+00   0.00000e+00   0.00000e+00   0.00000e+00   0.00000e+00   0.00000e+00   0.00000e+00   0.00000e+00   0.00000e+00   0.00000e+00   0.00000e+00   3.41791e-01   2.56869e-01  -1.24487e-01  -6.22125e-02  -5.44598e-01  -4.34765e-01   1.56915e-01   3.91314e-01   3.13087e-02   6.23472e-01   3.69888e-01   3.75987e-01   2.31899e-01   2.77849e-01  -5.34955e-01  -4.68536e-01   2.69888e-02   0.00000e+00   3.85601e-01   2.86163e-01   3.36205e-02   1.93293e-01   2.82361e-01   9.99985e-02   6.41227e-02   3.55822e-02   3.65811e-01   8.87776e-01   4.91522e-01   4.79570e-01   2.29609e-01   5.04403e-01   3.25268e-02   2.29667e-02   3.33731e-01   0.00000e+00  -4.68489e-01  -4.87657e-01  -7.42610e-02   2.24069e-02   1.89329e-02   1.89565e-02  -1.78498e-02  -5.21614e-02  -5.78859e-02   1.14551e-01  -5.35513e-02  -1.44517e-03   9.28839e-03   2.90440e-02  -1.61804e+01  -1.58304e+01  -6.20857e-02   0.00000e+00   2.82464e-01   2.75764e-01   1.55205e-01   2.80405e-01   1.02780e-01   2.63798e-01   8.17795e-01   1.44812e-02   8.43729e-01   9.70634e-01   2.16343e+00   1.72185e+00   1.11559e+00   4.64748e+00   1.98396e-02   7.17074e-03   1.10217e+00   0.00000e+00   0.00000e+00   0.00000e+00   0.00000e+00   0.00000e+00   0.00000e+00   0.00000e+00   0.00000e+00   0.00000e+00   0.00000e+00   0.00000e+00   0.00000e+00   0.00000e+00   0.00000e+00   0.00000e+00   0.00000e+00   0.00000e+00   0.00000e+00   0.00000e+00   2.62258e-01   1.12746e-01   2.24460e-01   4.74418e-01  -2.43598e-01  -1.28625e-01   1.48030e-01  -3.68349e-01  -8.78683e-01  -2.39661e-01   9.62641e-02   2.85355e-02   3.85572e-02   1.69347e-01  -4.86589e-01   1.52407e-01   3.21437e-02   0.00000e+00  -5.48492e-01  -1.15460e+00   1.84189e-01   3.26067e-01  -7.00134e-02   1.02769e-01   9.47177e-02   4.86665e-03   6.15591e-02   2.48636e-01  -4.36758e-02  -5.01160e-01   4.08531e-03   1.11895e-01   3.32799e-02   2.20493e-01   1.99421e-02   0.00000e+00   1.78785e-01   1.37555e-01   3.24444e-02   2.60236e-01   1.34856e-01   1.86615e-01   3.72029e-01  -2.08851e-03   2.55423e-01   7.23748e-01   5.95010e-01   1.36661e-01   7.85253e-02   1.78336e+00   6.96766e-02   2.18274e+00   4.06091e-01   0.00000e+00  -4.98652e-01  -2.71864e-02   4.48395e-03  -3.54626e-02  -1.88351e-03  -4.32875e-02  -4.34805e-02  -1.97707e-02  -8.07903e-02   2.28946e-02  -6.61328e-02   8.81622e-03  -6.42798e-02   2.02886e-02  -5.15398e+00  -1.42734e-03  -4.29864e-02   0.00000e+00   1.23782e-01   5.20969e-02   2.29260e-02   5.29812e-02   1.13997e-01   6.89917e-02   5.09932e-02   1.72639e-02  -4.90293e-03   2.29062e-01   6.94048e-02  -3.55148e-02   2.65848e-02   1.52920e-01   1.75180e-02   3.79248e-01  -3.94080e-02   0.00000e+00   0.00000e+00   0.00000e+00   0.00000e+00   0.00000e+00   0.00000e+00   0.00000e+00   0.00000e+00   0.00000e+00   0.00000e+00   0.00000e+00   0.00000e+00   0.00000e+00   0.00000e+00   0.00000e+00   0.00000e+00   0.00000e+00   0.00000e+00   0.00000e+00   3.54609e-01   3.42508e-01  -1.12333e-01   1.68863e-01  -2.27223e-01   1.22753e-02   1.82244e-01  -1.95008e-02   9.28507e-01   6.23139e-02  -1.55834e-03   5.21059e-01   1.08028e-02   8.12173e-01   3.76990e-02   4.36915e-02  -1.29521e-02   0.00000e+00   3.65007e-01  -1.61418e-01   2.78374e-01   3.61270e-01   1.81402e-01   3.80099e-01   6.14239e-01   1.35556e-01   1.33066e+00   8.62417e-01   3.29389e-01   1.17564e+00   4.73550e-01   1.36705e+00   5.96218e-01   7.59138e-01   4.30452e-01   0.00000e+00   1.23566e-01   1.42671e-01   4.41133e-02   1.71073e-01   1.53716e-01   2.85038e-01  -1.67826e-02   2.27225e-02   3.54457e-01   6.67102e-01   4.86218e-01   3.26847e-01   5.84072e-02   4.21745e-01   3.04633e-01   9.74536e-01   6.64233e-02   0.00000e+00   1.81167e-01   1.09758e-01   5.80964e-02   2.12983e-01   1.53255e-01   2.81639e-01  -2.43842e-04   2.55323e-02   2.83561e-01   6.44006e-01   3.56241e-01   3.34730e-01   7.99802e-02   4.20991e-01   2.71717e-01   8.30774e-01   1.21476e-02   0.00000e+00   0.00000e+00   0.00000e+00   0.00000e+00   0.00000e+00   0.00000e+00   0.00000e+00   0.00000e+00   0.00000e+00   0.00000e+00   0.00000e+00   0.00000e+00   0.00000e+00   0.00000e+00   0.00000e+00   0.00000e+00   0.00000e+00   0.00000e+00   0.00000e+00  -1.64963e-01  -2.17471e-01   1.33887e-01  -2.95051e-02   3.38133e-01   5.98654e-02  -1.79956e-01   6.02667e-01   8.70155e-02   2.47570e-01   4.20428e-01   3.90179e-01  -4.65318e-03  -4.89698e-01  -5.35951e-01  -5.23655e-01   1.66423e-01   0.00000e+00  -2.80932e-02   2.28877e-01  -4.31819e-01   1.83050e-01  -2.60111e-01   1.61126e-01   4.12156e-02   1.73415e-02   2.63468e-01   7.83191e-01   1.99952e-01   5.17644e-01   5.71482e-02   8.44791e-02   6.66096e-02   2.77932e-02   3.03645e-01   0.00000e+00  -6.23349e-02  -9.38717e-02  -7.71716e-02  -1.06670e-03  -5.67149e-01  -2.09126e-02  -3.93296e-02  -8.28957e-02  -5.93250e-01   1.25854e-02  -1.09619e-01  -4.11656e-02  -9.33299e-02  -1.26731e+01  -1.54231e+01  -1.27731e+01  -1.17528e-01   0.00000e+00   3.17947e-01   1.67173e-01  -8.64651e-03   2.82602e-01   2.18618e-01   3.40375e-01   2.52062e-01   1.24498e-01   8.13500e-01   9.06074e-01   5.21580e-01   1.19922e+00   2.66311e-01   3.35581e-02   5.00310e-02  -1.21911e-02   9.02094e-01   0.00000e+00   0.00000e+00   0.00000e+00   0.00000e+00   0.00000e+00   0.00000e+00   0.00000e+00   0.00000e+00   0.00000e+00   0.00000e+00   0.00000e+00   0.00000e+00   0.00000e+00   0.00000e+00   0.00000e+00   0.00000e+00   0.00000e+00   0.00000e+00   0.00000e+00   2.76432e-01  -3.83727e-01   1.28448e-01   1.98979e-01   1.44346e-01   9.43919e-03  -2.29354e-02  -2.34174e-02   6.22894e-02   1.27744e-01  -2.17455e-02  -5.14589e-03   4.43087e-03   5.62934e-02   6.08513e-02   8.03255e-02  -1.21403e-02   0.00000e+00   5.10006e-01   3.28745e-01   4.41052e-01   5.29927e-01   2.73549e-01   3.79932e-01   8.25521e-01   3.66617e-01   1.74592e+00   7.94293e-01   2.89428e-01   1.39655e+00   1.70758e-01   1.73050e+00   4.43804e-01   7.35632e-01   3.11587e-01   0.00000e+00   1.04884e-01   1.18096e-01  -2.66871e-01   2.25848e-01   1.45140e-01   2.77988e-01   3.96691e-02   4.00581e-03   2.96450e-01   5.80099e-01   2.35012e-01   3.44976e-01   1.16124e-02   3.80048e-01   1.90590e-01   7.06196e-01  -2.95690e-02   0.00000e+00   8.04272e-01   9.47670e-02   3.48836e-01   4.34946e-01   1.83100e-01   3.17166e-01   7.22339e-01   2.35662e-01   1.85944e+00   7.81780e-01   4.03492e-01   1.38810e+00   3.62549e-01   1.96148e+00   5.93347e-01   7.38783e-01   2.68315e-01   0.00000e+00   2.46838e-01   3.36322e-01   8.85260e-02   2.00319e-01   3.24803e-02   2.16851e-01   4.83534e-01   1.83676e-01   1.26427e+00   6.89576e-01   4.64631e-01   1.14623e+00   2.05269e-01   1.30660e+00   8.44797e-01   8.51755e-01   8.94565e-01   0.00000e+00   0.00000e+00   0.00000e+00   0.00000e+00   0.00000e+00   0.00000e+00   0.00000e+00   0.00000e+00   0.00000e+00   0.00000e+00   0.00000e+00   0.00000e+00   0.00000e+00   0.00000e+00   0.00000e+00   0.00000e+00   0.00000e+00   0.00000e+00   0.00000e+00   2.49930e-01   2.54814e-01   9.47349e-02   2.07593e-01   1.47253e-01   2.44250e-01   1.58961e-02   7.47100e-02   4.51348e-01   6.58546e-01   3.83713e-01   3.03622e-01   9.17570e-02   4.19290e-01   3.53503e-01   1.01260e+00  -3.43700e-02   0.00000e+00   2.83161e-02  -4.18905e-02  -6.61250e-01  -4.97149e-02  -5.08540e-02   1.96391e-02  -1.77044e-01  -3.01292e-01  -3.14290e-03   5.28628e-02   1.74480e-03  -3.90896e-02  -5.40462e-02   7.74758e-02  -8.34315e-02  -6.96889e-03  -1.24179e-01   0.00000e+00   0.00000e+00   0.00000e+00   0.00000e+00   0.00000e+00   0.00000e+00   0.00000e+00   0.00000e+00   0.00000e+00   0.00000e+00   0.00000e+00   0.00000e+00   0.00000e+00   0.00000e+00   0.00000e+00   0.00000e+00   0.00000e+00   0.00000e+00   0.00000e+00  -1.38603e-01  -5.61432e-03   3.39137e-01   6.21211e-02   1.76810e-01   4.02238e-01  -1.83607e-01  -7.49583e-02  -5.67274e-01   4.51348e-01  -5.32177e-01  -2.10224e-01   1.67358e-01   2.85453e-01   3.16969e-01   4.05767e-01   6.55335e-02   0.00000e+00  -4.62486e-01  -5.50597e-01   1.67140e-01   2.17455e-01   1.87706e-01  -2.77603e-01  -6.87890e-02   1.47989e-03  -4.97129e-01   4.26269e-01  -8.81725e-01  -7.12063e-02  -3.79929e-02   7.41061e-02   6.41916e-02   3.50688e-01  -6.52699e-03   0.00000e+00   5.89883e-02   3.72961e-01   1.27072e-01   2.84684e-01  -4.68078e-01   1.92334e-01   1.11819e-02   2.33337e-02   2.13375e-02   6.89112e-01  -5.98109e-01   1.85943e-01  -2.55964e-02   3.49162e-01   1.32396e-01   5.81135e-01   3.11678e-02   0.00000e+00   9.86884e-02   1.21480e-01   3.74356e-02  -3.73189e-01  -3.96540e-01   2.06295e-02  -1.95276e-02  -4.61918e-02  -1.31404e-02   1.69156e-01  -3.76172e-01  -2.81506e-02   4.03921e-03   7.80933e-02   6.23585e-02   1.51157e-01  -2.73123e-02   0.00000e+00   2.88595e-01   1.41963e-01   4.39415e-02   2.94979e-01   2.38828e-01   4.33408e-01   1.39885e-01   2.70063e-02   1.08862e-01   1.03508e+00   1.79377e-02   5.22485e-01   2.44203e-01   6.99554e-01   4.79561e-01   2.16935e+00   5.01708e-01   0.00000e+00   6.45639e-02  -1.18568e-02   4.47304e-02  -5.90435e-03   5.91463e-02   3.23630e-02  -8.24911e-03  -3.34634e-02  -4.33796e-02   2.34481e-01  -4.47600e-01  -8.22624e-02  -6.01819e-02   1.11705e-01   1.11527e-01   5.24209e-01   3.33945e-02   0.00000e+00   6.42063e-01   6.82086e-02   3.65998e-01   2.50797e-01   5.53680e-02   2.72960e-01   4.65360e-01  -3.07149e-03   4.82223e-01   8.05407e-01   9.14580e-03   9.62933e-01   2.44548e-01   2.07586e+00   1.96746e+00   5.27815e+00   6.77186e-01   0.00000e+00   0.00000e+00   0.00000e+00   0.00000e+00   0.00000e+00   0.00000e+00   0.00000e+00   0.00000e+00   0.00000e+00   0.00000e+00   0.00000e+00   0.00000e+00   0.00000e+00   0.00000e+00   0.00000e+00   0.00000e+00   0.00000e+00   0.00000e+00   0.00000e+00   2.69659e-01   2.53097e-02  -1.15151e-02   5.38339e-01  -6.18022e-01   2.50407e-01  -9.39638e-03   1.27378e-03  -3.71647e-01   3.63072e-01  -4.30899e-01   8.19785e-02   2.05620e-02   2.01173e-01   7.33379e-02   3.80533e-01   1.00011e-02   0.00000e+00  -4.83906e-01   1.50666e-01  -7.22496e-01   5.02195e-02   1.27635e-01   4.87393e-02   1.45910e-02  -4.78879e-02   6.53653e-02   5.13590e-01  -1.77062e-02   1.31521e-01   6.93526e-03   2.04225e-01   2.55985e-02   4.82088e-01  -5.40924e-02   0.00000e+00  -1.87893e-01   2.29465e-01   1.05962e-01   3.38696e-01   1.78013e-01   3.99139e-01   6.67806e-02  -4.10496e-02   2.49513e-01   9.15713e-01   2.64877e-01   4.71381e-01   6.53197e-02   7.57904e-01   1.03416e+00   1.24709e+00   2.12221e-01   0.00000e+00   1.84828e-01   8.44686e-02  -1.42009e-02   1.22679e-01   8.76492e-02   5.40912e-02   2.45772e-01   2.10459e-02   7.46184e-01   4.78856e-01   2.31109e-02   8.38382e-01  -5.23188e-03   1.17896e+00   4.68904e-01   3.18509e-01  -2.79743e-02   0.00000e+00   1.55307e-01   8.42673e-02   1.83794e-02   5.87372e-02   8.47747e-02   4.73393e-02   1.79752e-02  -2.27322e-02   4.45526e-01   5.24416e-01  -1.10508e-02   4.66192e-01   4.50821e-02   1.95249e+00   2.41989e+00   1.71766e+00   2.16411e-01   0.00000e+00   0.00000e+00   0.00000e+00   0.00000e+00   0.00000e+00   0.00000e+00   0.00000e+00   0.00000e+00   0.00000e+00   0.00000e+00   0.00000e+00   0.00000e+00   0.00000e+00   0.00000e+00   0.00000e+00   0.00000e+00   0.00000e+00   0.00000e+00   0.00000e+00   1.16620e-02   3.85788e-01   3.28174e-01   2.95760e-02   2.79676e-01   4.88232e-01   7.20542e-01   4.54503e-01   1.14616e+00   6.55252e-01  -2.99511e-01   9.03587e-01   7.05116e-01  -5.06101e-01   4.17728e-01  -5.79656e-01   5.01246e-01   0.00000e+00   1.65647e-01   4.93046e-01   2.89874e-01   3.10158e-01   2.30113e-01  -2.98970e-01   1.56057e-01   9.06307e-02   6.73679e-01   4.24376e-01   2.65386e-02   6.35972e-01   2.23265e-01   4.97053e-02   2.08061e-01  -3.92784e-02   1.65095e-01   0.00000e+00   6.67944e-01   6.99685e-01   1.45050e-01   4.97929e-01   4.41419e-01   5.27408e-01   1.24669e+00   8.07334e-01   2.21369e+00   9.28906e-01   3.11892e-01   1.96184e+00   1.35615e+00  -2.77697e-03   1.02093e+00  -2.65625e-02   6.44903e-01   0.00000e+00   1.09003e-02  -1.93230e-02  -6.40517e-01   3.36241e-02   3.48817e-02  -2.85234e-02  -4.10603e-02  -1.22259e-01   9.54980e-02   4.26900e-02  -4.92060e-02   6.02914e-02   3.88054e-02  -5.69025e+00  -3.01286e-02  -3.49025e+00   2.14866e-04   0.00000e+00   1.10019e-01   1.17855e-01   3.92285e-02   2.34655e-01   1.41997e-01   3.26997e-01   9.07183e-02  -6.21973e-03   5.32112e-01   8.92965e-01   3.18025e-01   5.75265e-01   3.84349e-01   1.94205e-03   1.46093e+00   2.33224e-02   2.87672e-01   0.00000e+00   7.91914e-02   1.05454e-01  -2.79610e-02   7.48850e-02   9.00428e-02   1.19529e-01   6.27346e-02   4.32265e-02   9.49252e-01   7.35358e-01   2.20567e-02   1.41370e+00   8.09269e-01   5.88098e-02   8.85011e-01   1.48304e-02   1.03064e+00   0.00000e+00   0.00000e+00   0.00000e+00   0.00000e+00   0.00000e+00   0.00000e+00   0.00000e+00   0.00000e+00   0.00000e+00   0.00000e+00   0.00000e+00   0.00000e+00   0.00000e+00   0.00000e+00   0.00000e+00   0.00000e+00   0.00000e+00   0.00000e+00   0.00000e+00   3.36628e-01   1.91207e-01   4.99906e-02  -4.07220e-01   2.23647e-01   7.03698e-02  -5.64578e-01  -6.22116e-02   3.20488e-01   9.81681e-02  -3.85396e-02   8.95690e-02  -2.68799e-02   1.91295e-01   4.07917e-03   3.35670e-02  -9.74257e-02   0.00000e+00   4.49465e-02   8.58468e-02  -1.74742e-02  -1.56232e-02   6.05564e-02  -8.72346e-03  -1.23201e-02  -6.61778e-02   3.74588e-01  -3.23697e-01  -3.89537e-02   1.63547e-01  -5.82384e-02   2.24095e-01   1.71039e-02   7.28736e-02  -1.77561e-02   0.00000e+00   4.50923e-02  -9.77223e-03   7.37365e-04  -2.69240e-02   4.06548e-02   3.20210e-03  -8.72444e-02  -4.87811e-02  -4.92749e-03   4.54925e-02  -4.98891e-01   3.63145e-02  -3.26006e-02   4.23889e-02   6.08449e-02  -1.43999e-02  -2.69947e-02   0.00000e+00   4.58489e-02   1.74672e-02  -2.72127e-02   3.08768e-02   1.67823e-02  -5.18982e-02  -2.09304e-02  -6.87526e-02   7.96939e-01   4.50084e-01  -8.16759e-02   6.23190e-01  -8.72361e-02   7.96975e-01  -2.62893e-02   3.33021e-01   1.26326e+00   0.00000e+00   7.61498e-01   1.11906e-01   3.02263e-01   2.23597e-01   2.01455e-01   2.91589e-01   4.01986e-01   2.45501e-01   1.81752e+00   7.36835e-01   2.13628e-01   1.33086e+00   3.39055e-01   1.82827e+00   6.71332e-01   6.43054e-01   3.06318e-01   0.00000e+00   0.00000e+00   0.00000e+00   0.00000e+00   0.00000e+00   0.00000e+00   0.00000e+00   0.00000e+00   0.00000e+00   0.00000e+00   0.00000e+00   0.00000e+00   0.00000e+00   0.00000e+00   0.00000e+00   0.00000e+00   0.00000e+00   0.00000e+00   0.00000e+00   6.72971e-02  -1.91973e-01  -2.69049e-01  -3.27536e-01  -1.60241e-01   5.67892e-01  -9.61135e-01  -2.87799e-01  -2.13296e-01   3.17274e-01   2.60179e-01   1.43049e-01  -2.71590e-02  -5.34977e-01   1.23236e-03   9.70359e-02   1.71689e-01   0.00000e+00   3.41186e-01   2.33581e-01   6.46567e-02   1.42918e-01   1.45502e-01   2.50155e-01   1.09150e-02  -3.62286e-03   9.61711e-02   4.98772e-01   1.18798e-01   1.81293e-01   5.29596e-02   3.36418e-02   7.22440e-02   3.80811e-01   2.29787e-02   0.00000e+00   2.25757e-01  -3.67461e-01   1.00282e-02   1.43809e-01   1.38811e-01   2.03016e-01   5.37865e-03  -3.40282e-02   2.65243e-01   7.63290e-01   2.18358e-01   3.27780e-01   1.02450e-01   1.12668e-02   1.21324e-01   4.58193e-01   1.48386e-01   0.00000e+00  -5.23620e-01  -1.43491e-02  -5.89262e-01  -5.38595e-02  -4.57379e-02   3.46123e-02  -1.13695e-02  -8.26382e-02  -4.85286e-02   1.32710e-02  -6.25242e-02   2.08173e-02   2.67268e-03  -1.67313e+01   2.38444e-02  -3.76682e-02  -1.77422e-02   0.00000e+00   1.79215e-01   2.36663e-02  -3.36361e-02   1.62988e-01   1.06444e-01   9.01712e-02   2.62461e-02   2.81980e-02   9.53069e-01   4.39719e-01   6.96718e-02   8.34288e-01   1.06906e-01   4.84211e-02   1.68954e+00   3.29259e-01   2.80779e-01   0.00000e+00   0.00000e+00   0.00000e+00   0.00000e+00   0.00000e+00   0.00000e+00   0.00000e+00   0.00000e+00   0.00000e+00   0.00000e+00   0.00000e+00   0.00000e+00   0.00000e+00   0.00000e+00   0.00000e+00   0.00000e+00   0.00000e+00   0.00000e+00   0.00000e+00   1.19499e-01   1.42898e-01  -2.97799e-01   1.19475e-01   7.03009e-02  -1.49035e-02   4.03070e-02  -2.32809e-03   4.77023e-01   4.31904e-01   4.20576e-02   3.44304e-01  -4.26388e-02   4.76186e-01  -3.27721e-03   3.88524e-01  -5.28167e-02   0.00000e+00  -7.89852e-02  -1.92588e-01  -7.42899e-01  -3.14865e-03  -7.95069e-02  -1.68279e-02  -2.93221e-01  -4.92425e-01  -4.57832e-02  -6.71185e-03  -2.41036e-01  -6.67715e-02  -1.86213e-01   1.88407e-02  -1.25157e-01  -2.29088e-01  -2.03615e-01   0.00000e+00   7.13143e-01   2.17978e-01   1.68842e-01   2.98532e-01   1.98951e-01   2.48004e-01   5.51739e-01   1.82026e-01   1.44973e+00   8.02798e-01   3.55749e-01   1.10335e+00   3.15669e-01   1.48155e+00   4.00439e-01   7.30877e-01   3.14630e-01   0.00000e+00   0.00000e+00   0.00000e+00   0.00000e+00   0.00000e+00   0.00000e+00   0.00000e+00   0.00000e+00   0.00000e+00   0.00000e+00   0.00000e+00   0.00000e+00   0.00000e+00   0.00000e+00   0.00000e+00   0.00000e+00   0.00000e+00   0.00000e+00   0.00000e+00   1.72681e-01   1.07192e-01   5.15269e-02  -4.07837e-01   9.30538e-02  -8.69487e-06   1.09146e-01  -1.18154e-02   1.01256e+00   3.13539e-01   5.40269e-02   6.30014e-01   3.90618e-02   9.83050e-01   1.08375e-01   1.51120e-01  -4.19590e-02   0.00000e+00   5.61461e-01  -4.50251e-01  -3.59703e-03   3.16453e-02   2.77106e-02   9.14655e-02   3.99804e-01   3.46232e-02   1.37820e+00   7.17421e-01   1.90999e-01   1.14568e+00   6.92103e-02   1.52199e+00   5.18237e-01   4.25136e-01   1.17684e-01   0.00000e+00  -5.11744e-03  -2.36135e-02  -1.53361e-01  -1.05270e-01  -1.94947e-02  -1.48063e+00  -5.32215e-02  -3.48302e-01  -1.01266e-01  -2.98539e-02  -6.63259e-01  -3.82201e-02  -1.75577e-01  -5.19680e-02  -4.70861e-01  -7.19509e-01  -5.70444e-02   0.00000e+00   0.00000e+00   0.00000e+00   0.00000e+00   0.00000e+00   0.00000e+00   0.00000e+00   0.00000e+00   0.00000e+00   0.00000e+00   0.00000e+00   0.00000e+00   0.00000e+00   0.00000e+00   0.00000e+00   0.00000e+00   0.00000e+00   0.00000e+00   0.00000e+00  -3.68076e-01   2.86549e-01   1.82429e-01  -6.79988e-01   6.58875e-05   1.35547e-01   1.21604e-01   1.73535e-02   2.75296e-02  -2.37039e-01  -4.68872e-01   1.30419e-02   6.86628e-02   1.04603e-01   4.90353e-03   9.83628e-02   1.18301e-02   0.00000e+00  -4.24892e-02  -5.21373e-01  -5.13388e-02   1.08024e-02   2.85557e-02  -6.74036e-03  -1.63299e-02  -1.27804e-01  -2.36843e-02  -4.93661e-03  -2.19726e-02  -4.53503e-02  -7.01509e-02   7.20104e-02   2.84640e-02  -2.37982e-02  -3.82740e-02   0.00000e+00   0.00000e+00   0.00000e+00   0.00000e+00   0.00000e+00   0.00000e+00   0.00000e+00   0.00000e+00   0.00000e+00   0.00000e+00   0.00000e+00   0.00000e+00   0.00000e+00   0.00000e+00   0.00000e+00   0.00000e+00   0.00000e+00   0.00000e+00   0.00000e+00  -3.40253e-01   4.87277e-02   4.54608e-01  -3.21545e-01  -3.77900e-04   2.01993e-01  -4.23861e-01   3.48452e-02   2.30576e-01  -1.49751e-01   1.78505e-01   6.82069e-02   2.30117e-02   1.60435e-01   2.09955e-02   3.03628e-01  -7.65625e-02   0.00000e+00   3.30327e-01   5.47251e-01   3.58389e-01   2.21209e-01   1.29950e-01   2.00947e-01   3.58889e-01   1.48088e-01   1.58748e+00   4.80887e-01   3.28275e-01   1.09079e+00   3.02330e-01   1.14169e+00   2.70733e-01   5.38275e-01   8.69968e-01   0.00000e+00   7.37759e-01   1.73839e-01   3.29089e-01   3.73352e-01   2.20277e-01   3.84119e-01   4.96560e-01   2.60689e-01   1.65114e+00   7.62656e-01   4.37901e-01   1.37481e+00   2.13940e-01   1.58952e+00   6.38303e-01   7.78257e-01   9.98174e-01   0.00000e+00   1.55420e-01   9.86354e-02   1.76940e-02   8.80156e-02   9.18050e-02   1.76094e-01   1.33882e-02   1.73867e-02   8.74651e-01   4.98328e-01   4.59450e-01   7.74410e-01   5.49923e-02   8.79607e-01   6.58794e-02   5.77158e-01   3.63555e-01   0.00000e+00  -6.88723e-03  -4.96416e-01  -2.01534e-02  -4.42170e-02  -8.68181e-04   4.95324e-02   3.95641e-04  -2.32018e-02  -4.26262e-02   3.43686e-02  -2.90289e-03  -8.89618e-03   1.64099e-02   3.19653e-02   6.35176e-02   6.53372e-02  -1.25414e-02   0.00000e+00   0.00000e+00   0.00000e+00   0.00000e+00   0.00000e+00   0.00000e+00   0.00000e+00   0.00000e+00   0.00000e+00   0.00000e+00   0.00000e+00   0.00000e+00   0.00000e+00   0.00000e+00   0.00000e+00   0.00000e+00   0.00000e+00   0.00000e+00   0.00000e+00   2.71047e-01   1.79076e-01   3.16711e-01   5.75831e-01   4.31087e-01  -2.01356e-01   2.60472e-02   2.15194e-02   2.79130e-01   2.26790e-01  -3.41464e-03   1.49355e-01  -4.88136e-01  -5.75531e-02   1.57611e-02   2.66845e-01  -8.21160e-02   0.00000e+00   4.93655e-01   9.43676e-01   1.72974e-01   5.88720e-01   2.94570e-01   9.91152e-03   1.37894e-01   4.76736e-02   1.01407e+00   1.07166e+00   2.37112e-02   8.77684e-01   4.86772e-02  -5.18246e-02   3.22280e-01   5.71808e-01   3.29181e-01   0.00000e+00  -1.22559e-01  -1.42484e-02  -1.72969e-01  -7.51337e-01   1.24967e-01   5.72868e-02  -4.60724e-01  -1.13270e-01   3.45139e-02   1.34283e-01  -5.12094e-02   3.13851e-02  -3.36043e-02  -5.60456e-01   6.00547e-02   1.06001e-02  -1.17744e-02   0.00000e+00  -4.69204e-02   2.55678e-02  -1.54027e-01  -5.42251e-01  -1.35181e-02  -2.10874e-02  -1.14157e-01  -1.51417e-01  -1.20473e-02   2.81271e-02  -5.04692e-02   3.28383e-02  -7.50426e-02  -1.49702e+01  -2.57348e-03  -5.06940e-02  -9.11855e-02   0.00000e+00   0.00000e+00   0.00000e+00   0.00000e+00   0.00000e+00   0.00000e+00   0.00000e+00   0.00000e+00   0.00000e+00   0.00000e+00   0.00000e+00   0.00000e+00   0.00000e+00   0.00000e+00   0.00000e+00   0.00000e+00   0.00000e+00   0.00000e+00   0.00000e+00   3.32183e-01   2.10853e-02   4.92816e-01   1.06214e+00   4.32852e-01  -5.97384e-01   2.72155e-01  -3.54106e-01  -6.19520e-01  -7.91473e-02  -3.30375e-01  -3.19787e-02  -1.28118e-03   6.55285e-01  -5.34091e-01   5.94451e-01  -5.93344e-01   0.00000e+00  -7.12260e-01  -4.34578e-01  -4.45741e-01   7.92837e-02   2.26675e-01   5.67857e-02   1.05293e-02  -2.56603e-02   2.08907e-02   5.43706e-01  -1.35146e-02   2.09460e-01  -1.69849e-02   3.42321e-01   2.33743e-04   3.74570e-01  -3.77917e-02   0.00000e+00   1.18509e-01  -5.62427e-01   5.27448e-02   2.96226e-01  -6.09362e-01  -4.83994e-01  -9.34091e-01  -9.20079e-02  -8.24777e-02   1.03313e-02  -5.04154e-02  -6.37507e-02  -2.47768e-02   2.20048e-02  -6.60661e-02   8.64840e-02  -1.47097e-01   0.00000e+00  -7.24825e-02   1.34996e-01   1.93306e-01   3.57436e-01   2.92333e-01   3.90515e-02   2.18861e-02  -5.90345e-02   1.10279e-01   5.64173e-01   4.05588e-02   5.05846e-01  -3.42807e-02   1.06870e+00  -5.73583e-02   4.93064e-01  -4.59655e-02   0.00000e+00   9.99764e-02  -2.87837e-01   8.44518e-02   6.06352e-02  -1.17221e-02   1.42579e-01   9.37073e-03  -1.03302e-02   2.88621e-01   7.61762e-01   1.18942e-01   4.72649e-01   8.04928e-02   6.33560e-01  -4.20209e-02   6.32756e-01  -3.41236e-02   0.00000e+00   3.80942e-02  -3.37286e-02  -2.96519e-01   2.64373e-01   1.55391e-01   8.51471e-03  -4.73885e-02  -1.30550e-01  -5.96337e-02  -3.02804e-02  -4.01741e-02   2.77923e-01  -1.00934e-01   7.52885e-01  -1.24677e-01  -1.15889e-03  -3.59628e-01   0.00000e+00  -6.94319e-01   9.33258e-02  -1.75293e-02   1.91833e-01   1.46545e-01   1.26134e-02   2.17680e-02   3.37291e-02   6.19707e-01   3.81977e-01   3.52276e-02   8.53359e-01   6.87791e-02   4.43851e+00   7.09486e-02   4.12391e-01  -3.28016e-02   0.00000e+00  -5.44736e-01  -3.09482e-02  -1.85686e-02  -3.77323e-02  -9.65997e-03  -4.14292e-02  -8.59121e-02  -1.29948e-01  -4.75835e-02  -3.89150e-02  -2.46280e-02  -2.28130e-02  -2.05334e-02   7.83934e-02  -4.18722e+00   6.75158e-02  -4.73722e+00   0.00000e+00   0.00000e+00   0.00000e+00   0.00000e+00   0.00000e+00   0.00000e+00   0.00000e+00   0.00000e+00   0.00000e+00   0.00000e+00   0.00000e+00   0.00000e+00   0.00000e+00   0.00000e+00   0.00000e+00   0.00000e+00   0.00000e+00   0.00000e+00   0.00000e+00   1.26124e-02   3.70775e-01   4.90318e-01  -3.78217e-01   3.48130e-01   9.15485e-01   5.49244e-01   2.20260e-01   6.59410e-01   4.87596e-01   5.96119e-04   3.53379e-01   3.05058e-01   6.86630e-01   3.04141e-01   4.68779e-01  -5.56047e-01   0.00000e+00   2.89601e-02   6.77652e-02   2.20229e-01   9.88855e-02   1.02590e-01   1.44657e-01   1.51267e-01  -2.54591e-02   7.12931e-01   1.91293e-01  -4.93928e-02   5.99636e-01   1.84011e-02   7.41920e-01   3.92334e-02   9.72738e-02  -9.14518e-02   0.00000e+00  -2.38124e-01   1.72790e-01   6.10060e-02   9.97811e-02   1.26522e-01   1.43091e-01   1.94480e-02   4.82982e-02   4.00092e-01   2.39940e-01   4.67968e-02   2.52409e-01   6.08827e-02   4.11642e-01   1.36947e-01   3.80235e-01   3.97466e-02   0.00000e+00   7.62246e-02   4.84315e-02  -4.55225e-01   7.58341e-02   4.76136e-02   4.56182e-01   5.52743e-01   9.08305e-02   1.47213e+00   9.27115e-01   2.29397e-01   9.99253e-01   5.68908e-01   2.62635e+00   1.52719e+00   1.00249e+00  -3.57245e-02   0.00000e+00   2.29279e-01   1.31859e-01   4.25649e-02   2.52151e-01   1.74620e-01   5.05174e-01   4.89332e-01   5.23680e-02   1.76178e+00   7.89013e-01   2.94650e-01   1.07692e+00   5.23040e-01   3.38185e+00   3.88005e+00   1.17359e+00  -1.31573e-02   0.00000e+00   2.46207e-01   2.10321e-01   4.68108e-02   1.27665e-01   1.39898e-01   6.45723e-01   7.12115e-01   3.31637e-01   1.57452e+00   9.99522e-01   4.34185e-01   1.45576e+00   8.24350e-01   2.54622e+00   4.05990e+00   8.69413e-01   1.08917e-02   0.00000e+00   1.21646e-01   6.32375e-02  -7.63242e-03   1.08802e-01   1.13955e-01   2.00509e-01  -1.30316e-02  -1.06139e-02   2.31646e-01   4.69073e-01   1.50815e-01   1.01283e-01   7.80921e-02   1.48181e+00   5.83238e-01   8.45107e-01  -1.63078e-01   0.00000e+00   8.17412e-01   1.51541e-01   2.55847e-01   2.20426e-01   2.34634e-01   6.35774e-01   1.12320e+00   2.45112e-01   2.39504e+00   7.99947e-01   3.87431e-01   1.67198e+00   6.14765e-01   7.45940e+00   6.03857e+00   4.11214e+00  -7.65063e-03   0.00000e+00   0.00000e+00   0.00000e+00   0.00000e+00   0.00000e+00   0.00000e+00   0.00000e+00   0.00000e+00   0.00000e+00   0.00000e+00   0.00000e+00   0.00000e+00   0.00000e+00   0.00000e+00   0.00000e+00   0.00000e+00   0.00000e+00   0.00000e+00   0.00000e+00   5.57096e-01   1.74761e-01   2.51598e-01  -3.50232e-01   1.56986e-01   2.77764e-01   5.71201e-01   2.78652e-01   1.43906e+00   7.63772e-01   3.55939e-01   1.18362e+00   1.49184e-01   1.37797e+00   3.44640e-01   7.03910e-01   2.22779e-01   0.00000e+00  -4.81397e-02  -9.34451e-02  -6.80465e-01  -1.87773e-01  -8.41815e-02  -5.40098e-02  -1.67813e-01  -4.33496e-01  -5.39363e-02  -3.98970e-02  -4.77475e-01  -3.35278e-02  -3.54879e-01   3.41824e-02  -4.45068e-01  -1.88572e-01  -2.42550e-01   0.00000e+00   0.00000e+00   0.00000e+00   0.00000e+00   0.00000e+00   0.00000e+00   0.00000e+00   0.00000e+00   0.00000e+00   0.00000e+00   0.00000e+00   0.00000e+00   0.00000e+00   0.00000e+00   0.00000e+00   0.00000e+00   0.00000e+00   0.00000e+00   0.00000e+00  -4.54592e-01  -5.03541e-01  -2.30018e-01  -4.27518e-01  -2.82559e-01   3.11044e-01  -5.87905e-01  -3.29436e-01   1.87190e-01  -1.92808e-01   9.33245e-02   6.20687e-02   1.85319e-02   4.43631e-02   4.73391e-02   2.29505e-01  -4.36085e-02   0.00000e+00   3.42956e-01  -1.12325e-01   1.30174e-01   6.84264e-02   2.53688e-01   3.35088e-02   1.14065e-02  -1.32447e-02  -1.16178e-01   1.21924e-01   9.22121e-02   3.36208e-01  -5.10196e-02   4.03152e-01   7.24383e-02   2.06122e-01  -4.61005e-02   0.00000e+00   1.35886e-01  -7.46765e-01   7.74973e-02   6.11145e-02   2.32661e-02  -4.86955e-01  -1.14561e-02  -9.05767e-02  -7.05015e-03   6.63471e-02   3.76660e-02  -5.18152e-02  -3.35923e-02   3.45376e-02   1.83668e-02   1.01468e-01  -6.27573e-02   0.00000e+00   4.08541e-01  -2.84085e-01  -3.45044e-01   3.39756e-01   3.23030e-01   2.96623e-01   1.93186e-02  -1.68767e-02   4.34858e-01   7.79593e-01   5.80720e-01   5.22620e-01   3.25387e-01   4.97995e-01   2.99319e-01   8.88136e-01   2.22477e-01   0.00000e+00   3.44584e-01  -9.94776e-02   1.46805e-01   2.43243e-01   3.28355e-01   3.55569e-01   7.64618e-02  -3.13990e-02   5.48086e-01   7.46536e-01   4.98273e-01   6.02096e-01   3.41356e-01   2.38391e+00   3.67909e-01   1.05385e+00   5.25975e-01   0.00000e+00   4.20389e-01   7.28790e-02   2.42400e-02   3.94075e-02   1.64653e-01   7.33699e-02  -2.66245e-02   2.16587e-02   2.14030e-01   5.13528e-01   3.28705e-01   2.63631e-01   1.17970e-01   2.70995e-01   2.63677e-02   9.61543e-01   1.87170e-01   0.00000e+00   7.17764e-01   1.91121e-01   1.56217e-01   4.53321e-01   2.82989e-01   3.88605e-01   2.33960e+00   2.94710e+00   2.92398e+00   8.96228e-01   3.51934e+00   3.95003e+00   4.01289e+00   4.96319e+00   4.03070e+00   3.32383e+00   4.92232e+00   0.00000e+00  -3.93783e-01   7.97545e-02   7.79269e-02   1.65368e-01   8.23219e-02   1.24725e-01   1.06903e-01   4.49709e-02   4.48713e-01   5.88486e-01   5.76418e-01   5.37060e-01   2.96277e-01   8.61151e-01   4.49555e-01   6.10049e-01   6.61637e-01   0.00000e+00   5.55491e-01   6.72434e-02   4.16507e-02   2.46104e-01   7.01262e-02   1.15220e-01   3.15739e-01   1.31664e-01   1.52480e+00   3.56405e-01   2.83171e-01   1.37693e+00   3.14486e-01   2.02772e+00   7.12174e-01   5.44217e-01   9.58580e-01   0.00000e+00   0.00000e+00   0.00000e+00   0.00000e+00   0.00000e+00   0.00000e+00   0.00000e+00   0.00000e+00   0.00000e+00   0.00000e+00   0.00000e+00   0.00000e+00   0.00000e+00   0.00000e+00   0.00000e+00   0.00000e+00   0.00000e+00   0.00000e+00   0.00000e+00   6.34760e-02   5.73351e-01   2.60822e-01   9.74652e-01  -5.85545e-02  -2.76226e-02  -6.42445e-01  -7.46639e-02   3.20238e-01  -7.11348e-02   2.40537e-01   2.06653e-01   1.13833e-01   3.17906e-01   1.11375e-01   2.53447e-02   1.55546e-01   0.00000e+00   4.46599e-01  -6.51311e-02   4.78878e-02  -1.57380e-01   3.70136e-01  -2.40823e-01  -4.17325e-01   5.44759e-02  -2.09028e-02   8.98784e-01   5.01537e-01   4.91414e-01   2.17279e-01   5.53635e-01   3.23211e-01   5.07485e-01   2.23934e-01   0.00000e+00   1.76679e-01  -2.48022e-01   4.68061e-02  -2.08167e-01   6.10533e-02   1.10779e-02   6.42772e-03  -9.53390e-02  -4.46891e-02   1.51939e-01  -6.17628e-02   4.89382e-02  -3.95363e-02  -1.58236e-03   2.96881e-02   3.40542e-02  -7.78880e-02   0.00000e+00   1.92135e-01   1.00909e-01   5.94885e-02   1.70384e-01   1.10124e-01  -4.11386e-01   4.02745e-02  -1.74424e-02   3.76552e-01   7.33027e-01   3.71458e-01   4.56813e-01   1.03503e-01   6.60006e-01   1.88514e-01   4.92998e-01   2.08654e-01   0.00000e+00   6.08078e-01   2.47630e-01   4.29403e-01   4.02336e-01   1.61240e-01   2.04955e-01   2.04960e-01   1.98288e+00   2.68577e+00   8.46540e-01   5.40812e+00   5.11389e+00   4.23269e+00   6.18437e+00   8.80521e+00   2.35258e+00   7.29127e+00   0.00000e+00   5.73192e-01   2.30507e-01   4.17255e-01   4.10910e-01   1.79767e-01   1.20482e-01   5.76068e-02   2.60213e-01   1.96441e+00   7.83448e-01   1.08140e+00   1.53385e+00   6.86047e-01   2.13127e+00   2.88840e+00   4.88765e-01   1.68085e+00   0.00000e+00  -4.06956e-03  -1.05611e-01  -1.55406e-01  -3.48249e-02  -6.45517e-02  -6.77882e-02  -9.16947e-01  -8.32196e-02  -6.03520e-02  -1.85829e-02  -8.24411e-02  -2.36834e-02  -1.13257e-01   1.34433e-02  -5.61299e-02  -1.01770e-01  -1.06228e-01   0.00000e+00   2.35952e-02   2.67401e-02  -5.40276e-01   2.53571e-03   2.34633e-02   8.70612e-03  -8.34591e-02  -5.92971e-02  -4.63163e-02   4.09558e-02  -3.12321e-02   1.61092e-02   7.38374e-03   2.73786e-02  -8.21847e-03  -1.15820e-02  -5.41443e-02   0.00000e+00   0.00000e+00   0.00000e+00   0.00000e+00   0.00000e+00   0.00000e+00   0.00000e+00   0.00000e+00   0.00000e+00   0.00000e+00   0.00000e+00   0.00000e+00   0.00000e+00   0.00000e+00   0.00000e+00   0.00000e+00   0.00000e+00   0.00000e+00   0.00000e+00  -7.28563e-02  -2.03804e-02   1.50053e-01  -1.32540e-02  -3.79894e-01   1.03067e-01   4.46419e-02  -3.32829e-02  -3.49637e-02   3.40610e-02   6.26963e-02   8.16511e-03   1.65839e-02  -5.57909e-01   2.29629e-02  -2.27520e-02  -1.98015e-02   0.00000e+00   2.60121e-01  -2.15492e-01   2.42164e-02   5.74630e-02   6.60387e-02   5.25979e-02   2.52494e-02  -3.11516e-02   7.61149e-01   2.28841e-02  -4.00136e-02   3.23785e-01  -6.06737e-02  -4.71357e-02   7.50214e-02  -1.69380e-02  -6.21479e-02   0.00000e+00   8.92261e-02   5.25960e-02   4.94967e-02   1.40410e-01   5.84459e-02   1.21371e-01  -1.09616e-02  -2.00474e-02   9.46540e-01   4.90923e-01   3.31060e-01   3.87552e-01   7.05931e-02   3.01690e-02   1.25749e-01   6.48086e-01   8.18759e-01   0.00000e+00   1.57083e-01   7.03325e-02   3.11319e-02   1.16155e-01   1.12296e-01   1.86784e-01   2.95573e-02  -1.19248e-04   4.13031e-01   5.02824e-01   2.20786e-01   1.81244e-01   1.04902e-01   6.50503e-02   1.34949e-01   6.93206e-01   4.90009e-02   0.00000e+00   0.00000e+00   0.00000e+00   0.00000e+00   0.00000e+00   0.00000e+00   0.00000e+00   0.00000e+00   0.00000e+00   0.00000e+00   0.00000e+00   0.00000e+00   0.00000e+00   0.00000e+00   0.00000e+00   0.00000e+00   0.00000e+00   0.00000e+00   0.00000e+00  -2.90887e-01   1.13810e-01   1.41040e-01   8.27695e-03  -1.09361e-01  -2.12345e-01  -2.87199e-01   9.27534e-02   8.42439e-02   1.93901e-01   1.48306e-01   1.58612e-02  -4.42922e-01   1.06768e-01   6.10649e-02   6.17290e-02   1.43165e-02   0.00000e+00  -5.18272e-01  -1.16257e-01  -7.89950e-01  -9.63905e-02  -1.03398e-01  -4.15700e+00  -1.09080e+00  -5.56128e-01  -3.44661e-02  -3.08745e-02  -2.78097e-01  -7.12844e-02  -6.29084e+00  -1.06089e-02  -8.61240e-02  -3.89791e-01  -2.54466e-01   0.00000e+00   6.18681e-01   1.01617e-01   1.12843e-01   2.76705e-01   1.65594e-01   1.77788e-01   3.30053e-01   1.17392e-01   1.53960e+00   7.59877e-01   3.39008e-01   1.27057e+00   1.96892e-02   1.58168e+00   6.48235e-01   7.13466e-01   2.67966e-01   0.00000e+00  -9.09746e-03  -6.69092e-01  -2.51931e-01  -3.23679e-02  -1.53040e-01  -3.24148e-01  -3.05835e-01  -4.97499e-01  -1.06642e-01  -2.37044e-02  -3.20431e-01  -3.60682e-02  -9.40845e-01  -8.37615e-03  -7.35466e-02  -5.20923e-01  -1.87003e-01   0.00000e+00   0.00000e+00   0.00000e+00   0.00000e+00   0.00000e+00   0.00000e+00   0.00000e+00   0.00000e+00   0.00000e+00   0.00000e+00   0.00000e+00   0.00000e+00   0.00000e+00   0.00000e+00   0.00000e+00   0.00000e+00   0.00000e+00   0.00000e+00   0.00000e+00  -2.31434e-01   3.02496e-02  -5.24534e-01  -3.55622e-01  -4.80262e-01   4.27395e-01  -1.82454e+00   1.27141e-01  -1.61434e+00   3.82960e-01  -6.46254e-01  -1.12032e+00  -4.72822e-01   4.05615e-02   3.99380e-02  -5.17126e-01   3.18627e-01   0.00000e+00  -4.68298e-01  -6.72800e-01   1.41861e-01   8.72235e-02  -1.41228e+00  -2.50370e-01  -4.84595e-04   2.50154e-02  -2.14601e+00   7.49134e-02  -6.10008e-03  -1.60806e+00  -6.24730e-02   3.91356e-02  -8.19783e-03  -5.84445e-02  -4.27028e-02   0.00000e+00  -4.71296e-01  -5.00919e-01  -8.53741e-01  -1.01224e+00   7.84510e-02   1.29770e-03  -5.20690e-03   1.65330e-03  -5.85314e+00   6.79426e-02  -1.33822e-02  -4.80412e+00  -2.04448e-02   2.79086e-02   4.04130e-02  -1.12267e-01  -6.32872e-02   0.00000e+00   4.05875e-01   6.46359e-01   2.93374e-01  -4.17928e-01   3.70688e-01   1.57179e-01   2.02230e-02  -1.91385e-02  -4.99741e-02   7.93680e-01   1.37039e-01  -3.65633e-02   7.64691e-02   3.21564e-01   8.85639e-02  -4.94924e-02   1.40057e-01   0.00000e+00  -7.22693e-01  -6.75328e-01  -4.05025e-01   8.30918e-02   3.88721e-02   3.88517e-02  -2.05277e-02   2.29950e-03  -4.81556e+00   6.62459e-02  -6.34299e-02  -4.26556e+00   1.94949e-02  -2.22850e-02   3.60108e-02  -3.50777e-02  -7.75885e-02   0.00000e+00   1.07439e-01  -3.06071e-01  -3.98256e-01  -9.09803e-03  -4.44177e-01   5.95454e-02  -8.78725e-02  -1.27087e-02  -4.87394e+00   2.36574e-02  -8.22449e-03  -4.38947e+00  -6.04968e-02   3.96712e-02  -2.62704e-02  -9.74341e-02   3.30846e-03   0.00000e+00  -3.32486e-01   9.80858e-02  -5.43053e-01   4.57096e-02   3.08080e-02   1.03527e-02  -1.15251e-01  -8.28755e-02  -4.15022e-01   3.35322e-02  -1.34665e-02  -5.65022e-01  -4.89161e-02   5.15016e-02  -3.25653e-02  -1.02141e-01  -5.39732e-02   0.00000e+00   4.63064e-02  -3.41460e-02  -1.41852e-02   4.93145e-03  -4.26248e-01   1.44257e-02  -1.26789e-01  -1.13275e-01  -5.14434e-01   9.77329e-02  -3.53843e-02  -6.27015e-01  -8.51272e-02   1.66280e-02   8.33420e-03  -1.36260e-01  -9.83446e-02   0.00000e+00   2.85483e-01   2.85490e-01  -3.26156e-01   1.72694e-01   7.33419e-02   3.91476e-01   3.11560e-01   2.90349e+00  -3.05997e-02   4.05904e+00   1.44909e+00  -4.93386e-02   6.93735e-01   4.66343e+00   4.45633e+00   1.55653e-01   6.29810e+00   0.00000e+00   1.34439e-01  -6.09192e-03   3.49143e-02   1.43398e-03   3.68692e-02   5.82293e-02   7.72122e-02   1.25854e+00  -5.35991e-02   1.59583e+00   7.24141e-01  -1.35579e-01   4.32133e-01   2.58546e+00   2.31192e+00   8.91467e-03   5.18515e+00   0.00000e+00   5.70041e-02   2.38311e-02  -2.38799e-02   1.40981e-01   2.72094e-02   3.27910e-01   1.36195e-02   2.42073e-01  -2.30002e-02   9.17847e-01   1.19805e-01  -2.11646e-02   2.19849e-01   1.91488e+00   9.02068e-01   3.21358e-02   3.56589e+00   0.00000e+00   3.24052e-03   7.86995e-02   3.84084e-02   5.88430e-02   5.82430e-03   3.77572e-02  -2.64415e-02   1.22928e-01  -6.02717e-02   4.68456e-01   1.45053e-02  -1.16696e-01  -1.16389e-02   1.05082e+00   2.00654e+00  -1.77054e-02   2.87349e+00   0.00000e+00   0.00000e+00   0.00000e+00   0.00000e+00   0.00000e+00   0.00000e+00   0.00000e+00   0.00000e+00   0.00000e+00   0.00000e+00   0.00000e+00   0.00000e+00   0.00000e+00   0.00000e+00   0.00000e+00   0.00000e+00   0.00000e+00   0.00000e+00   0.00000e+00  -5.87169e-01   4.15518e-01   2.35859e-01   2.98695e-01   2.42546e-02   3.01215e-01   9.02314e-02  -1.74773e-02   4.05983e-01   8.90251e-01   3.51792e-01   4.33189e-01   1.19828e-01   4.35008e-01   1.99516e-01   8.82053e-01   2.07134e-01   0.00000e+00  -4.23345e-02  -5.13061e-01  -9.83165e-02  -1.62899e-02  -3.02610e-02  -8.06346e-02  -1.50590e-01  -3.19323e-01  -9.37604e-02  -1.14253e-02  -1.19920e-01  -3.56255e-02  -1.12865e-01  -4.97108e-02  -3.43253e-02  -8.82720e-02  -1.77470e-01   0.00000e+00   0.00000e+00   0.00000e+00   0.00000e+00   0.00000e+00   0.00000e+00   0.00000e+00   0.00000e+00   0.00000e+00   0.00000e+00   0.00000e+00   0.00000e+00   0.00000e+00   0.00000e+00   0.00000e+00   0.00000e+00   0.00000e+00   0.00000e+00   0.00000e+00   1.60194e-01   8.26155e-01   4.25194e-01   1.94043e-01   3.90587e-02  -4.60132e-02  -1.41800e-01  -6.26942e-01   2.91280e-01  -1.49253e-01  -2.45516e-01   1.65027e-01   1.71933e-01  -4.78939e-01   1.78977e-01   2.16479e-01   1.18782e-01   0.00000e+00   4.42495e-01   4.21046e-01  -1.25527e-01   3.61521e-01   3.47301e-01   2.73951e-01   7.17620e-02   5.59611e-02   4.72126e-01   8.13568e-01   3.81041e-01   4.09660e-01   1.03328e-01   8.49550e-02   4.42071e-01   1.22575e+00   4.35673e-01   0.00000e+00   4.17182e-01   2.43050e-01   2.92676e-01   3.15947e-01   1.86369e-01   1.45294e-01   6.56889e-01   4.08216e-02   1.65518e+00   5.81292e-01   2.00016e-01   1.52033e+00   2.56878e-01   4.59577e-02   6.72777e-01   7.36993e-01   2.42965e-01   0.00000e+00   1.31363e-01   6.80833e-02   4.62388e-02   8.06371e-02   3.97916e-02   6.22936e-02  -3.21820e-02  -6.42002e-02   3.60352e-01   3.86165e-01   5.61490e-02   2.85118e-01   1.07668e-02   1.86730e-03   5.51327e-01   1.05418e+00  -2.75192e-02   0.00000e+00  -4.88214e-01   3.33356e-02   5.12997e-03  -4.00338e-02  -2.37062e-02   3.31805e-02   9.65694e-03  -9.46766e-02   9.21306e-03   8.93447e-02  -1.70599e-02  -1.57765e-03   4.32228e-03  -1.00600e+01   7.24969e-02   1.77737e-02  -6.10795e-02   0.00000e+00   0.00000e+00   0.00000e+00   0.00000e+00   0.00000e+00   0.00000e+00   0.00000e+00   0.00000e+00   0.00000e+00   0.00000e+00   0.00000e+00   0.00000e+00   0.00000e+00   0.00000e+00   0.00000e+00   0.00000e+00   0.00000e+00   0.00000e+00   0.00000e+00  -1.95436e-01  -1.02963e-01  -3.47181e-02  -9.68715e-02   5.10752e-01  -1.35812e-01  -3.03704e-01  -2.33616e-01  -5.46978e-01  -1.69773e-01  -3.28564e-01  -4.28245e-01  -3.54547e-01  -5.50507e-01   8.06613e-02  -5.62363e-01   3.16653e-01   0.00000e+00  -5.93660e-02  -2.15658e-01  -3.62803e-01   2.12178e-01  -1.30081e-01   4.41525e-02   3.72455e-03  -4.83455e-01  -1.45070e-02   8.85260e-02   4.73585e-02   3.99611e-02   2.68880e-02   6.29563e-03   1.17830e-01  -2.87171e-02   8.05110e-02   0.00000e+00  -5.34074e-02   3.89580e-01   8.06307e-02  -1.59434e-01   3.12532e-01   7.87534e-02   4.91889e-02  -7.42616e-02   2.83285e-01   3.38764e-02   7.24466e-04  -3.85495e-03  -6.52281e-02  -6.49333e-03   5.51501e-02  -9.32614e-02   9.63016e-02   0.00000e+00  -4.03653e-01   2.10418e-01  -2.62485e-01   1.45625e-01   1.27744e-01   3.86430e-02  -4.28239e-03  -1.93238e-01   1.91457e-01  -4.63774e-01  -9.05646e-02  -1.87721e-02  -4.89426e-02   1.02240e-02  -2.55155e-02  -4.44811e-02  -4.91226e-02   0.00000e+00   8.01647e-02   9.12644e-02   1.91828e-02  -4.69006e-01   5.80754e-02   4.62709e-02  -4.48102e-02  -8.59270e-02   1.77246e-02   4.86766e-02  -5.02208e-01  -2.00739e-03  -7.86597e-02  -5.05261e-02   4.75058e-02  -9.09453e-02  -2.91433e-02   0.00000e+00  -3.25870e-01  -7.04228e-01   3.97017e-02   1.47067e-01   2.00326e-01   2.60023e-01   1.41448e-02  -3.74804e-03   1.90281e-01   4.21278e-01   1.08332e-01   1.54133e-01   6.82159e-02   5.74113e-02   2.72260e-01  -4.65207e-02   6.83899e-01   0.00000e+00  -5.46798e-01  -4.12705e-02  -1.34021e-01  -1.97281e-02  -7.35296e-02  -3.46313e-02  -1.90843e-01  -4.23048e-01  -1.32862e-01  -1.44874e-02  -4.14166e-01  -9.03287e-02  -1.89576e-01  -1.37308e+01  -8.03561e-02  -1.35808e+01  -1.31217e-01   0.00000e+00   0.00000e+00   0.00000e+00   0.00000e+00   0.00000e+00   0.00000e+00   0.00000e+00   0.00000e+00   0.00000e+00   0.00000e+00   0.00000e+00   0.00000e+00   0.00000e+00   0.00000e+00   0.00000e+00   0.00000e+00   0.00000e+00   0.00000e+00   0.00000e+00  -3.37745e-01   3.03966e-02  -5.30649e-01  -1.24743e-02   1.81407e-02   6.62616e-03  -7.59835e-02  -1.44990e-01  -2.58755e-02   9.24747e-03  -8.63382e-02  -1.36744e-02  -6.67368e-02   8.25497e-02   1.58839e-02  -6.77574e-02  -1.50289e-01   0.00000e+00   6.79822e-01   2.52440e-01   3.68089e-01   4.55934e-01   1.15085e-01   3.03164e-01   6.70739e-01   2.02979e-01   1.49975e+00   8.11391e-01   3.44423e-01   1.28599e+00   1.48978e-01   1.65179e+00   2.36663e+00   7.16117e-01   3.06564e-01   0.00000e+00   2.79062e-01   4.94244e-01   4.79172e-01   4.70616e-01   4.46849e-01   5.47129e-01   1.21526e+00   1.17097e+00   2.24754e+00   1.44006e+00   1.99615e+00   1.68918e+00   1.37521e+00   2.58323e+00   3.64755e+00   1.25759e+00   3.53669e+00   0.00000e+00  -5.97852e-01  -5.76481e-02  -1.04840e-01  -7.23662e-02  -5.24997e-02  -2.07659e-02  -1.66070e-01  -2.99575e-01  -1.04239e-01  -2.05402e-02  -1.29873e-01  -4.29469e-02  -1.13032e-01  -5.04182e-02  -5.71575e-02  -6.06780e-02  -1.43593e-01   0.00000e+00   0.00000e+00   0.00000e+00   0.00000e+00   0.00000e+00   0.00000e+00   0.00000e+00   0.00000e+00   0.00000e+00   0.00000e+00   0.00000e+00   0.00000e+00   0.00000e+00   0.00000e+00   0.00000e+00   0.00000e+00   0.00000e+00   0.00000e+00   0.00000e+00  -1.04413e+00  -1.06544e+00  -1.72073e-01  -3.85825e-02   2.01287e-02   6.97270e-03  -2.01160e+00  -3.31207e-01  -6.12674e-02   4.80483e-02  -1.55175e+00   5.17906e-03  -1.38937e-01   4.43563e-02  -3.66611e-02  -1.30240e-02  -1.72166e-01   0.00000e+00  -1.78319e+00  -1.76985e-01  -2.73537e-01  -7.67082e-02  -1.49645e-01  -1.48211e-02  -2.31160e+00  -5.89932e-01  -5.97049e-02  -5.97128e-02  -2.75347e+00  -1.14854e-01  -2.74710e-01  -2.13643e-02  -4.65370e-01  -2.60337e-01  -2.08692e-01   0.00000e+00  -3.70613e-01   2.42199e-02  -4.99083e-02   3.74757e-02  -1.17205e-02  -2.80125e-02  -9.32009e-02  -7.53440e-02   9.10997e-01   3.57984e-01  -3.95888e-02   6.93515e-01  -3.23255e-02   8.50607e-01   2.17199e-03   3.14587e-01  -1.04869e-01   0.00000e+00   2.26447e-01   2.84212e-01   5.78811e-01   3.86411e-01   4.30202e-01   4.25564e-01   3.72414e-01   1.07119e+00   2.08934e+00   1.29649e+00   7.88445e-01   1.61069e+00   1.25160e+00   1.99522e+00   2.09989e+00   2.25496e+00   3.72088e+00   0.00000e+00   0.00000e+00   0.00000e+00   0.00000e+00   0.00000e+00   0.00000e+00   0.00000e+00   0.00000e+00   0.00000e+00   0.00000e+00   0.00000e+00   0.00000e+00   0.00000e+00   0.00000e+00   0.00000e+00   0.00000e+00   0.00000e+00   0.00000e+00   0.00000e+00   7.05711e-01   5.74437e-01   2.37711e-01   3.22881e-01   2.87577e-01   1.19699e-01   2.68379e-01  -7.21145e-03   1.69472e-01   2.96082e-01   3.12139e-02   7.11067e-01   1.51906e-02   8.54832e-01   6.20988e-03  -3.78600e-02  -2.49779e-03   0.00000e+00  -9.21323e-01  -1.52888e-01  -2.30090e-01   8.66148e-02  -2.29559e-01   8.51088e-02   3.61863e-02  -5.63509e-01  -2.20084e-02   7.53112e-02   2.82124e-02   4.76762e-02  -4.36491e-02   4.26253e-02   2.42077e-02  -4.57440e-01   1.16441e-02   0.00000e+00   7.18544e-02  -7.77188e-01   6.11339e-02   3.60237e-01   2.30431e-01   3.39543e-01   6.04785e-01   2.42632e-02   1.08078e+00   8.28567e-01   2.58256e-01   1.23980e+00   1.38958e-01   1.35009e+00   3.89770e-01   5.31288e-02   1.94399e-01   0.00000e+00  -5.59065e-02  -6.95057e-01  -7.24429e-01  -2.84639e-02  -8.05714e-02  -1.31804e-02  -2.03989e-01  -9.52843e-01  -1.04343e-01   2.87996e-03  -1.01689e+00  -4.15699e-02  -1.66236e-01   1.19435e-02  -1.16716e-01  -2.72235e+01  -2.31958e-01   0.00000e+00  -9.72935e-02  -1.20492e+00  -2.86964e-01  -3.80984e-02  -1.28717e-02  -7.04733e-02  -2.85934e-01  -5.98313e-01  -1.09991e-01  -3.52282e-02  -1.32393e-01  -1.15360e-02  -2.09977e-01   3.54864e-02  -7.44903e-02  -1.73235e+01  -2.71671e-01   0.00000e+00   2.95553e-03  -1.65351e-01  -6.70141e-01   4.19025e-02   2.88695e-02   1.87618e-02  -1.66481e-01  -4.90782e-01   1.58275e-02   8.14504e-02  -1.00882e+00  -2.05308e-02  -1.62158e-01   1.40805e-02  -4.58047e-02  -2.04735e+01  -1.45424e-01   0.00000e+00   0.00000e+00   0.00000e+00   0.00000e+00   0.00000e+00   0.00000e+00   0.00000e+00   0.00000e+00   0.00000e+00   0.00000e+00   0.00000e+00   0.00000e+00   0.00000e+00   0.00000e+00   0.00000e+00   0.00000e+00   0.00000e+00   0.00000e+00   0.00000e+00   3.48344e-01   2.47790e-01   8.40007e-02  -2.96524e-01   2.32260e-01   3.47262e-01   4.34740e-01  -3.91662e-02   9.04318e-01   9.87908e-01   5.58331e-01   9.20698e-01   3.60528e-01   9.85640e-01   3.33184e-01   5.25789e-01   2.54670e-01   0.00000e+00   6.81412e-02  -3.68617e-01  -1.85694e-02   3.15924e-02   4.90206e-02   1.87446e-02  -7.79306e-03  -7.08068e-02   2.51269e-01   2.84967e-01   9.33996e-02   1.66829e-01  -4.22505e-02   3.29238e-01   2.16468e-02   1.93290e-01  -7.19059e-02   0.00000e+00  -2.15432e-03   3.07397e-03  -8.52214e-02  -4.96476e-01   2.00304e-02   1.75362e-02   5.00052e-04  -5.43882e-02  -3.50318e-02   7.91196e-02  -1.79532e-02   1.58806e-02  -7.81841e-02  -2.12415e-03   6.39067e-02   3.24926e-02  -7.92953e-02   0.00000e+00   4.86272e-01   4.17560e-01   7.15392e-01   1.51710e-01   6.05322e-01   5.49661e-01   1.37051e+00   1.16041e+00   2.32449e+00   1.34634e+00   2.19278e+00   1.84407e+00   1.37102e+00   2.59546e+00   2.20868e+00   1.35991e+00   3.56252e+00   0.00000e+00   6.38669e-01   2.18787e-02   1.78441e-01   1.42617e-01   1.42117e-01   2.79462e-01   6.01540e-01   7.86777e-02   1.41068e+00   8.16966e-01   2.54293e-01   1.19649e+00   2.38827e-01   1.34734e+00   4.10930e-01   4.98146e-01   4.00928e-01   0.00000e+00   0.00000e+00   0.00000e+00   0.00000e+00   0.00000e+00   0.00000e+00   0.00000e+00   0.00000e+00   0.00000e+00   0.00000e+00   0.00000e+00   0.00000e+00   0.00000e+00   0.00000e+00   0.00000e+00   0.00000e+00   0.00000e+00   0.00000e+00   0.00000e+00   2.31800e-01   1.88963e-01   1.01221e-01   1.54506e-01   1.42714e-01   6.15318e-02   7.00250e-02   4.25552e-02   6.82572e-01   3.34310e-01   6.12140e-02   3.64165e-01   5.60438e-02   5.27061e-01   7.72597e-02   3.01139e-01   1.98405e-04   0.00000e+00   9.61015e-02   7.72957e-02  -1.13498e-02  -4.47616e-01  -3.29839e-02   1.10844e-02  -1.79753e-02  -5.12606e-02   2.56857e-01  -2.83467e-02   2.80718e-03   4.38134e-02  -8.70241e-03   2.11276e-01   3.50080e-02  -4.98876e-03  -7.27943e-02   0.00000e+00   3.23221e-01   4.96917e-01   5.23403e-01   1.79286e-01   4.29883e-01   5.19408e-01   1.09007e+00   1.00797e+00   2.07652e+00   1.09407e+00   1.83595e+00   1.54348e+00   1.07691e+00   2.24108e+00   1.86046e+00   1.20339e+00   3.14587e+00   0.00000e+00  -5.20516e-01  -9.64005e-02  -2.98856e-01  -8.20923e-02  -5.32331e-02  -7.57015e-02  -3.26011e-01  -5.38228e-01  -6.99372e-02  -3.48622e-02  -2.17811e-01  -1.04994e-01  -2.10652e-01  -2.31894e-02  -8.55907e-02  -1.26360e-01  -2.01654e-01   0.00000e+00   0.00000e+00   0.00000e+00   0.00000e+00   0.00000e+00   0.00000e+00   0.00000e+00   0.00000e+00   0.00000e+00   0.00000e+00   0.00000e+00   0.00000e+00   0.00000e+00   0.00000e+00   0.00000e+00   0.00000e+00   0.00000e+00   0.00000e+00   0.00000e+00   8.69250e-01  -5.26390e-01  -7.70559e-02   3.58788e-01   4.48857e-01   5.94523e-01   1.76443e-01   5.13167e-02  -2.47173e-01   1.10644e+00   4.96765e-01   5.79828e-01   2.26262e-01   5.29524e-01   2.90162e-01   6.46649e-01   3.13879e-01   0.00000e+00   5.35730e-01   3.01515e-01   3.39435e-01   2.30439e-02   4.03650e-01   1.38348e-01   7.87563e-02   1.64524e-02   2.04161e-02   1.34697e-01   1.40368e-02   4.60824e-01   1.24365e-02   5.85568e-01   5.59448e-02  -4.13650e-03   1.02948e-01   0.00000e+00  -6.62620e-02  -4.02759e-02  -1.09187e-01  -2.27004e-02  -9.60379e-02  -9.52085e-03  -6.56984e-01  -1.92517e-01  -5.46827e-01  -3.13420e-03  -4.49001e-02  -8.85868e-02  -6.39903e-02   9.68270e-03   3.00459e-03  -1.08625e-01  -6.90588e-02   0.00000e+00  -3.15540e-01   4.08425e-02  -1.41006e-02   3.81204e-02  -1.93917e-02  -2.55283e-02  -8.22472e-02  -8.09413e-02   6.28289e-02   1.53133e-01  -9.31878e-02   6.24993e-01  -8.59882e-02   6.61027e-01   6.54645e-02  -3.55157e-02   6.57220e-03   0.00000e+00   1.00341e+00   6.93590e-01   1.13841e+00   7.38423e-01   1.45231e+00   1.96562e+00   8.52622e-01   1.95070e+00   9.23507e-01   2.07496e+00   2.71915e+00   2.10322e+00   1.71817e+00   3.22990e+00   4.01100e+00   2.21140e+00   4.33255e+00   0.00000e+00  -4.01653e-03   3.24742e-02  -8.52076e-02  -5.38573e-01   3.82435e-02   1.89323e-02   1.80336e-02  -6.26637e-03  -1.10691e-02  -7.17958e-03  -1.14501e-02   1.17548e-04  -5.67540e-02   7.52575e-02   1.91859e-02  -3.18340e-02  -6.58051e-02   0.00000e+00   0.00000e+00   0.00000e+00   0.00000e+00   0.00000e+00   0.00000e+00   0.00000e+00   0.00000e+00   0.00000e+00   0.00000e+00   0.00000e+00   0.00000e+00   0.00000e+00   0.00000e+00   0.00000e+00   0.00000e+00   0.00000e+00   0.00000e+00   0.00000e+00   2.06169e-01   5.64798e-01   8.70071e-01   2.33384e-01   6.89591e-01   5.98172e-01   1.32382e+00   1.04919e+00   2.27076e+00   1.20845e+00   1.83206e+00   1.68936e+00   1.16838e+00   5.45483e+00   5.89522e+00   1.77027e+00   3.96923e+00   0.00000e+00   8.80189e-02   7.33017e-03   3.36998e-02   8.51923e-02   2.65494e-02   5.28822e-02   1.47322e-02  -5.47778e-02   1.28353e-01   1.68169e-01  -2.02107e-03  -4.33901e-03   2.14002e-02   1.96951e-01   6.30997e-02   6.40882e-02   4.73621e-02   0.00000e+00   2.52462e-02  -5.50805e-01  -7.16044e-02   4.18861e-03  -4.64063e-02   1.32037e-02  -1.31184e-01  -1.76561e-01  -1.92437e-02   3.82544e-02  -1.67714e-02  -1.61572e-02  -5.88434e-04   4.64636e-03   7.10050e-03  -5.19844e-02  -8.08070e-02   0.00000e+00   5.30833e-01   6.85162e-02   1.37933e-01   2.14004e-01   1.21640e-01   3.28042e-01   4.54093e-01  -1.72967e-02   1.23165e+00   8.14715e-01   3.58388e-01   1.02497e+00   1.53596e-01   1.17305e+00   6.47741e-01   5.22588e-01   3.80652e-01   0.00000e+00  -3.30463e-02  -2.41291e-02  -3.67282e-02  -4.56210e-01  -4.30693e-02  -8.37904e-03  -3.53777e-02  -5.58647e-02  -6.09766e-02   7.08478e-02  -7.11936e-02  -4.63048e-02  -4.14643e-03   3.40839e-02   5.37826e-02  -4.59769e-02  -1.05648e-02   0.00000e+00   0.00000e+00   0.00000e+00   0.00000e+00   0.00000e+00   0.00000e+00   0.00000e+00   0.00000e+00   0.00000e+00   0.00000e+00   0.00000e+00   0.00000e+00   0.00000e+00   0.00000e+00   0.00000e+00   0.00000e+00   0.00000e+00   0.00000e+00   0.00000e+00  -5.05061e-01  -7.21317e-01  -3.11834e-01  -1.76054e+00  -8.32304e-02  -6.45142e-02  -2.73824e-01  -5.53976e-01  -6.06892e-02   2.38764e-02  -6.04422e-01  -4.62563e-02  -2.19561e-01  -4.01857e-02  -3.17280e-01  -9.55414e-01  -2.22855e-01   0.00000e+00   2.59345e-01   3.03826e-01   5.12844e-01   1.99352e-01   3.20987e-01   4.61932e-01   9.95698e-01   8.62389e-01   2.04965e+00   1.03212e+00   1.43018e+00   1.47828e+00   1.03957e+00   1.85781e+00   1.67787e+00   5.39538e-01   2.91525e+00   0.00000e+00   0.00000e+00   0.00000e+00   0.00000e+00   0.00000e+00   0.00000e+00   0.00000e+00   0.00000e+00   0.00000e+00   0.00000e+00   0.00000e+00   0.00000e+00   0.00000e+00   0.00000e+00   0.00000e+00   0.00000e+00   0.00000e+00   0.00000e+00   0.00000e+00  -4.81630e-01   1.06374e-02  -3.38995e-02  -1.83363e-02  -4.43443e-02   4.31681e-02  -3.20549e-02  -1.52395e-01  -6.57989e-02   6.04978e-02   4.63121e-03   2.25956e-02   2.31351e-03   4.60956e-02   1.17573e-02   1.83014e-02  -1.97347e-02   0.00000e+00   3.14635e-01   5.66327e-01   4.61274e-01   4.20940e-01   5.30891e-01   5.88002e-01   1.05292e+00   9.81463e-01   2.07593e+00   1.30757e+00   1.95325e+00   1.41271e+00   1.00265e+00   2.77721e+00   4.50200e+00   1.07334e+00   3.32796e+00   0.00000e+00   8.08797e-02   2.15216e-02   1.04248e-02   1.57241e-02   3.40470e-02   8.80309e-02   1.02393e-02  -1.83324e-02   3.22480e-01   1.71214e-01   4.06119e-02   8.18634e-02   4.65162e-03   5.69871e-01   1.80532e+00   5.82144e-01   1.26884e-01   0.00000e+00   0.00000e+00   0.00000e+00   0.00000e+00   0.00000e+00   0.00000e+00   0.00000e+00   0.00000e+00   0.00000e+00   0.00000e+00   0.00000e+00   0.00000e+00   0.00000e+00   0.00000e+00   0.00000e+00   0.00000e+00   0.00000e+00   0.00000e+00   0.00000e+00  -5.15005e-01  -7.12060e-01  -2.76720e-01  -5.70149e-01  -1.63016e-01  -2.30146e-02  -3.07285e-01  -5.03879e-01  -4.90200e-02  -1.08373e-01  -6.19339e-01  -4.08313e-02  -5.83016e-01  -6.51904e-03  -1.55257e-01  -9.81813e-01  -1.77569e-01   0.00000e+00   2.66123e-01   3.75201e-01   4.93066e-01   1.68698e-01   3.69873e-01   3.98957e-01   1.00490e+00   1.00591e+00   2.13422e+00   1.04508e+00   1.47240e+00   1.47391e+00   8.57069e-01   2.81667e+00   4.68775e+00   5.42557e-01   3.48282e+00   0.00000e+00   0.00000e+00   0.00000e+00   0.00000e+00   0.00000e+00   0.00000e+00   0.00000e+00   0.00000e+00   0.00000e+00   0.00000e+00   0.00000e+00   0.00000e+00   0.00000e+00   0.00000e+00   0.00000e+00   0.00000e+00   0.00000e+00   0.00000e+00   0.00000e+00   4.89115e-03  -5.41315e-01  -1.17124e-01  -2.80524e-02   1.82261e-02   1.32470e-02  -7.30479e-02  -1.48141e-01  -5.60821e-03   1.29938e-02  -6.81025e-02  -2.11802e-02  -2.18784e-02   8.02930e-02  -1.28562e-02  -3.43589e-02  -1.25389e-01   0.00000e+00   3.11494e-01   3.10120e-01   4.63179e-01   2.80096e-01   3.24794e-01   4.35645e-01   8.53393e-01   1.00154e+00   1.77801e+00   1.19316e+00   1.32656e+00   1.41448e+00   9.47349e-01   1.58994e+00   1.76029e+00   5.00840e-01   2.51963e+00   0.00000e+00   8.23666e-02   1.84561e-02   2.07335e-02   7.57665e-02   3.18709e-02   8.46861e-02   1.54326e-02  -4.04560e-02   3.20340e-01   1.80428e-01   1.25251e-02   7.50767e-02   1.64417e-02   2.86905e-01   4.82611e-01   5.29731e-02   4.31517e-02   0.00000e+00   0.00000e+00   0.00000e+00   0.00000e+00   0.00000e+00   0.00000e+00   0.00000e+00   0.00000e+00   0.00000e+00   0.00000e+00   0.00000e+00   0.00000e+00   0.00000e+00   0.00000e+00   0.00000e+00   0.00000e+00   0.00000e+00   0.00000e+00   0.00000e+00  -1.54334e-01  -3.77001e-01   1.14946e-01   1.20502e-01   1.57284e-01   3.10492e-02   2.41016e-04  -5.99303e-02   4.78825e-02   3.64407e-01  -3.27664e-03   3.13123e-02  -3.68859e-03   8.82455e-02   2.02077e-02   5.59315e-02  -6.26538e-02   0.00000e+00   3.63586e-01   4.14070e-01   6.59223e-01   4.41757e-01   5.68091e-01   5.56592e-01   1.15625e+00   1.07724e+00   2.21593e+00   1.29395e+00   1.61616e+00   1.70471e+00   1.19766e+00   3.03819e+00   4.34606e+00   5.68550e-01   3.40494e+00   0.00000e+00   5.14009e-01   1.32166e-01   1.98682e-02   3.16423e-01   7.76780e-02   1.90496e-01   3.58972e-01   4.03995e-03   1.20209e+00   6.19474e-01   2.93056e-01   9.63521e-01   8.77659e-02   1.32898e+00   2.08045e+00   4.85963e-01   1.17450e-01   0.00000e+00   0.00000e+00   0.00000e+00   0.00000e+00   0.00000e+00   0.00000e+00   0.00000e+00   0.00000e+00   0.00000e+00   0.00000e+00   0.00000e+00   0.00000e+00   0.00000e+00   0.00000e+00   0.00000e+00   0.00000e+00   0.00000e+00   0.00000e+00   0.00000e+00   2.94891e-01   3.79478e-01   3.03130e-01   2.05823e-01   2.88634e-01   4.59404e-01   6.26103e-01   8.90868e-01   1.39385e+00   8.75765e-01   1.05102e+00   1.05270e+00   8.29024e-01   1.25296e+00   7.08330e-01   4.62177e-01   1.60240e+00   0.00000e+00   0.00000e+00   0.00000e+00   0.00000e+00   0.00000e+00   0.00000e+00   0.00000e+00   0.00000e+00   0.00000e+00   0.00000e+00   0.00000e+00   0.00000e+00   0.00000e+00   0.00000e+00   0.00000e+00   0.00000e+00   0.00000e+00   0.00000e+00   0.00000e+00  -2.51889e-02  -6.79249e-01   1.63823e-01   1.36047e-01  -1.32550e-01   3.46961e-01  -3.15974e-01  -4.11842e-01   4.10752e-01   1.79657e-01   2.38001e-01  -2.58266e-01  -2.16468e-01  -5.31052e-01   1.96905e-02  -5.63108e-01   6.73974e-02   0.00000e+00  -2.36672e-01   6.73820e-02  -3.52128e-02   3.44078e-02   3.76272e-02   3.12281e-02  -4.78521e-02  -9.70987e-02   8.17957e-01   5.31715e-02  -5.78136e-02   1.05361e-01  -3.84720e-02  -6.09138e-02   5.28740e-03  -1.07518e-01  -2.05017e-02   0.00000e+00   1.20634e-01   6.08525e-02   3.49283e-02   8.07006e-02   1.04709e-01   2.16944e-02  -5.62145e-02  -1.32029e-01   9.02461e-03   6.48277e-02  -3.46761e-02   7.40824e-02  -1.35432e-02  -2.20420e-02   5.79608e-01  -9.36274e-02  -8.63357e-03   0.00000e+00   7.75052e-01   2.14052e-01   5.94574e-01   3.23186e-01   9.69211e-02   3.15443e-01   7.01930e-01   4.06439e-02   2.62551e+00   5.91433e-01   1.15613e+00   1.04397e+00   3.79325e-02   5.33382e-02   2.04616e+00  -5.45232e-03   2.54878e+00   0.00000e+00   0.00000e+00   0.00000e+00   0.00000e+00   0.00000e+00   0.00000e+00   0.00000e+00   0.00000e+00   0.00000e+00   0.00000e+00   0.00000e+00   0.00000e+00   0.00000e+00   0.00000e+00   0.00000e+00   0.00000e+00   0.00000e+00   0.00000e+00   0.00000e+00   6.35820e-01  -2.02145e-01   1.24664e-01   3.05549e-01   1.24505e-01   2.57808e-01   4.88978e-01   4.79780e-02   1.31215e+00   7.85456e-01   2.47019e-01   1.11161e+00   1.05268e-01   1.26476e+00   3.20537e-01   5.41901e-01   2.67375e-01   0.00000e+00  -6.46827e-02  -6.06484e-01  -2.98435e-01  -4.44147e-02  -7.18768e-03  -8.88978e-02  -2.00784e-01  -5.51845e-01  -8.33713e-02   3.11347e-02  -2.95765e-01  -1.10999e-01  -1.71193e-01   2.70618e-02  -1.02199e-01  -3.60743e-01  -2.50532e-01   0.00000e+00   0.00000e+00   0.00000e+00   0.00000e+00   0.00000e+00   0.00000e+00   0.00000e+00   0.00000e+00   0.00000e+00   0.00000e+00   0.00000e+00   0.00000e+00   0.00000e+00   0.00000e+00   0.00000e+00   0.00000e+00   0.00000e+00   0.00000e+00   0.00000e+00   5.16156e-01   5.85415e-01   4.56361e-01   4.22962e-01   3.92083e-01   1.52676e-01   7.44286e-01   2.78296e-01   1.65114e+00   6.41916e-01   2.42333e-01   1.21090e+00   1.69476e-01   1.41153e+00  -4.95487e-01   6.36763e-01   2.12656e-01   0.00000e+00   3.29322e-01   2.44543e-01   2.69651e-02   4.89737e-02   6.91888e-02   3.79591e-02  -2.08185e-02   2.56340e-02   4.32998e-01   6.25592e-01   6.11467e-01   5.24111e-02   2.40049e-02   7.72027e-01   4.11924e-02   6.69606e-01   8.21344e-01   0.00000e+00   4.26140e-02  -4.84232e-02  -1.17938e-02  -4.37237e-02   3.49228e-02  -5.21502e-01   5.86646e-03  -7.05541e-02   2.67136e-02   2.87089e-02   9.14154e-03  -1.08966e-02  -1.75949e-02   5.10861e-02  -1.08729e+01  -3.46120e-02  -6.18863e-02   0.00000e+00   6.14807e-01   1.23133e-01   1.74163e-01   2.95009e-01   2.07775e-01   1.70271e-01   7.16731e-01   1.02882e-02   1.77658e+00   8.50050e-01   3.91051e-01   1.25903e+00   1.50261e-01   1.71221e+00   3.80940e-02   7.63993e-01   4.23725e-01   0.00000e+00  -5.37427e-01   4.02635e-02  -7.61912e-02   1.32422e-02  -2.07440e-02  -4.82049e-03  -3.73579e-02  -2.01090e-02  -2.77405e-02   3.61926e-02   3.25441e-03   3.65648e-02  -4.60770e-02   6.93965e-02  -9.92289e+00  -2.68451e-02  -7.80228e-04   0.00000e+00   0.00000e+00   0.00000e+00   0.00000e+00   0.00000e+00   0.00000e+00   0.00000e+00   0.00000e+00   0.00000e+00   0.00000e+00   0.00000e+00   0.00000e+00   0.00000e+00   0.00000e+00   0.00000e+00   0.00000e+00   0.00000e+00   0.00000e+00   0.00000e+00   4.18323e-01   1.14279e-01   7.33898e-03  -2.75917e-01   1.53227e-01   3.21547e-01   3.75215e-01   4.80657e-02   1.05597e+00   7.46926e-01   1.85562e-01   9.09799e-01   4.49518e-02   1.10457e+00   6.92856e-01   6.14185e-01   1.51654e-01   0.00000e+00   3.99563e-01   6.10063e-01   6.18049e-01   2.27519e-01   5.79614e-01   5.98509e-01   1.51544e+00   1.23425e+00   2.34244e+00   1.19240e+00   9.60290e-01   1.65393e+00   1.48177e+00   2.93225e+00   5.73093e+00   1.50297e+00   4.13152e+00   0.00000e+00   1.10253e-01   5.04812e-02   8.09119e-03   5.60913e-02   5.42615e-02   2.95574e-02  -1.74242e-02  -4.79883e-02   7.65794e-02   3.38802e-01  -1.95757e-02   2.64856e-02   4.58932e-02   4.90708e-02   3.32856e+00   4.48383e-01   2.32527e-02   0.00000e+00  -4.52000e-02   2.87419e-02  -5.68803e-02  -4.23783e-02   4.78454e-03  -8.76351e-03  -6.02497e-03  -5.58279e-02  -2.83854e-02   8.52640e-02  -5.10373e-01  -2.11980e-02  -7.67734e-02   6.67510e-02   4.66795e-02  -1.82095e-02  -5.40777e-02   0.00000e+00  -4.81479e-01  -3.52896e-02   2.52601e-03  -2.39357e-02   1.50739e-02  -4.68095e-03  -3.38571e-02  -4.52231e-02  -4.88859e-02   7.77193e-02  -8.68946e-02  -5.19441e-02  -3.53403e-02   1.71935e-02   7.30763e-02   1.25767e-02  -1.02018e-02   0.00000e+00   0.00000e+00   0.00000e+00   0.00000e+00   0.00000e+00   0.00000e+00   0.00000e+00   0.00000e+00   0.00000e+00   0.00000e+00   0.00000e+00   0.00000e+00   0.00000e+00   0.00000e+00   0.00000e+00   0.00000e+00   0.00000e+00   0.00000e+00   0.00000e+00  -1.97698e-01  -1.07352e-01   1.50258e-01  -2.15321e-01   9.07459e-02  -2.04915e+00   2.18394e-01   5.21009e-01  -1.74167e-01   8.17630e-03   1.90828e-01   6.07534e-01   4.97966e-01   1.15011e-01  -5.34633e-01   3.41259e-01   1.35197e-01   0.00000e+00   5.40581e-01   4.84708e-01   4.20167e-01   3.91082e-01   3.21467e-01   1.82663e-02   1.96221e-01   9.02360e-02   3.08156e-01   3.59887e-01   1.33564e-01   4.33054e-01   6.20486e-02   4.23634e-01  -2.86614e-02   3.64353e-01   5.23740e-02   0.00000e+00  -1.37749e-01  -2.57104e-01  -2.74641e-02   4.30687e-01   1.71670e-01   1.33406e-02   4.39149e+00   3.72297e+00   3.39650e+00   7.97547e-01   3.16846e+00   5.29137e+00   3.97494e+00   2.59595e+00   1.25081e-03   2.01920e+00   1.72039e+00   0.00000e+00  -2.06174e-01   1.38690e-01   2.57056e-02   6.25735e-02   2.24480e-02  -3.18941e-02   2.32081e+00   2.61952e+00   1.71171e+00   6.33051e-01   2.88958e+00   3.75406e+00   3.21178e+00   4.24031e+00   5.99792e-02   3.42671e+00   3.51885e+00   0.00000e+00   3.41049e-01   1.87012e-01   2.67210e-01   3.11377e-01   2.73049e-01  -3.22548e-02   1.64621e+00   9.86627e-01   1.92106e+00   9.95788e-01   8.76025e-01   2.44092e+00   1.13636e+00   1.91357e+00   3.61406e-02   2.56898e+00   1.20970e+00   0.00000e+00   2.05380e-01   5.08510e-01   1.24556e-01   6.70309e-02   3.35930e-01   2.82324e-02   5.14487e+00   5.92252e+00   3.75477e+00   5.44571e-01   4.94574e+00   7.18858e+00   6.00174e+00   6.94096e+00   6.19494e-03   7.29367e+00   5.98488e+00   0.00000e+00   9.44029e-02   4.28264e-02   2.45224e-02   7.14764e-02   4.78662e-02  -2.80205e-02   3.37470e-01   5.84036e-02   5.79180e-01   7.90870e-01   6.64561e-01   1.23867e+00   3.09060e-01   9.25802e-01   5.04515e-02   1.59002e+00   6.88648e-01   0.00000e+00   1.01534e-01   1.75003e-02   1.91543e-02   8.87384e-02   9.21080e-02  -3.32247e-02   4.44517e-02   2.32157e-02   2.78589e-03   1.75358e-01   2.56118e-01   5.28115e-01   3.37736e-01   4.56108e-01   5.60368e-02   1.06591e+00   5.29679e-02   0.00000e+00   5.63418e-02   8.51293e-02  -8.93966e-03   1.07619e-01   1.21643e-01   6.20296e-02   3.23725e-01   1.80084e-02   7.95702e-01   4.69323e-01   3.74102e-01   9.59821e-01   3.48409e-01   9.22267e-01   5.55241e-02   1.04794e+00   3.05181e-02   0.00000e+00   0.00000e+00   0.00000e+00   0.00000e+00   0.00000e+00   0.00000e+00   0.00000e+00   0.00000e+00   0.00000e+00   0.00000e+00   0.00000e+00   0.00000e+00   0.00000e+00   0.00000e+00   0.00000e+00   0.00000e+00   0.00000e+00   0.00000e+00   0.00000e+00   1.38680e-01   1.65517e-01   3.95835e-01   2.33772e-01   3.36610e-01  -1.83422e-01  -3.47659e-01   4.89499e-03   4.53606e-01   4.50602e-01  -3.25265e-01   1.78133e-01   4.62195e-02   4.23333e-01  -4.44160e-02   4.86341e-01   9.03989e-02   0.00000e+00   7.12223e-02  -1.36590e-01  -7.08903e-02  -1.64595e-02   5.91966e-02   2.65358e-02  -5.80510e-01  -5.03605e-03   2.01548e-01   3.00532e-01  -2.28652e-02   6.86667e-02  -5.64523e-02   2.07949e-01  -1.18984e-02   2.65963e-01  -9.98150e-02   0.00000e+00  -8.29748e-02   1.58296e-01  -2.46904e-01   2.86901e-01   2.13753e-01   1.57104e-01   1.14255e-01   1.09158e-01   1.22726e+00   7.51797e-01   1.37077e-01   1.04882e+00   2.11940e-01   1.21197e+00   1.09906e-02   7.10206e-01   3.70427e-01   0.00000e+00   2.08063e-01   2.48654e-01  -6.65162e-03   1.45208e-01   2.23561e-01   1.00615e-01   2.34848e-02  -3.07355e-02   4.22553e-01   8.82534e-01   2.44826e-01   3.96356e-01   9.28038e-02   5.21330e-01   5.74073e-03   1.22266e+00   6.57095e-01   0.00000e+00   5.86007e-01   1.13801e+00   1.37224e+00   1.13674e+00   1.43282e+00   2.60640e-01   1.87018e-01   2.16820e+00   3.44439e+00   3.09812e+00   1.48378e+00   2.32748e+00   2.84409e+00   5.17798e+00   5.13168e-02   3.81380e+00   5.61075e+00   0.00000e+00  -4.48275e-02   3.02800e-02  -3.59942e-02   9.63632e-03  -4.34874e-02  -2.90477e-02  -2.00386e-01  -2.06858e-01   2.07773e-02   1.41237e-02  -5.81144e-02  -5.06274e-03  -1.05649e-01   5.81636e-02  -1.37967e+01  -2.16648e-03  -7.90255e-02   0.00000e+00   1.31095e-01   1.03518e-01  -6.20721e-03   1.24207e-01   8.69295e-02   8.10860e-02   2.48362e-02  -1.33488e-02   3.89573e-01   6.91604e-01   6.73536e-02   3.60178e-01  -2.61416e-03   5.24138e-01   6.02992e-02   7.12626e-01   1.31289e-01   0.00000e+00   2.83888e-01   5.00350e-01   1.78355e-01   2.76242e-01   1.13136e-01   1.03876e-01   8.91523e-02   2.19209e-01   1.55522e+00   6.91062e-01   1.70279e-01   1.05116e+00   4.32962e-01   1.67677e+00   8.18924e-02   8.53294e-01   1.21553e+00   0.00000e+00  -4.66756e-01   3.64435e-02  -5.80613e-02  -2.62240e-02  -3.40173e-02  -2.67160e-02  -1.52255e-02  -3.17435e-02   1.11397e-02   1.48936e-02  -4.03812e-02  -3.61260e-02  -2.00188e-03   8.29673e-02  -9.94673e+00   6.58094e-02  -1.98466e-02   0.00000e+00   0.00000e+00   0.00000e+00   0.00000e+00   0.00000e+00   0.00000e+00   0.00000e+00   0.00000e+00   0.00000e+00   0.00000e+00   0.00000e+00   0.00000e+00   0.00000e+00   0.00000e+00   0.00000e+00   0.00000e+00   0.00000e+00   0.00000e+00   0.00000e+00  -6.42600e-01  -3.15406e-01  -6.55594e-02   7.40698e-02   4.50952e-02   9.72907e-02   1.87930e-01   5.65836e-02   2.41114e-01   4.03851e-01  -2.89961e-01   3.90141e-02   3.56835e-02   1.38028e-01   2.20205e-03   4.81566e-01   8.74898e-02   0.00000e+00   1.13658e-01  -3.66171e-01   2.18993e-01  -1.74636e-01  -4.78335e-01   6.90402e-02   4.11633e-02   3.66787e-02   8.07711e-02   1.37708e-01  -6.66918e-02  -3.94547e-02  -5.31728e-02   1.09831e-01  -5.11370e-01   2.63456e-01   5.48397e-02   0.00000e+00   2.66630e-01   4.96211e-01   2.02757e-01   3.23526e-01   2.69283e-01  -1.46055e-01   2.78083e-01   1.56690e-02   8.74488e-01   8.99633e-01   2.56939e-01   6.24432e-01   2.70587e-01   1.14421e+00   2.64233e-02   8.97808e-01   3.04046e-01   0.00000e+00   4.83088e-01  -2.26246e-02   3.39834e-01   1.86167e-01   9.65850e-02   3.70082e-02   5.87174e-01  -4.11680e-01   1.56144e+00   5.96815e-01   9.96522e-03   9.70952e-01   4.90698e-02   1.76400e+00   5.58576e-02   4.91370e-01   4.10944e-01   0.00000e+00   1.95320e-01  -3.55799e-01   9.96073e-03   1.85282e-01   1.11758e-01   1.06757e-01   7.15239e-02   4.11536e-02   1.91647e-01   5.19481e-01   1.58758e-01   1.66619e-01   1.08075e-01   3.43024e-01   2.57429e-02   8.93622e-01   1.10853e-01   0.00000e+00   6.83721e-02   6.29565e-02   2.22336e-02   6.98446e-02   5.92863e-02   7.27358e-02   2.09289e-02  -8.56258e-02   6.39500e-01   2.56128e-01  -3.61112e-02   7.47915e-02  -4.08370e-03   4.46409e+00   4.70595e-02   1.85217e+00   2.99189e+00   0.00000e+00   8.97181e-02   1.04004e-01   3.25672e-03   4.84544e-02   3.90171e-02   3.07946e-03   2.65078e-01  -3.78770e-02   1.24442e+00   6.45305e-01   8.42935e-02   6.60420e-01   7.15190e-02   1.45675e+00  -5.21206e-02   1.71355e+00   1.10869e+00   0.00000e+00   5.56232e-01   4.31688e-01   5.06543e-01   3.46022e-01   1.59923e-01   2.01134e-01   1.42746e+00  -1.12014e-02   2.38696e+00   1.23344e+00   7.60627e-01   1.55789e+00   1.22224e+00   4.33034e+00   7.15158e-02   4.59479e+00   4.85993e+00   0.00000e+00   0.00000e+00   0.00000e+00   0.00000e+00   0.00000e+00   0.00000e+00   0.00000e+00   0.00000e+00   0.00000e+00   0.00000e+00   0.00000e+00   0.00000e+00   0.00000e+00   0.00000e+00   0.00000e+00   0.00000e+00   0.00000e+00   0.00000e+00   0.00000e+00   5.40676e-01  -8.81069e-02  -3.51798e-02  -3.75717e-01   2.87121e-01   2.36099e-01  -4.51370e-01  -2.57736e-02   3.67411e-01  -2.99226e-01  -7.28538e-02  -1.33359e-03  -1.67634e-02   1.03424e-01  -2.14659e-02   2.41016e-02  -8.22806e-02   0.00000e+00  -5.24834e-01  -1.79785e-01  -3.39601e-01  -9.15801e-02  -1.13139e-01  -7.39067e-02  -2.71815e-01  -5.73865e-01  -1.08359e-01  -4.47808e+00  -4.01456e-01  -6.25233e-02  -6.71196e+00   1.26355e-02  -4.68462e-01  -1.14512e+00  -1.37189e-01   0.00000e+00  -2.33283e-02  -5.73043e-01  -2.52903e-01  -9.54073e-02  -9.80681e-02   1.27026e-03  -1.99899e-01  -4.91554e-01  -1.02319e-01  -7.80826e-02  -5.42241e-02  -4.67989e-02  -1.81196e+00   3.35904e-02  -4.81026e-02  -2.21456e-01  -1.17086e-01   0.00000e+00   8.88658e-02   1.05192e-01   8.08743e-03   9.89865e-02   5.59696e-02   1.34454e-01  -3.36831e-02  -4.75277e-02   5.58611e-01   5.02215e-01   9.48293e-02   2.66295e-01   5.52912e-02   4.30951e-01   1.69926e-01   3.36480e-01   1.82329e-01   0.00000e+00  -9.07865e-02  -5.24719e-01  -1.97238e-01  -9.60246e-03  -8.58751e-02  -8.40261e-02  -1.88564e-01  -4.74109e-01  -1.16809e-01  -4.63246e-02  -1.95886e-01  -3.93242e-02  -4.31592e-01  -1.30431e-02  -6.37536e-02  -7.70373e-01  -1.33595e-01   0.00000e+00   3.84535e-01   3.37591e-01   6.96641e-01   1.52286e-01   7.22717e-01   9.25916e-01   3.92639e-01   1.24342e+00   1.97606e+00   7.05042e-01   1.80886e+00   1.47684e+00   9.15706e-02   1.62045e+00   2.33251e+00   9.03115e-01   3.51090e+00   0.00000e+00   0.00000e+00   0.00000e+00   0.00000e+00   0.00000e+00   0.00000e+00   0.00000e+00   0.00000e+00   0.00000e+00   0.00000e+00   0.00000e+00   0.00000e+00   0.00000e+00   0.00000e+00   0.00000e+00   0.00000e+00   0.00000e+00   0.00000e+00   0.00000e+00  -9.84389e-02   2.55175e-01  -3.49001e-01  -3.40455e-01   1.04841e-01   1.18800e-01  -1.61182e-02  -1.36956e-02   6.41318e-01   4.77552e-01   3.63195e-04   4.90173e-01  -4.64193e-01   7.21089e-01   9.30446e-02   2.92884e-01  -4.62434e-02   0.00000e+00  -5.55769e-02   3.30341e-02  -5.45341e-02  -4.12499e-02  -3.26159e-02   3.61120e-02  -2.54255e-02  -9.51608e-02  -4.84626e-02   1.34116e-02  -5.90449e-01   4.86922e-03  -8.75713e-02   7.71834e-02   8.40233e-02  -5.67482e-02  -3.42292e-02   0.00000e+00  -4.99914e-01   1.35957e-02  -6.56288e-03   3.25399e-02   6.82779e-03   3.60498e-02  -7.54356e-02  -5.83441e-04  -2.27899e-03   1.26965e-02  -3.70778e-02   1.42175e-02  -5.84679e-02   5.65197e-02   8.17600e-02  -1.57296e-02  -5.44301e-02   0.00000e+00   0.00000e+00   0.00000e+00   0.00000e+00   0.00000e+00   0.00000e+00   0.00000e+00   0.00000e+00   0.00000e+00   0.00000e+00   0.00000e+00   0.00000e+00   0.00000e+00   0.00000e+00   0.00000e+00   0.00000e+00   0.00000e+00   0.00000e+00   0.00000e+00  -8.49495e-02   2.37765e-01  -2.08957e-01  -3.50150e-01   9.85802e-02   1.18863e-01  -1.35701e-02  -2.55929e-02   8.48793e-01   4.80113e-01  -4.73372e-01   4.40683e-01  -4.55868e-01   8.03710e-01   1.27297e-01   2.91126e-01   4.53412e-02   0.00000e+00  -4.88406e-01  -1.06963e-02   6.42028e-03  -5.03824e-02   1.58148e-02   2.65515e-02  -2.55004e-02  -9.45344e-02   1.20831e-02   2.84026e-02  -3.87743e-02   4.90664e-03  -5.69226e-02   6.68826e-02   3.57982e-02   4.60525e-03  -7.30003e-02   0.00000e+00   0.00000e+00   0.00000e+00   0.00000e+00   0.00000e+00   0.00000e+00   0.00000e+00   0.00000e+00   0.00000e+00   0.00000e+00   0.00000e+00   0.00000e+00   0.00000e+00   0.00000e+00   0.00000e+00   0.00000e+00   0.00000e+00   0.00000e+00   0.00000e+00  -2.99344e-02   3.06819e-01  -1.31735e-01   2.74970e-01   8.80792e-02   2.50458e-01   5.37755e-01   4.10259e-02   1.46881e+00   7.17638e-01  -1.02569e-01   1.09728e+00   7.92508e-02   1.52612e+00   1.06478e+00   6.84066e-01   4.64706e-01   0.00000e+00   0.00000e+00   0.00000e+00   0.00000e+00   0.00000e+00   0.00000e+00   0.00000e+00   0.00000e+00   0.00000e+00   0.00000e+00   0.00000e+00   0.00000e+00   0.00000e+00   0.00000e+00   0.00000e+00   0.00000e+00   0.00000e+00   0.00000e+00   0.00000e+00   4.52106e-01   2.68363e-01  -2.09820e-01   2.77543e-01   6.56478e-02   2.40640e-01   5.05520e-01   4.24360e-02   1.49040e+00   7.14886e-01   3.95535e-01   1.08167e+00   2.36337e-02   1.47341e+00   1.02354e+00   6.81501e-01   3.04733e-01   0.00000e+00  -5.91399e-01  -3.00258e-02  -1.34338e-01  -1.03835e-01  -7.48099e-02  -6.06894e-02  -5.54793e-02  -1.15561e-01  -5.52596e-02  -2.31335e-02  -5.87155e-01  -8.12824e-02  -1.02953e-01  -8.16173e-03  -3.98155e-02  -7.63894e-02  -6.25552e-02   0.00000e+00   0.00000e+00   0.00000e+00   0.00000e+00   0.00000e+00   0.00000e+00   0.00000e+00   0.00000e+00   0.00000e+00   0.00000e+00   0.00000e+00   0.00000e+00   0.00000e+00   0.00000e+00   0.00000e+00   0.00000e+00   0.00000e+00   0.00000e+00   0.00000e+00  -5.61525e-01   3.95989e-01   1.24155e-01   2.97839e-01   1.80366e-01   3.48243e-01   3.53497e-02  -3.59283e-03   4.02948e-01   7.83840e-01  -1.80251e-01   4.01463e-01   3.58806e-02   5.00841e-01   2.08530e-01   7.62452e-01   8.51682e-02   0.00000e+00   1.88980e-01   1.05829e-01  -1.45541e-02   5.25074e-02   7.54247e-02   4.68645e-02  -2.19755e-02  -3.25028e-02   2.06568e-02   1.70183e-01   4.09629e-02   1.02525e-01   6.02201e-02   6.33284e-02   1.76723e+00   6.65495e-01   1.27183e-01   0.00000e+00   6.04622e-01  -3.46600e-01   2.98563e-01   3.02487e-01   1.59375e-01   3.31051e-01   7.61792e-01   2.55963e-01   1.50751e+00   7.62500e-01   2.30174e-01   1.43189e+00   1.51403e-01   1.76208e+00   4.47040e-01   7.44048e-01   2.04226e-01   0.00000e+00   2.53696e-01   1.91012e-01   1.11642e-01   4.06533e-02   7.92698e-02   1.10702e-01   6.85674e-01   6.00779e-01   1.65389e+00   1.20355e+00   4.98410e-01   1.14719e+00   9.00946e-01   1.61701e+00   2.55163e+00   1.80816e+00   2.90407e+00   0.00000e+00   0.00000e+00   0.00000e+00   0.00000e+00   0.00000e+00   0.00000e+00   0.00000e+00   0.00000e+00   0.00000e+00   0.00000e+00   0.00000e+00   0.00000e+00   0.00000e+00   0.00000e+00   0.00000e+00   0.00000e+00   0.00000e+00   0.00000e+00   0.00000e+00  -3.33914e-01   2.71456e-01   3.92398e-01   2.72202e-01  -5.16076e-01   3.20690e-01   1.26162e-01   6.54503e-02   5.74567e-01   1.04563e+00   4.20386e-01   5.51121e-01   2.80040e-01   5.76907e-01   2.75215e-01   7.68600e-01   3.88718e-01   0.00000e+00   7.07412e-02   1.85227e-01   1.56675e-01   3.47732e-02  -3.83915e-01  -3.17569e-01   3.38480e-02   1.23303e-02   4.01138e-02   1.49342e-01  -3.84187e-04  -2.87108e-02   2.99563e-02   3.91254e-02   5.83856e-02   9.18106e-02   1.61663e-02   0.00000e+00   1.05510e-01  -3.45207e-01  -3.39624e-02   6.25807e-02   1.43461e-02  -2.81483e-02  -1.10964e-01  -1.27839e-01   3.92962e-01   4.22226e-01   9.35581e-03   1.66646e-01   2.55446e-02   2.31582e-01  -3.55573e-02   1.97108e-01   1.19501e-01   0.00000e+00   8.12804e-02   7.44018e-02   9.58441e-03   3.55893e-02   2.00300e-02   8.05908e-02  -5.19454e-02  -4.82167e-02   3.07193e-01   2.05523e-01   4.75266e-02   1.12601e-01   2.93327e-03   2.01869e-01   7.29349e-02   1.01552e+00   1.57937e-01   0.00000e+00   4.67900e-01   9.25344e-01   1.62179e+00   7.28374e-01   1.13745e-01   4.01253e-01   2.11660e+00   1.65766e+00   2.43392e+00   2.51320e+00   2.49086e+00   1.98741e+00   2.47617e+00   3.60543e+00   3.97773e+00   3.50131e+00   3.97889e+00   0.00000e+00   0.00000e+00   0.00000e+00   0.00000e+00   0.00000e+00   0.00000e+00   0.00000e+00   0.00000e+00   0.00000e+00   0.00000e+00   0.00000e+00   0.00000e+00   0.00000e+00   0.00000e+00   0.00000e+00   0.00000e+00   0.00000e+00   0.00000e+00   0.00000e+00   1.02213e-02  -8.44292e-01  -1.80195e-01   4.94934e-01  -4.04719e-01  -1.48920e-01   2.34492e-01  -1.13413e-03   7.67520e-01   5.04309e-02   1.35851e-01   4.21121e-01  -2.23976e-03   5.97803e-01  -1.32431e-02  -6.83199e-02  -1.46051e-02   0.00000e+00   2.27365e-01   1.34733e-01   1.34215e-02  -4.07453e-01   8.97928e-02   4.55817e-02   3.81765e-02  -7.74509e-02  -8.22950e-03   6.12714e-02  -1.79035e-02  -2.26483e-02  -2.54641e-02   2.05871e-02   8.25582e-03  -2.82533e-02  -8.04484e-02   0.00000e+00   1.31580e-01   6.37863e-02  -4.68164e-01  -5.97833e-03  -2.30065e-03   4.83374e-02  -1.28145e-01  -2.90319e-01   1.97572e-02   4.32816e-02   8.19150e-02  -2.40780e-02  -7.60961e-02   8.72861e-02   1.90544e-02   1.38341e-03  -9.55826e-02   0.00000e+00   0.00000e+00   0.00000e+00   0.00000e+00   0.00000e+00   0.00000e+00   0.00000e+00   0.00000e+00   0.00000e+00   0.00000e+00   0.00000e+00   0.00000e+00   0.00000e+00   0.00000e+00   0.00000e+00   0.00000e+00   0.00000e+00   0.00000e+00   0.00000e+00  -4.35027e-01  -2.92674e-01  -2.83299e-03  -5.45986e-02   3.35716e-01   8.43718e-02  -4.88721e-01   1.53987e-01   4.65309e-01   3.88002e-01   1.84373e-01   8.65490e-02   2.38383e-01   4.11892e-01  -1.26007e-02   2.75740e-01   6.17642e-03   0.00000e+00  -2.94530e-01  -8.89629e-01  -4.55905e-01   4.50139e-01  -3.18780e-01   2.90108e-01  -2.91565e-01  -6.06936e-01   2.36626e-01  -2.90494e-01  -2.14046e-01  -5.24723e-01   1.87300e-01   2.22597e-01   4.27446e-02   3.54932e-01  -5.29926e-01   0.00000e+00  -1.10148e+00   3.39296e-02  -3.55198e-01   4.33299e-01   8.10662e-02   3.55883e-01   4.83978e-02   7.02405e-02   3.49759e-03   1.98249e-01   5.98821e-02   2.64894e-02   5.01732e-02   1.58737e-01  -5.15434e-01   2.36771e-01  -3.93649e-02   0.00000e+00  -1.00819e+00   2.63394e-01  -3.43068e-01   9.31296e-02   2.23497e-01   8.21611e-02   2.48193e-02  -4.47685e-02   8.09344e-03   1.10457e-01  -8.58752e-03  -2.91052e-02   4.10821e-02   1.04603e-01  -4.78755e-04   1.11418e-01  -9.51501e-02   0.00000e+00  -7.73888e-01  -3.05991e-01   3.06266e-02   1.92698e-01   1.08016e-01   2.45544e-01   4.99103e-02   3.56023e-02   3.38569e-01   6.21262e-01   7.08686e-02   1.54073e-01   5.53980e-02   5.49105e-01   1.55337e-02   6.58167e-01  -3.62283e-02   0.00000e+00   2.48279e-01  -3.79989e-01   9.63732e-02   1.81503e-01   8.89776e-02   2.51298e-01   1.12369e-02   8.31315e-03   4.53724e-01   9.08533e-01   1.41883e-01   6.76195e-02   7.77295e-02   5.80413e-01  -3.41131e-02   7.66243e-01  -6.86109e-03   0.00000e+00   1.56480e-01  -3.88573e-01   2.89300e-02   1.10980e-01   9.41087e-02   8.49355e-02  -2.18242e-02  -3.57858e-02   6.04153e-03   3.98359e-01   7.55757e-03  -3.24781e-02   7.00236e-02   4.26810e+00   5.03169e-02   9.46356e-01  -8.57727e-02   0.00000e+00   5.41490e-01   3.72051e-01   5.36288e-01   8.86754e-01   1.40805e-01   1.10350e+00   6.17227e-01   1.87212e-01   3.41619e+00   1.59512e+00   7.47021e-01   1.23703e+00   3.66913e+00   9.08822e+00   2.66574e-02   6.27621e+00   4.01116e-02   0.00000e+00  -3.92729e-02  -1.17747e-02  -7.51796e-02   2.37252e-02  -5.13424e-01   3.36299e-04  -7.58439e-02  -3.87328e-02   6.52311e-03   3.60882e-02  -5.54247e-02  -7.36533e-02   1.24300e-02   6.93024e-02  -1.14339e+01   6.45030e-02  -1.20839e+01   0.00000e+00   0.00000e+00   0.00000e+00   0.00000e+00   0.00000e+00   0.00000e+00   0.00000e+00   0.00000e+00   0.00000e+00   0.00000e+00   0.00000e+00   0.00000e+00   0.00000e+00   0.00000e+00   0.00000e+00   0.00000e+00   0.00000e+00   0.00000e+00   0.00000e+00  -2.30243e-01   2.12666e-01  -8.28531e-01   1.70096e-01  -1.54534e-01   5.33552e-02  -2.67488e-02  -3.06870e-02  -4.50539e-01  -5.73272e-03  -3.81331e-03   3.40900e-02  -7.72262e-03  -1.35491e-02  -2.08114e-03  -6.56129e-02  -1.32760e-02   0.00000e+00   9.03489e-01   2.51627e-01  -6.97192e-02   4.41559e-01   2.22984e-01   3.54030e-01   8.42615e-01   3.83248e-01   1.49560e+00   7.04904e-01   1.50351e-01   1.52022e+00   1.62107e-01   1.78378e+00   6.94912e-01   5.97452e-01   5.44611e-01   0.00000e+00  -2.33893e-02  -5.49915e-02  -1.16854e-01  -5.21719e-01  -3.26313e-02  -1.04732e-02  -1.66427e-01  -4.13969e-01  -3.78850e-02  -3.36102e-02  -1.47005e+00  -5.06587e-02  -8.86477e-02   2.79575e-02  -4.84891e-02  -1.44917e-01  -5.88240e-02   0.00000e+00  -2.41959e-02  -6.98348e-01  -2.98589e-01  -1.06424e-01  -9.21346e-01  -3.45045e-02  -2.94533e-01  -5.73282e-01  -1.29267e-01  -1.00163e-01  -1.70513e+00  -9.53945e-02  -3.85575e-01  -3.89072e-02  -3.61281e-01  -6.91667e-01  -1.93638e-01   0.00000e+00   1.77045e-01   1.10643e-01   7.77079e-03   1.16809e-01   1.04329e-01   9.52036e-02   1.05311e-01   4.19468e-02   7.32157e-01   4.32159e-01  -1.90448e-02   7.04787e-01   6.13611e-02   9.31727e-01   4.54919e-02   2.66550e-01  -1.97714e-02   0.00000e+00   0.00000e+00   0.00000e+00   0.00000e+00   0.00000e+00   0.00000e+00   0.00000e+00   0.00000e+00   0.00000e+00   0.00000e+00   0.00000e+00   0.00000e+00   0.00000e+00   0.00000e+00   0.00000e+00   0.00000e+00   0.00000e+00   0.00000e+00   0.00000e+00   3.09100e-01  -1.61932e-01  -2.07428e-01   2.63069e-01  -3.41346e-01   1.19765e-01   1.15057e-01  -1.51425e-02   6.26819e-01   5.54302e-02   9.71295e-03   3.07069e-01  -1.40903e-02   3.47656e-01   7.71212e-03   1.63610e-02   1.12890e-03   0.00000e+00   3.66250e-01   1.60329e-01   4.83076e-02   1.10669e-01   3.14498e-02   1.09327e-01   1.16153e-01  -5.55409e-03   8.69301e-01   3.02012e-01   2.39914e-02   6.18322e-01   4.79628e-02   7.00968e-01   6.51967e-02   2.98630e-01   6.12858e-03   0.00000e+00  -4.92801e-02  -7.20021e-02  -1.08097e-01   2.10617e-02  -3.30032e-02   2.07499e-02  -2.40579e-01  -4.04092e-01  -2.56063e-02   1.33617e-02  -8.52082e-01   3.04496e-03  -4.94703e-02  -5.90840e-03  -4.64702e-02  -2.12469e-01  -9.66334e-02   0.00000e+00   1.25814e-01   9.11007e-02   4.67658e-02   9.83700e-03   7.00211e-02   8.95455e-02   1.25801e-01   2.22638e-01   9.60082e-01   5.69592e-01   7.67560e-03   6.58955e-01  -5.34433e-03   7.72464e-01   4.20372e-01   2.42739e-01   9.22003e-01   0.00000e+00   0.00000e+00   0.00000e+00   0.00000e+00   0.00000e+00   0.00000e+00   0.00000e+00   0.00000e+00   0.00000e+00   0.00000e+00   0.00000e+00   0.00000e+00   0.00000e+00   0.00000e+00   0.00000e+00   0.00000e+00   0.00000e+00   0.00000e+00   0.00000e+00   1.56104e-01   8.60071e-02  -1.46758e-01   6.45630e-02   1.52276e-01   2.16656e-02   1.00984e-02  -9.09750e-03   7.29632e-01   4.28633e-01   2.89525e-02   5.85868e-01  -3.20867e-02   7.78236e-01  -1.40698e-03   4.05969e-01   4.57145e-02   0.00000e+00   2.57993e-01   1.29205e-01   3.31140e-02   2.46926e-01   1.76136e-01   2.81131e-01   2.31824e-02  -3.13929e-04   3.99320e-01   6.56217e-01  -2.15911e-01   3.35371e-01   8.13028e-02   3.80869e-01   1.22818e-01   9.47784e-01   8.17476e-02   0.00000e+00   4.62876e-01   3.68210e-01   6.44056e-01   4.01409e-01   6.40352e-01   4.90157e-01   1.08896e+00   1.18615e+00   2.14350e+00   1.34537e+00   1.10475e+00   1.65679e+00   1.12024e+00   2.18683e+00   2.55116e+00   2.71374e+00   4.50661e+00   0.00000e+00  -4.66211e-02  -1.09790e-04  -5.29373e-01   2.38184e-02  -3.62589e-02   3.38947e-02  -5.59913e-02  -1.50849e-01  -4.29334e-02   6.12501e-02  -9.29724e-02  -2.71971e-03  -4.70373e-02   6.65094e-02   5.66676e-02   1.44471e-02  -8.10091e-02   0.00000e+00   0.00000e+00   0.00000e+00   0.00000e+00   0.00000e+00   0.00000e+00   0.00000e+00   0.00000e+00   0.00000e+00   0.00000e+00   0.00000e+00   0.00000e+00   0.00000e+00   0.00000e+00   0.00000e+00   0.00000e+00   0.00000e+00   0.00000e+00   0.00000e+00   4.13954e-01   6.55678e-01   2.48689e-01   4.61805e-01  -3.58612e-01   4.55510e-01   8.69369e-02   1.26469e-02   4.43176e-01   1.00635e+00   3.57416e-01   5.39564e-01   2.53504e-01   5.19385e-01   2.53815e-01   1.16875e+00   2.67910e-01   0.00000e+00  -3.07014e-01   2.08772e-01  -2.87002e-02   3.37677e-02  -3.17160e-01   3.99274e-02  -5.00129e-03  -1.34025e-01   4.34396e-01   1.25720e-01  -2.80513e-02   3.43543e-01  -3.51393e-02   5.07177e-01   2.68591e-02   1.02113e-01  -9.34990e-02   0.00000e+00   5.46897e-02   3.47977e-01   2.31689e-01   1.44081e-01   1.49547e-01   3.60388e-02   6.08001e-02   2.52359e-02   9.31442e-01   1.27404e-01  -7.56688e-03   5.04467e-01  -2.43137e-02   6.69934e-01   5.60101e-02   8.48484e-02   3.77803e-02   0.00000e+00   3.59000e-01  -3.76905e-02   1.36348e-01   2.08370e-01   2.32556e-01   1.59766e-01   1.05782e-04  -3.45263e-02   4.06289e-01   4.88574e-01   1.66025e-01   1.39014e-01   4.17542e-02   2.89450e-01   2.04842e-02   8.15922e-01  -4.97699e-02   0.00000e+00   1.29433e-01   7.56962e-02   2.54738e-02   2.29239e-01   9.39071e-02   1.53208e-01   5.70599e-02   1.16372e-02   5.37888e-01   5.84349e-01  -2.19150e-01   4.37332e-01   5.83416e-02   5.87238e-01   8.76264e-02   7.19521e-01   1.25667e-01   0.00000e+00   1.86713e-01   7.17608e-02  -3.29836e-03   6.16155e-02   2.30433e-02   1.39715e-01   3.32326e-01   3.56242e-02   1.32763e+00   5.35337e-01   1.83238e-01   9.20288e-01   2.12428e-02   1.31462e+00   8.38797e-02   4.84094e-01  -2.96298e-02   0.00000e+00   0.00000e+00   0.00000e+00   0.00000e+00   0.00000e+00   0.00000e+00   0.00000e+00   0.00000e+00   0.00000e+00   0.00000e+00   0.00000e+00   0.00000e+00   0.00000e+00   0.00000e+00   0.00000e+00   0.00000e+00   0.00000e+00   0.00000e+00   0.00000e+00   6.81694e-01   5.10908e-01   3.73878e-02  -3.32922e-02   3.60460e-01   1.02717e-01  -4.21008e-01   4.91992e-02   4.79586e-01   1.59378e-01   3.59079e-02   2.82357e-01  -9.95670e-03   6.03968e-01   5.09804e-02   7.71508e-02   1.97729e-02   0.00000e+00   3.28506e-02  -4.53837e-01  -1.99139e-01   6.65676e-02   1.45764e-01   8.82622e-03  -1.07663e-02  -6.37633e-02   8.60668e-02   8.96526e-02   3.65123e-02   1.88138e-02  -4.04617e-04   5.41115e-02   7.39373e-02  -1.05598e-02  -3.47464e-02   0.00000e+00   4.54020e-01   1.11714e-01   2.05303e-01   3.56991e-01   3.76316e-01   4.22589e-01   5.92711e-02   1.64014e-02   4.24252e-01   7.84818e-01   6.14518e-01   3.64291e-01   7.15941e-02   4.60180e-01   1.54117e-01   9.26408e-01   8.12426e-02   0.00000e+00  -7.32831e-01   6.67475e-02  -1.02938e-02  -1.60443e-03  -3.32916e-01   1.89497e-02  -1.31051e-01  -5.74330e-02   1.78151e-02   2.02960e-01   7.25811e-02  -8.92148e-02  -2.44132e-02   7.68595e-02  -4.27467e-02   2.20921e-01  -1.17858e-01   0.00000e+00  -4.05743e-01  -3.89621e-01  -6.58199e-03   5.72842e-02   1.02808e-02  -5.21826e-02  -8.93363e-02  -7.87165e-02  -2.02069e-02   2.78467e-03   2.37516e-02  -5.90437e-02  -8.80864e-03   6.25114e-02   3.57590e-02   1.57712e-02  -3.61977e-02   0.00000e+00   2.37890e-01   3.42114e-02   8.56168e-02   2.50768e-01   8.09583e-02   1.64355e-01   5.29850e-02   6.18181e-02   3.55139e-01   6.12907e-01   2.36653e-01   2.01913e-01   1.59323e-02   4.64696e-01   4.54632e-02   6.45592e-01  -2.49095e-02   0.00000e+00   1.19392e-01   2.97087e-02   1.79461e-02   3.45670e-02   4.59470e-02   2.91477e-02   4.48504e-02  -3.81191e-02   4.78538e-01   1.98142e-01   4.96977e-01   1.88528e-01  -3.77514e-03   5.83612e-01   8.01396e-01   1.09108e+00   7.33412e-01   0.00000e+00  -6.66952e-03  -8.48741e-02  -5.98921e-01  -7.60509e-02  -8.86366e-02  -5.15934e-02  -8.13603e-02  -1.24431e-01  -8.76192e-02  -3.86077e-02   1.19994e-02  -2.67361e-02  -1.11554e-01  -2.08896e-02  -4.65386e-02  -4.35491e-02  -1.56154e-01   0.00000e+00   1.00580e+00   8.31753e-01   9.20030e-01   9.89513e-01   1.24000e+00   1.96653e+00   6.02729e-01   1.79894e+00   2.95321e+00   2.57887e+00   2.84436e+00   2.24377e+00   2.07908e+00   4.25361e+00   4.33361e+00   3.18474e+00   4.73796e+00   0.00000e+00   0.00000e+00   0.00000e+00   0.00000e+00   0.00000e+00   0.00000e+00   0.00000e+00   0.00000e+00   0.00000e+00   0.00000e+00   0.00000e+00   0.00000e+00   0.00000e+00   0.00000e+00   0.00000e+00   0.00000e+00   0.00000e+00   0.00000e+00   0.00000e+00  -3.76383e-01  -1.99404e-01  -1.43378e-01   1.78967e-02  -1.06787e-01  -1.52182e-01   3.85848e-02   2.31195e-01  -3.22640e-01   4.35510e-01   1.43809e-01   2.23220e-01  -2.58660e-01   1.93409e-01   1.96324e-01  -4.82000e-01   7.93700e-02   0.00000e+00  -3.37799e-01   5.43871e-02   2.22290e-01  -4.45124e-02  -2.09353e-01   2.54525e-01   1.49656e-01   2.86171e-01   4.18393e-01   3.45765e-01   1.29730e-01  -7.14903e-02   1.28943e-01   2.12156e-01   6.78249e-02  -4.53194e-02   4.10429e-02   0.00000e+00  -2.98243e-01  -1.88494e-01   3.11384e-01  -8.26561e-01  -4.00862e-01  -5.33489e-01   2.61961e-01   9.40489e-02   8.57698e-02   1.80335e-01   1.26149e-01   1.14009e-01   9.29282e-03   6.99394e-02   5.06758e-02  -1.57485e-02   8.09764e-03   0.00000e+00  -2.85043e-01  -7.88921e-01  -1.94620e-01  -7.62002e-01  -9.28545e-01  -1.50135e-01   1.13840e-01   5.77494e-02   7.40381e-02   1.62911e-01   2.93861e-02   8.01741e-02   6.01204e-02   9.82379e-02   4.35659e-02  -4.17891e-02   2.86498e-02   0.00000e+00  -1.76294e-01  -2.00399e-01  -2.19089e-02   1.79813e-01   1.17926e-01   7.81601e-02   3.03861e-02   6.08196e-02   1.86592e-01   4.86332e-01   1.97959e-01   1.16652e-01  -3.38191e-03   3.62592e-01   5.64731e-02  -3.21716e-02   1.81098e-02   0.00000e+00  -8.21485e-01   2.97278e-02   8.70551e-05   3.74077e-02   4.69556e-02   3.63500e-02   8.62210e-02   3.94730e-02   8.26779e-02   1.82977e-01  -9.50987e-03   4.06392e-02   1.17963e-02   1.33369e-01   1.33930e-01  -2.17836e-02   5.39622e-02   0.00000e+00  -2.58757e-02   2.46052e-02  -1.49419e-02  -5.13972e-01   4.19765e-02   4.02378e-02   3.88947e-02  -9.18837e-02   1.81753e-02   6.49908e-02  -4.70695e-02  -1.16927e-02   1.02855e-02   3.79459e-02   5.81094e-02  -6.12781e+00  -1.23790e-02   0.00000e+00   1.89094e-01   1.41750e-01   1.54311e-01   8.20572e-02   4.65248e-02   1.97253e-01   8.77091e-01   5.84532e-01   1.48576e+00   1.06519e+00   1.41503e+00   1.38593e+00   1.61850e-01   2.83178e+00   1.45631e+00   2.30021e-02   1.19782e+00   0.00000e+00   3.87764e-03  -4.64196e-01   4.34778e-04   3.80673e-03  -2.72104e-02  -2.78756e-02  -3.86062e-02  -9.14838e-03  -9.10520e-03   8.43660e-02  -2.22886e-02  -6.56459e-03  -1.19262e-02   7.32456e-02   5.25264e-02  -3.47781e+00  -4.14910e-02   0.00000e+00   0.00000e+00   0.00000e+00   0.00000e+00   0.00000e+00   0.00000e+00   0.00000e+00   0.00000e+00   0.00000e+00   0.00000e+00   0.00000e+00   0.00000e+00   0.00000e+00   0.00000e+00   0.00000e+00   0.00000e+00   0.00000e+00   0.00000e+00   0.00000e+00   2.63386e-01   9.18870e-03   2.68442e-02   1.69870e-01  -1.30832e-01   3.55813e-01  -3.19613e-01   8.54309e-02  -3.89706e-01  -3.76157e-02   1.12015e-01  -4.34737e-01   4.87992e-02   2.13495e-01   1.46034e-02  -8.22373e-02  -1.14371e-02   0.00000e+00  -2.63774e-01   7.34689e-01   3.60724e-01  -2.35185e-01   6.77875e-02  -8.35871e-03   1.53546e-01   6.15406e-02   2.39777e-01   3.57876e-01   1.84950e-01   1.59764e-01   4.66746e-02   3.29683e-01   2.63712e-02  -5.17860e-01   3.21777e-02   0.00000e+00  -3.71845e-02   1.46451e-01  -2.06402e-01   1.45421e-01   2.17035e-01   8.03170e-02   3.36552e-02  -2.24711e-02   3.79689e-01  -8.51598e-03  -4.40528e-01  -4.07197e-02   4.65381e-02   5.47736e-01   6.07692e-02  -1.35773e-01  -8.04658e-02   0.00000e+00  -2.81110e-01   3.32084e-01   1.06276e-01  -2.69690e-01  -2.60177e-01   6.11490e-02   3.55724e-02  -9.44537e-03   7.35130e-02   3.61548e-02   1.30832e-02   5.64080e-02  -4.84211e-02   2.12047e-01  -1.08293e-02  -6.09990e-02  -3.40433e-02   0.00000e+00   2.95398e-01   5.42498e-02   1.78245e-01   2.63496e-01   1.63499e-01   2.10330e-01   2.48523e-02   5.51801e-02   4.82346e-01   5.16188e-01   1.48480e-01   7.48295e-02   5.01437e-02   6.87697e-01   2.22697e-01   4.02353e-03   2.01754e-02   0.00000e+00  -7.37590e-01  -7.80590e-01  -2.73136e-02  -8.98037e-01   2.90041e-02  -3.30738e-02   1.27313e-02  -1.54560e-02   3.19583e-02  -1.82970e-02   4.50125e-02   9.68590e-03  -6.99562e-03  -2.67552e-02  -2.86470e-02  -3.99802e+00  -1.20752e-01   0.00000e+00   2.00172e-01   2.51339e-01   9.81979e-02   6.33297e-02   8.34329e-02   7.68615e-02   1.82505e-01  -6.14888e-03   9.63814e-01   3.47352e-01   1.06407e-01   3.73544e-01   4.20357e-02   2.24017e+00   3.53597e+00  -8.29371e-02   4.05690e+00   0.00000e+00   1.45299e-01   1.38183e-01  -3.89462e-03   1.38854e-01   1.11022e-01   1.77923e-01   1.51509e-01   2.54719e-02   6.02316e-01   6.10818e-01   3.95091e-01   2.66627e-01   9.95090e-02   1.02155e+00   4.41586e-01   6.09371e-03   1.92561e+00   0.00000e+00   7.71154e-01   1.22517e+00   1.13751e+00   3.71262e-01   7.50159e-01   2.23677e+00   1.37845e+00   2.34630e+00   2.00129e+00   9.21750e-01   1.68791e+00   8.22911e-01   2.55880e+00   4.14308e+00   4.13581e+00   3.65636e-02   6.42941e+00   0.00000e+00  -5.10668e-02  -5.21949e-01  -8.64798e-02  -4.22843e-02  -2.11356e-02  -2.60948e-02  -4.69791e-03  -6.85649e-02  -1.28405e-02   7.39625e-02   6.24666e-02   1.81689e-02  -4.38380e-02   2.58623e-02   8.40363e-02  -1.37775e+01  -1.54119e-02   0.00000e+00  -4.35701e-04   2.86186e-02  -1.07820e-01  -7.51689e-03  -4.86482e-01  -4.73973e-02  -1.12768e-01  -1.19003e-01  -1.80792e-02  -3.11954e-02   9.54831e-03  -3.35543e-03  -7.58206e-02  -6.25782e-03  -1.73219e-02  -9.52746e+00  -5.71248e-02   0.00000e+00   1.62735e-01  -7.32307e-03  -5.81581e-02   8.51691e-04   5.28943e-02  -1.10427e-03  -7.30760e-02  -6.55590e-02  -9.66116e-03   3.35232e-01   1.01628e-01  -5.97449e-02  -3.69397e-02   1.32774e-01  -1.22532e-02  -1.49824e-01  -1.00126e-01   0.00000e+00   0.00000e+00   0.00000e+00   0.00000e+00   0.00000e+00   0.00000e+00   0.00000e+00   0.00000e+00   0.00000e+00   0.00000e+00   0.00000e+00   0.00000e+00   0.00000e+00   0.00000e+00   0.00000e+00   0.00000e+00   0.00000e+00   0.00000e+00   0.00000e+00   1.83018e-01  -8.63023e-02  -1.85335e-01   2.39839e-01  -4.16632e-02   1.80083e-01  -1.05648e-01  -1.30822e-01  -1.25032e-01  -1.31099e-01  -4.30928e-01  -9.02512e-02   2.13046e-01   1.62934e-01  -5.44105e-01   1.80719e-01   1.98696e-01   0.00000e+00  -5.69231e-02   2.94336e-01   2.21018e-01   4.28336e-01   2.54533e-01   3.98459e-01   1.05539e-01   2.20016e-01   1.47190e-01   3.78048e-01   9.89268e-02   1.31894e-01   1.52072e-01   2.41461e-01   4.37048e-02   3.26027e-01   8.63417e-02   0.00000e+00   3.29560e-01  -4.13513e-01  -6.09332e-02   4.17924e-01   3.76962e-01   1.69326e-01   1.10257e-01   7.30656e-02   6.17189e-02   3.18307e-01   1.34632e-01   9.70935e-02   8.98591e-02   1.24237e-01   5.48385e-02   3.22252e-01  -1.45973e-02   0.00000e+00  -1.46587e-01  -8.63847e-01  -1.42336e-02   2.06498e-03   7.42880e-02   7.32353e-02   2.50408e-03  -1.36993e-01  -5.05076e-01   4.99038e-03  -8.81744e-03  -8.79163e-03  -4.84260e-02   4.60403e-03  -6.23076e-02  -5.04921e-03  -6.45436e-02   0.00000e+00   5.53521e-01   2.09806e-01   7.12846e-02   3.24911e-01   2.17251e-01   3.59538e-01   3.83497e-02  -2.78712e-02   1.94599e-01   7.57021e-01   2.31621e-01   3.57145e-01   1.29348e-01   5.76554e-01   7.58103e-02   6.53916e-01   1.01393e+00   0.00000e+00  -2.56496e-01   1.11660e-01  -6.73741e-04   5.94886e-02  -4.09757e-01   9.91362e-03  -6.31685e-02  -9.43040e-02  -8.11175e-02   6.59329e-02  -7.24883e-02  -3.69456e-02  -2.35075e-02  -1.44610e-02  -6.87488e-02  -7.89186e-02  -4.49341e-03   0.00000e+00   2.48494e-01   9.79795e-02   1.98769e-02   9.67850e-02   6.64173e-02   2.34088e-01   4.15173e-02  -7.56194e-02   3.90915e-02   4.63130e-01   9.45591e-02   1.42191e-01   5.17849e-02   3.50699e-01  -6.35205e-02   5.89168e-01   7.41674e-01   0.00000e+00   8.52413e-02  -4.25803e-01   3.26244e-02   9.81533e-02   1.22074e-01   1.26784e-01   1.80333e-02  -1.92714e-03   1.15699e-01   4.42272e-01   4.88360e-02   3.21886e-01   8.07114e-02   1.10173e+00   4.59274e-02   1.00669e+00   1.58545e-01   0.00000e+00  -1.80787e-02  -2.04902e-02  -8.68064e-02  -5.50315e-01   3.67272e-02   4.64762e-02  -6.34549e-02  -1.87732e-01  -3.54718e-02   8.45615e-02  -2.74856e-02  -1.00633e-02  -7.33792e-02   5.14186e-02  -1.29643e+01  -5.65471e-02   5.68137e-03   0.00000e+00   2.24937e-01   2.51430e-01   1.57700e-01   3.59831e-01   2.18643e-01   4.68285e-01   2.99933e-01   1.63854e-02   6.76803e-01   8.48909e-01   3.15310e-01   8.02687e-01   2.71364e-01   8.77577e-01   1.20347e-02   8.76098e-01   7.80320e-01   0.00000e+00   0.00000e+00   0.00000e+00   0.00000e+00   0.00000e+00   0.00000e+00   0.00000e+00   0.00000e+00   0.00000e+00   0.00000e+00   0.00000e+00   0.00000e+00   0.00000e+00   0.00000e+00   0.00000e+00   0.00000e+00   0.00000e+00   0.00000e+00   0.00000e+00   6.32417e-02  -2.26150e-02   3.80537e-01   2.99941e-01  -7.06576e-02   3.95269e-01  -3.35343e-02   1.05945e-01  -8.06421e-02   1.48092e-01  -8.68494e-01   4.28824e-01   1.11919e-01   4.05828e-01   2.27591e-01  -6.15671e-02   8.38940e-02   0.00000e+00   3.12130e-01  -1.17769e-01   6.44232e-02  -2.83399e-01  -6.61398e-01   5.56685e-02  -5.42673e-02  -4.51959e-02   8.46199e-03   8.40058e-02   5.63022e-02   1.33274e-01  -3.90263e-02   3.30746e-02   4.74893e-01  -3.06728e-02   1.02839e-02   0.00000e+00  -1.41248e-02   2.33196e-01  -1.01879e-01  -2.98801e-01   1.72139e-01   2.43035e-01  -1.06681e-02  -4.21288e-02   1.07764e-01   5.39217e-01   8.03745e-03   3.33952e-01   1.55061e-02   3.61018e-01   2.97227e-01  -7.60038e-02   6.92124e-02   0.00000e+00  -1.79204e-02   3.02119e-01   1.63567e-01   1.63476e-01   2.39015e-01   1.03009e-01  -3.15241e-02  -6.67792e-02   2.17055e-01   3.43486e-01  -3.68874e-03   4.96470e-01  -4.08536e-02   5.98973e-01   5.63365e-01  -5.31080e-02   4.72982e-02   0.00000e+00  -3.83067e-01   7.25629e-02  -1.28195e-02   2.72937e-02  -1.81743e-02  -6.42428e-02  -8.18310e-02  -9.00892e-02   1.69533e-02  -5.25947e-01  -7.88218e-02   2.25947e-02  -9.12852e-02  -2.33244e-03  -4.90954e-02  -7.64493e-01  -3.13330e-02   0.00000e+00  -5.92519e-01  -5.26211e-01  -1.40013e-01  -5.44649e-01  -6.04571e-02  -4.78625e-02  -1.79702e-01  -2.23516e-01  -4.84467e-02  -4.03478e-02  -5.05684e+00  -3.47543e-02  -8.76708e-02   2.95982e-03  -7.92588e-02  -2.53777e+01  -7.68360e-02   0.00000e+00   9.97720e-02  -4.03541e-01   2.96732e-02   7.38398e-02   8.69319e-03   1.32724e-02   4.73708e-02  -9.01769e-03   6.25105e-01   1.65471e-01   2.92821e-02   7.47030e-01   7.48732e-02   1.50147e+00   4.24247e+00  -4.77761e-02   3.28879e-01   0.00000e+00   2.57410e-01   1.39778e-02   1.85807e-01   2.13402e-02   6.27745e-02   2.28187e-01   3.44174e-01   5.83448e-02   1.04331e+00   3.38519e-01  -1.49374e-02   1.26602e+00   1.06417e-01   1.28484e+00   1.82920e+00   2.95110e-02   7.71632e-01   0.00000e+00   5.89247e-01   2.27588e-01   5.22381e-01   3.44208e-01   1.47531e-01   5.49455e-01   9.09977e-01   5.48901e-01   1.79477e+00   6.78366e-01   6.21826e-02   1.80302e+00   4.01166e-01   2.22336e+00   2.43929e+00  -2.17100e-02   1.18472e+00   0.00000e+00  -7.58383e-02  -5.88682e-01  -1.03492e-01   7.53751e-03  -2.45789e-02  -8.90824e-02  -1.23554e-01  -1.81799e-01  -1.17710e-01  -4.17330e-03  -2.27219e-01  -2.54907e-02  -8.74929e-02   9.21263e-03  -5.37293e-02  -1.23777e+01  -6.54774e-02   0.00000e+00   1.28370e-03  -5.27332e-01  -7.89444e-02  -4.28994e-02   9.69024e-03  -1.57416e-02  -1.13733e-01  -2.04428e-01   1.59630e-02   9.65220e-03  -1.74777e-01   5.04517e-02  -2.87497e-02   2.13314e-02   4.83669e-02  -9.62774e+00  -1.00609e-02   0.00000e+00   1.14607e-02  -2.43152e-03  -5.69703e-01   1.83156e-03   1.00920e-02   2.92196e-02  -1.02309e-01  -8.47631e-02  -7.61875e-02   3.21963e-02  -3.20570e-02   5.26686e-02   2.13296e-02   4.45548e-02   2.37743e-02  -3.87774e+00  -6.38317e-02   0.00000e+00   0.00000e+00   0.00000e+00   0.00000e+00   0.00000e+00   0.00000e+00   0.00000e+00   0.00000e+00   0.00000e+00   0.00000e+00   0.00000e+00   0.00000e+00   0.00000e+00   0.00000e+00   0.00000e+00   0.00000e+00   0.00000e+00   0.00000e+00   0.00000e+00   0.00000e+00   0.00000e+00   3.82952e-01   6.24766e-01   6.59885e-01   3.25472e-01   3.00100e-01   2.08613e-01   1.56958e-01   7.64420e-01   2.62335e-01  -6.60222e-01   1.21182e-02   7.82900e-01  -5.51124e-01   9.10777e-01   3.38362e-02   5.20632e-01   3.64781e-02   1.39546e-01   1.76158e-01   0.00000e+00  -3.57600e-01  -3.26195e-01   1.73816e-01  -8.90173e-02  -1.18108e+00   2.82288e-02   4.38685e-02   5.49237e-01   6.37090e-02  -3.87049e-01  -2.72360e-02   5.68113e-01  -1.15568e-01   4.85146e-01   3.50754e-02   3.78969e-01  -5.12922e-02  -3.81287e-02   4.87090e-02   0.00000e+00   2.58999e-01  -1.51692e-02   1.51243e-01   1.49177e-01  -1.73679e-01   1.22190e-01   1.09528e-01   3.94308e-01   3.99718e-01   2.96731e-01  -4.74813e-01   4.41572e-01   2.79103e-02   5.20899e-01   3.61197e-02   2.34811e-01   5.44282e-02   1.69579e-01   1.76228e-01   0.00000e+00   4.11631e-01   4.08400e-01   1.84693e-01  -1.27461e-01   1.59029e-01  -3.18808e-02   1.45645e-02   3.50261e-01   1.87622e-01   1.03299e-01  -5.31408e-02   2.68376e-01  -1.15957e-02   2.61601e-01   6.52609e-02   1.00700e-01   4.19768e-02   2.40589e-02   1.09466e-01   0.00000e+00   2.32771e-01   2.22250e-01   2.67653e-01   4.80586e-01   2.01064e-01   9.80415e-02   2.46048e-01   5.48791e-01   4.61712e-01   4.50325e-01   6.12373e-02   1.34931e-01  -2.07780e-03   6.97132e-01   7.90284e-02   1.86612e+00   1.28078e-02   6.97839e-01   3.63335e-01   0.00000e+00   2.66607e-01   1.54500e-01  -2.55816e-01  -2.29756e-01   1.00752e-01  -3.11699e-02  -1.00603e-02   8.64748e-01   6.72506e-02  -1.91686e-02   3.33092e-02   7.17395e-01  -1.27385e-01   6.36822e-01  -3.08220e-02   3.36257e-01  -1.00691e-01   4.76441e-02   2.51886e-02   0.00000e+00   3.78733e-02  -4.39268e-02   2.23918e-02  -2.28424e-01  -3.20446e-02  -2.50717e-02  -1.95311e-02  -5.32195e-01  -4.46933e-02  -1.32423e+00  -2.47786e-01  -1.44869e-02  -9.75496e-01   1.10696e-02  -5.67289e-01  -6.93747e-02  -1.16944e+00   4.42795e-02  -3.54760e-03   0.00000e+00   1.90265e-03  -5.96488e-01  -5.11653e-01  -2.40803e-01  -6.35082e-02  -2.43696e-02  -3.24306e-02  -7.55477e-02  -5.02390e-02  -2.83321e-01  -1.77070e-01  -9.77677e-02  -4.28052e-01  -1.44262e-02  -6.68582e-01  -1.06829e-01  -4.15826e-01   9.62884e-03  -6.89788e-02   0.00000e+00   2.20801e-01   1.73132e-01   1.74610e-01   1.60226e-02   9.96924e-02   2.48989e-01   1.03210e-01   1.88100e+00   3.98120e-01   2.58514e-01   2.16977e-01   1.32062e+00   2.75889e-02   1.15338e+00   1.10274e-01   1.71091e+00  -5.54727e-03   1.06906e+00   8.56548e-01   0.00000e+00   2.24167e-01   2.27566e-01   1.53512e-01   4.53686e-02   4.24215e-02   5.41283e-02   1.60420e-01   1.89951e+00   6.63514e-01   6.32463e-01   4.14294e-02   5.66819e-01  -6.36539e-02   6.60382e-01   5.63724e-02   1.45375e+00  -2.50412e-02   9.75671e-01   1.21594e+00   0.00000e+00   2.95580e-01   2.50553e-01   7.49569e-02   2.70375e-02   1.07702e-03   6.88439e-02   1.31953e-01   1.52902e+00   4.33927e-01   4.23501e-01   2.53017e-02   1.28073e+00   8.87547e-03   1.54146e+00   2.44045e-01   9.44135e-01   1.14852e-01   1.08221e+00   9.70659e-01   0.00000e+00   0.00000e+00   0.00000e+00   0.00000e+00   0.00000e+00   0.00000e+00   0.00000e+00   0.00000e+00   0.00000e+00   0.00000e+00   0.00000e+00   0.00000e+00   0.00000e+00   0.00000e+00   0.00000e+00   0.00000e+00   0.00000e+00   0.00000e+00   0.00000e+00   0.00000e+00   0.00000e+00   3.67509e-01   5.73427e-01   4.89816e-01   4.90750e-01   4.09515e-01   1.93795e-01   1.98193e-01   9.91245e-01   3.31832e-01  -5.67403e-01   3.56712e-01   8.35347e-01  -1.26043e-01   7.62639e-01  -4.40123e-01   6.85455e-01  -6.64652e-02   1.86013e-01   2.12715e-01   0.00000e+00   1.19684e-01  -5.12696e-01   3.29836e-01   2.02470e-01   1.34806e-01   1.96358e-01   2.97076e-01   5.11944e-01   6.69077e-01  -2.55775e-02   3.68644e-03   3.27189e-01   1.04400e-02   5.41830e-01   1.12112e-01   2.72742e-01  -1.10739e-02   5.59705e-01   6.36612e-01   0.00000e+00   3.57883e-01  -5.88967e-02   1.86590e-01   3.00659e-01   2.23181e-01  -1.47470e-02   8.40218e-02  -2.22115e-01   7.80443e-02  -3.92435e-01  -8.07072e-03   2.29027e-01  -1.39351e-01   1.10920e-01   5.69383e-02   1.65228e-01   2.67951e-02   7.63472e-02   6.10639e-02   0.00000e+00   4.04111e-02   2.65844e-02  -5.55423e-03  -5.90766e-01  -1.04880e+00   1.58258e-02  -4.28651e-02   3.78179e-02   3.10255e-02  -2.23276e-01  -5.67393e-02  -3.41924e-02  -1.30798e-01   5.15410e-02   6.25426e-02  -8.84751e-02  -1.36157e-01   8.07974e-02  -1.01772e-02   0.00000e+00   3.58309e-01   3.09990e-01   2.43089e-01   2.15348e-01  -2.17936e-01   1.23840e-01   2.76687e-01   6.83483e-01   6.37901e-01   4.05264e-01   8.83189e-02   9.42724e-01   5.53247e-02   6.81500e-01   1.24637e-01   4.39526e-01   6.04069e-02   5.83723e-01   5.12373e-01   0.00000e+00  -4.88718e-01   3.03394e-02   4.54877e-02  -6.19485e-01  -9.29289e-02  -5.16743e-02  -5.59849e-02   5.93837e-02  -1.06281e-01  -9.90500e-01  -2.32548e-02  -3.67075e-02  -3.07162e-01  -7.14837e-04  -7.00830e-01  -1.01647e-01  -8.00552e-01   8.38030e-02   9.18246e-03   0.00000e+00   4.07005e-02   2.67887e-02   3.46220e-02  -1.92548e-02  -4.71676e-02   7.44048e-03   1.65138e-02   3.64720e-02   1.12971e-02   3.93596e-02  -1.32854e-02   6.32981e-03  -7.41024e-02   1.07548e-03   2.08996e-02  -8.51392e-03  -5.71766e-01   5.45926e-02   7.85326e-02   0.00000e+00   2.84381e-01   1.02444e-01   1.86905e-01   2.62454e-02   4.48125e-02   6.64328e-02   2.33834e-01   4.26778e-01   8.15807e-01   6.32281e-01  -1.30222e-02   3.79844e-01   8.45947e-02   5.35398e-01   1.18155e-01   2.33280e-01   6.25255e-02   8.48664e-01   7.11045e-01   0.00000e+00   4.70735e-01   2.93244e-01   2.48695e-01   1.90187e-02   1.77286e-01   2.06545e-01   2.60993e-01   3.51814e+00   6.86249e-01   6.65487e-01   6.28049e-01   1.86470e+00   7.70448e-02   2.27885e+00   1.46093e-01   2.93196e+00   7.77614e-02   3.15563e+00   2.40311e+00   0.00000e+00   5.02985e-03   3.45845e-02   2.74668e-02  -5.28382e-01  -1.82447e-03  -2.39209e-02   1.37850e-02   6.05659e-02   8.35782e-02   5.22684e-02  -1.75523e-02   2.90980e-02  -6.98988e-02   1.37485e-03  -2.30998e-02  -1.19871e-02  -1.08233e-01   8.20938e-02   8.13808e-02   0.00000e+00   0.00000e+00   0.00000e+00   0.00000e+00   0.00000e+00   0.00000e+00   0.00000e+00   0.00000e+00   0.00000e+00   0.00000e+00   0.00000e+00   0.00000e+00   0.00000e+00   0.00000e+00   0.00000e+00   0.00000e+00   0.00000e+00   0.00000e+00   0.00000e+00   0.00000e+00   0.00000e+00   3.59575e-01   5.35851e-02  -1.51048e-01  -4.79248e-02  -9.31528e-03   4.12733e-01   1.71765e-01   6.66406e-01  -8.33996e-02   7.09798e-03  -3.80435e-02  -7.09562e-02   1.64149e-01   2.56407e-01   1.57862e-01   4.76984e-01   6.01436e-02   9.08170e-02  -4.95961e-01   0.00000e+00   2.18931e-01   5.69815e-02   2.66156e-01   2.58896e-01  -1.36700e-01   9.19135e-02   4.96138e-02   1.40243e+00   8.69180e-02  -2.50343e-01   4.04070e-02   7.44191e-01  -7.26876e-02   6.56133e-01  -4.55002e-01   5.15776e-01  -1.24653e-01  -7.01128e-03  -2.73567e-02   0.00000e+00  -5.61676e-01  -5.19516e-01  -5.10453e-02  -1.35630e+00  -1.24807e+00  -8.02604e-02  -7.27981e-02  -5.76959e-01  -3.94707e-01  -4.86697e+00  -8.31445e-01  -1.01676e-01  -1.97283e+00  -2.54063e-02  -8.25058e-01  -1.44185e-01  -1.12758e+00   2.63544e-03  -2.38161e+01   0.00000e+00   4.28713e-01   3.66357e-01   1.62639e-01  -1.95925e-01   2.21084e-01   1.37830e-01   4.17014e-02   4.78579e-01   1.18050e-01  -7.94456e-02   4.75217e-02   3.06136e-01  -4.89752e-01   3.70956e-01   1.02641e-01   2.95414e-01   1.06415e-01   1.03198e-01   2.75339e-02   0.00000e+00  -6.59605e-01   6.94046e-02  -7.46094e-01  -6.75729e-02   1.13357e-02  -7.29169e-02  -4.93866e-01  -3.81407e-02   3.80009e-02  -2.12651e-02  -8.70384e-02   4.57475e-04  -1.60713e-01   1.76057e-02  -6.09337e-02   3.89982e-02  -1.01601e-01  -1.08619e-02  -1.12450e-01   0.00000e+00  -2.93181e-01  -1.54187e-01   1.92837e-01  -3.50357e-01   1.04450e-01  -1.03597e-02   7.31382e-02   3.61547e-01   4.70647e-01   4.41683e-01   8.48461e-03   2.51979e-01  -5.22071e-02   4.39116e-01   4.09022e-02   3.91813e-01  -5.64706e-02   5.69104e-01  -6.86146e-02   0.00000e+00   2.06916e-01   1.06783e-01  -6.80209e-01  -5.10990e-01   1.11389e-02   1.17385e-02  -4.83430e-02   1.98326e-01   5.76307e-02  -4.68504e-01  -5.93943e-02  -1.41903e-02  -2.21524e-01  -1.15276e-02  -1.51941e-01  -1.02078e-01  -7.44214e-02  -4.07682e-02  -4.27187e-02   0.00000e+00   5.36479e-01   4.19745e-01   2.46675e-01   1.21962e-01   8.57756e-02   7.64581e-02   1.36670e-01   8.22897e-01   6.34878e-01   7.41708e-01   8.86044e-02   5.25642e-01   6.73181e-02   6.69678e-01   1.67493e-01   1.04220e+00   1.63027e-01   6.92220e-01   2.28520e-02   0.00000e+00  -2.82525e-02  -1.57953e-02  -5.59423e-01  -1.35762e+00  -8.28787e-01  -5.62563e-01  -4.67816e-02  -7.05663e-02  -2.22001e-01  -3.46697e+00  -2.52760e-01  -1.03691e-01  -5.72474e-01  -5.63512e-02  -6.11269e-01  -1.78336e-01  -5.77572e-01   1.39470e-02  -2.29661e+01   0.00000e+00   3.10892e-01   1.41640e-01   1.46709e-01  -4.74606e-01   4.15156e-02   8.42414e-02  -3.99451e-02   1.64547e+00   6.32636e-02   7.15439e-02   2.12862e-01   8.60234e-01  -1.28444e-03   6.90569e-01   5.22503e-03   3.42613e-01  -1.61002e-02  -1.73557e-02  -2.99493e-02   0.00000e+00  -2.03578e-01   2.40235e-01   8.15283e-02  -3.13219e-01   1.23092e-01   7.67322e-02   1.32760e-01   1.91127e-01   3.44991e-01   5.93723e-01   5.50455e-02   5.21601e-02   1.61859e-03   2.80364e-01   5.41514e-02   4.63972e-01  -2.63289e-03   3.80587e-01   5.32522e-02   0.00000e+00  -1.69335e-03  -3.93044e-02   2.19264e-02  -3.06000e-03  -9.92447e-01   2.11615e-02  -4.38508e-02   2.02592e-02   2.47997e-02   4.80893e-02  -5.49759e-02   3.18705e-02  -2.94484e-02   5.28250e-03   1.99634e-02  -2.06644e-02  -2.05539e-03   6.36793e-02  -6.60589e-02   0.00000e+00   1.23534e-01   5.14483e-02   1.22676e-01  -9.79252e-02   7.76161e-02  -2.58849e-02   1.21911e-01   2.72200e+00   5.49115e-01   5.73231e-01  -3.20837e-03   3.05871e-01  -4.62826e-02   1.37152e+00  -2.54689e-02   5.22235e+00  -6.69436e-02   1.96332e+00  -6.87539e-04   0.00000e+00   0.00000e+00   0.00000e+00   0.00000e+00   0.00000e+00   0.00000e+00   0.00000e+00   0.00000e+00   0.00000e+00   0.00000e+00   0.00000e+00   0.00000e+00   0.00000e+00   0.00000e+00   0.00000e+00   0.00000e+00   0.00000e+00   0.00000e+00   0.00000e+00   0.00000e+00   0.00000e+00  -4.46705e-01   5.82638e-02   5.88111e-02  -1.34109e-01   5.33068e-01   6.35609e-01   1.04299e-01   8.19170e-01   3.20332e-01  -7.75881e-02   4.11769e-03   1.50297e-03   5.99687e-01   5.74834e-01   2.15265e-01   2.09985e-01   1.38726e-01   3.74919e-01   1.77854e-01   0.00000e+00   6.23411e-01   8.06618e-01   4.29689e-01   5.80812e-01   7.94246e-01   8.24743e-01   3.17190e-01   3.10217e-01  -3.33374e-01   6.39461e-01   5.28726e-01   6.84946e-01   5.36054e-01   9.08666e-01   1.53970e-01   4.01368e-01  -3.25946e-01   8.35168e-01   4.68933e-01   0.00000e+00   2.85616e-01   2.20923e-01   1.56810e-01  -1.77941e-01  -2.07812e-01   2.46598e-01   1.96683e-01   1.01776e+00   4.15236e-01   5.60015e-01   3.72099e-01   8.22410e-01   6.62463e-01   9.47379e-01   1.93574e-01   7.17324e-01   3.96195e-02   4.94828e-01   4.30997e-01   0.00000e+00  -8.79437e-03   1.46678e-02  -2.39822e-03  -8.08164e-02  -4.91453e-01  -4.75450e-02   3.50423e-02   5.72003e-02   6.70841e-02  -7.25210e-03  -5.46931e-03  -4.50812e-02  -6.14500e-02   8.88478e-02   4.18567e-02  -3.55344e-02  -6.84746e-03   8.51578e-02  -2.64914e-03   0.00000e+00   3.74312e-02  -2.75947e-02  -2.02790e-02  -5.14522e-01   4.23810e-02  -2.43978e-02  -5.71329e-03   8.32784e-02   6.68077e-02   7.37852e-02  -1.12138e-02  -4.59797e-02  -8.40696e-02   4.20755e-02   2.01811e-02  -2.18705e-02  -1.13286e-02   4.95150e-03   3.26301e-02   0.00000e+00  -1.25091e-02  -5.50956e-02  -7.63774e-02  -7.52725e-02  -2.94119e-02  -1.33685e-02  -8.08868e-02   6.66911e-03  -2.46659e-02  -5.11768e-01  -8.32650e-02  -3.89860e-02  -8.22570e-02   3.35356e-02  -3.30971e-02  -8.53860e-02  -1.99512e-01  -3.41944e-02  -2.66103e-02   0.00000e+00   0.00000e+00   0.00000e+00   0.00000e+00   0.00000e+00   0.00000e+00   0.00000e+00   0.00000e+00   0.00000e+00   0.00000e+00   0.00000e+00   0.00000e+00   0.00000e+00   0.00000e+00   0.00000e+00   0.00000e+00   0.00000e+00   0.00000e+00   0.00000e+00   0.00000e+00   0.00000e+00   1.40414e-01  -2.99291e-01  -1.15425e-01   6.82390e-02  -7.66697e-02   6.85499e-02  -7.15927e-01   1.06269e-02   5.19825e-01   7.39401e-01   2.78358e-01  -2.58854e-01   3.63278e-01   1.04638e-01   2.52668e-01  -1.04111e+00  -4.20293e-01   5.05803e-01  -5.24384e-01   0.00000e+00  -3.90742e-01   2.82492e-01  -8.35388e-01  -1.24457e+00  -5.52046e-01  -7.27332e-01  -3.50325e-01   2.13831e-01   4.41492e-01   5.15873e-01   1.67434e-02   6.84042e-02  -2.75572e-03   2.54479e-01  -9.69061e-05  -6.82764e-02  -6.29527e-02   3.37213e-01   1.83396e-02   0.00000e+00  -8.33602e-01  -2.41561e-01   2.38773e-01  -1.97479e-01   1.13420e-01  -3.14598e-03   5.54679e-03   2.99998e-01   7.53562e-02   1.20493e-01  -4.89819e-01  -1.91004e-02  -8.30873e-02   6.40017e-02  -3.36019e-02  -1.87066e-01  -8.28698e-02   1.19484e-02  -3.67661e-02   0.00000e+00   6.39773e-02   1.00733e-01  -2.08115e-01  -3.86712e-01   8.54644e-02  -1.24944e-02  -7.36648e-02  -6.94659e-02   6.68859e-01   9.09296e-01  -5.04048e-01   1.68468e-01  -3.78808e-02   4.22980e-01   1.47577e-01  -4.35437e-02  -8.35579e-02   7.53151e-01  -6.82261e-03   0.00000e+00  -2.54615e-02  -9.33059e-03  -5.23621e-01  -1.14569e+00  -5.12235e-01  -7.16964e-02  -1.31835e-01   5.11481e-03  -1.12015e-02  -5.15593e-01  -6.84923e-02  -3.23071e-02  -1.09650e-01  -7.49096e-03  -6.19014e-02  -1.99321e+01  -1.30302e-01  -4.04850e-02  -1.31821e+01   0.00000e+00   1.54992e-01   2.43317e-01   1.42859e-01  -3.98949e-03   3.57934e-02  -1.59394e-04   5.05316e-03   2.91880e-01   4.73619e-01   8.46155e-01   2.56841e-02   2.38246e-01  -1.88733e-02   1.03180e-01   1.05783e+00  -5.96590e-02  -2.89474e-02   4.94420e-01  -4.71349e-02   0.00000e+00  -2.86559e-02   8.71780e-03  -5.19099e-01  -7.85681e-02  -6.12091e-02  -3.27482e-02  -4.20558e-02   6.02090e-02   4.58995e-02   4.99409e-02  -6.00096e-02   3.43708e-02  -2.08499e-02   1.42006e-02   7.65031e-02  -1.17821e+01  -2.38594e-03   2.01930e-02  -5.03211e+00   0.00000e+00   0.00000e+00   0.00000e+00   0.00000e+00   0.00000e+00   0.00000e+00   0.00000e+00   0.00000e+00   0.00000e+00   0.00000e+00   0.00000e+00   0.00000e+00   0.00000e+00   0.00000e+00   0.00000e+00   0.00000e+00   0.00000e+00   0.00000e+00   0.00000e+00   0.00000e+00   0.00000e+00   9.26223e-02   1.56049e-01  -1.06935e-02  -4.12164e-01  -4.13752e-01  -1.47328e-01  -6.76283e-01  -4.08101e-02  -5.79056e-02  -5.47693e-01  -5.58653e-02   1.32124e-01  -1.98874e-01   2.23960e-01  -4.83151e-01   6.12268e-02  -3.99749e-01   2.54476e-01   2.38575e-01   0.00000e+00   1.85595e-01  -3.68789e-01   9.34476e-02  -1.55724e-02   6.92317e-02   4.74730e-02   6.47423e-02   1.48920e-01   3.21072e-01   4.63878e-01  -7.54854e-03   6.77501e-02   4.28229e-03   2.84436e-01   1.18932e-01   1.41510e-02   3.15433e-02   4.57155e-01   2.82035e-01   0.00000e+00  -5.47903e-01  -2.52262e-02  -4.03421e-02  -9.35878e-02  -4.88670e-02  -7.91390e-02  -8.28022e-02  -5.71149e-02  -4.10743e-03   2.73190e-02  -3.32236e-02  -3.90736e-02  -1.45706e-01  -2.87626e-02  -2.39869e-02  -9.64006e-02  -1.08482e-01  -2.05052e-02  -1.87635e-02   0.00000e+00  -3.40668e-02  -2.24153e-02  -3.69893e-02  -5.65844e-01  -3.89169e-02  -3.88738e-02   4.48235e-03   4.66088e-02   1.62968e-02   8.80219e-03  -9.28723e-03   1.56887e-03  -1.35419e-01  -7.36953e-03   2.42450e-02  -6.27742e-02  -5.94548e-02   2.07210e-02   4.12568e-02   0.00000e+00  -4.73941e-02   5.66472e-03  -4.93470e-02  -1.14167e-01   1.32737e-02  -1.81478e-02  -3.69892e-02   9.27490e-03   5.81555e-03  -6.85449e-01  -7.36060e-02   8.90042e-03  -1.21941e-01   2.27325e-03  -4.81763e-03  -8.62231e-02  -4.12094e-01   2.90031e-02   2.21697e-02   0.00000e+00   0.00000e+00   0.00000e+00   0.00000e+00   0.00000e+00   0.00000e+00   0.00000e+00   0.00000e+00   0.00000e+00   0.00000e+00   0.00000e+00   0.00000e+00   0.00000e+00   0.00000e+00   0.00000e+00   0.00000e+00   0.00000e+00   0.00000e+00   0.00000e+00   0.00000e+00   0.00000e+00   1.04367e-01  -1.79259e-01  -8.77497e-01   1.27909e-01   3.27566e-01  -5.85766e-01  -3.30665e-01  -4.14176e-01   1.94440e-01  -1.84693e-01  -5.08908e-01  -4.36223e-01   1.50397e-01   2.16590e-01   3.08395e-02   2.87879e-02   1.91603e-03   2.94605e-01   1.11046e-01   0.00000e+00   7.57985e-01   1.42363e-01   3.66065e-01   4.00658e-02  -5.00406e-01   1.25212e-02  -3.96680e-01   8.19559e-01   1.12556e-01   5.98910e-02  -2.13747e-03   3.32322e-02   1.48430e-01   4.06433e-01  -2.37280e-02  -5.25495e-01  -5.15427e-01   6.08224e-02   6.34598e-02   0.00000e+00   2.77076e-01   2.45162e-01  -8.51439e-01  -6.90769e-03   1.75533e-02  -2.69005e-03   3.31153e-02   1.48950e+00   5.02007e-01   5.79391e-01   1.96640e-01   1.16557e+00   2.07447e-01   1.61949e+00   5.64697e-02   1.12196e+00  -1.90494e-02   1.01600e+00   9.77100e-01   0.00000e+00   1.84574e-01   1.32023e-01  -2.50873e-03  -8.62381e-02   1.39734e-02   4.02465e-02   1.91454e-02   1.03754e+00   3.03628e-01   5.99498e-01   8.46904e-03   2.34836e-01   5.42981e-01   3.70832e-01   4.12340e-02   2.09391e-01  -4.02383e-02   8.67528e-01   3.16470e-01   0.00000e+00  -2.64653e-02  -3.81666e-02  -5.27577e-01  -5.73618e-02  -5.28451e-02  -5.75191e-02  -2.06075e-02   5.37995e-02   3.44300e-02  -2.95525e-03  -5.97607e-03   1.71714e-02  -7.69055e-02   1.19686e-02   8.01082e-02  -2.73578e-02  -7.99450e-02   4.51720e-02   7.14312e-02   0.00000e+00   0.00000e+00   0.00000e+00   0.00000e+00   0.00000e+00   0.00000e+00   0.00000e+00   0.00000e+00   0.00000e+00   0.00000e+00   0.00000e+00   0.00000e+00   0.00000e+00   0.00000e+00   0.00000e+00   0.00000e+00   0.00000e+00   0.00000e+00   0.00000e+00   0.00000e+00   0.00000e+00   3.68192e-01   1.75403e-01   2.83578e-01   9.78046e-02   1.14637e-01   2.56936e-01   2.15184e-01   1.45864e+00   6.14077e-01   6.42279e-01   6.68589e-01   1.48200e+00   3.06970e-01   1.38214e+00   1.11141e-01   7.53169e-01   2.45635e-02   7.80087e-01   7.55864e-01   0.00000e+00  -5.08336e-01  -8.40158e-02  -4.90590e-03  -1.77654e-01  -7.92129e-02  -1.21634e-01  -1.13840e-01  -3.37537e-02  -1.00211e-02  -1.34276e-01  -1.26186e-01  -8.04586e-02  -1.89390e-01  -3.55205e-02  -2.87419e-01  -1.76577e-01  -3.69854e-01  -9.53519e-03  -4.06582e-01   0.00000e+00  -3.14555e-02  -1.65269e-02   2.21358e-02  -6.24945e-02   2.52443e-02  -4.58245e-02  -1.30629e-02  -4.78340e-01   3.73568e-02   6.78817e-02  -1.89917e-02   1.66331e-02  -6.37490e-03   2.49491e-02   1.15164e-02  -2.35506e-02  -7.66183e-02   6.15407e-02  -1.12231e-03   0.00000e+00   3.11615e-01   2.90382e-01   1.89815e-01   2.12788e-02   7.73034e-02   1.31835e-01   2.19039e-01   1.41803e+00   6.61406e-01   7.46775e-01   6.83636e-01   1.17908e+00   7.16042e-01   8.25536e-01   2.41827e-01   5.49797e-01   3.93548e-02   6.82192e-01   5.27178e-01   0.00000e+00   0.00000e+00   0.00000e+00   0.00000e+00   0.00000e+00   0.00000e+00   0.00000e+00   0.00000e+00   0.00000e+00   0.00000e+00   0.00000e+00   0.00000e+00   0.00000e+00   0.00000e+00   0.00000e+00   0.00000e+00   0.00000e+00   0.00000e+00   0.00000e+00   0.00000e+00   0.00000e+00   2.87822e-01   1.01842e+00   7.58171e-01   7.79113e-01   2.51587e-01  -1.75978e-01  -5.53187e-01   9.63938e-01  -6.90573e-01   2.91340e-01  -2.34624e-01   4.56749e-01   5.99947e-01   1.19859e-01   2.39599e-01   9.08838e-02   5.88887e-02   2.54718e-01   2.55365e-01   0.00000e+00   5.79502e-01   5.41718e-01   6.47817e-01   2.34879e-01   7.52994e-01  -2.91033e-01   4.36425e-02   2.23840e+00   4.71581e-01   6.75192e-01   8.44887e-01   1.87013e+00   1.30892e+00   1.50002e+00   2.63276e-01   2.68383e+00   8.36612e-01   7.34363e-01   8.11837e-01   0.00000e+00   5.33174e-01   4.23384e-01   4.82229e-01   3.55739e-01   3.91003e-01   1.78390e-02   9.56692e-02   2.68248e+00   5.52268e-01   7.46621e-01   4.58800e-01   2.30344e+00   1.01544e+00   2.10779e+00   9.38034e-01   1.73784e+00   4.69058e-01   1.59474e+00   1.80862e+00   0.00000e+00   2.57598e-01   2.11978e-01   9.36510e-02   2.74927e-03   9.54589e-02   9.96752e-03   1.20792e-02   2.68219e+00   1.27391e-01   3.56618e-01   2.53739e-02   1.55540e+00   6.95157e-01   7.83594e-01   9.64081e-01   1.18800e+00   8.50841e-02   1.01686e+00   3.72985e-01   0.00000e+00  -4.59170e-01  -4.17909e-03   1.24709e-03  -6.58850e-02  -3.36968e-02   5.22583e-03  -3.19080e-02   3.08736e-02  -1.10783e-01   2.16953e-02  -6.99608e-02  -2.37767e-02  -1.12259e-01  -8.88309e-03   1.83087e-02  -1.06861e-01  -3.82865e-02   8.28201e-02   1.79431e-02   0.00000e+00   0.00000e+00   0.00000e+00   0.00000e+00   0.00000e+00   0.00000e+00   0.00000e+00   0.00000e+00   0.00000e+00   0.00000e+00   0.00000e+00   0.00000e+00   0.00000e+00   0.00000e+00   0.00000e+00   0.00000e+00   0.00000e+00   0.00000e+00   0.00000e+00   0.00000e+00   0.00000e+00  -3.41515e-01  -7.86461e-01  -4.34073e-01  -4.11160e-01  -2.99584e-01   1.22329e-01  -5.13055e-01   1.38786e-01  -3.33750e-01   2.99946e-01   1.50197e-01   9.48867e-02   8.81138e-02   1.26471e-01   1.00013e-01  -4.10377e-01  -4.51431e-01   2.20941e-01   2.35208e-01   0.00000e+00   2.03576e-01   1.07523e-01   7.24616e-01   1.83402e-01   6.23749e-02   1.48731e-01   2.10526e-01   1.14873e-02   4.05508e-01  -1.29700e-01   3.51235e-01   1.91666e-01   1.65550e-01   1.50852e-01   9.58569e-02   1.04340e-01   6.40703e-02   1.86611e-01   1.74184e-01   0.00000e+00  -2.59521e-01   2.74799e-01   6.14590e-01   3.14482e-01   3.41832e-01   1.88368e-01   2.41205e-01   1.17955e+00   3.98153e-01   5.11799e-01   7.68130e-01   5.46915e-01  -2.36643e-01   2.67286e-01   1.41571e-02   5.06636e-02   2.84347e-01   2.30759e-01   2.68289e-01   0.00000e+00   1.81548e-01   1.26241e-01  -2.83972e-02   1.56443e-01   2.36900e-01   1.49228e-01   2.07469e-01   7.81660e-01   4.06445e-01  -6.31800e-02   3.44689e-01   3.33749e-01  -2.53410e-02   2.43487e-01   4.53341e-02   5.17215e-02  -5.79463e-02   2.51114e-01   2.68840e-01   0.00000e+00  -3.63430e-01  -2.13964e-01   1.14632e-01   4.71699e-02   6.65964e-02   2.02091e-02  -1.80047e-02   4.54653e-01   8.97839e-02  -1.98210e-03   2.40450e-02   5.43915e-02  -1.34300e-01   6.96214e-02  -2.97986e-02  -4.91347e-02  -7.03563e-02   6.44573e-02   1.42981e-02   0.00000e+00  -2.79090e-01   1.57047e-01   1.05015e-01  -1.26937e-02   4.80481e-02   5.26565e-02   4.13368e-02   8.35820e-01   3.39168e-01   4.06635e-01   5.18027e-01   7.51642e-01  -4.40304e-03   6.02873e-01   9.67442e-02   1.12801e-01   1.22011e+00   3.20954e-01   3.61640e-01   0.00000e+00  -4.20259e-02  -3.53184e-02  -4.76594e-01  -5.95944e-01   1.13501e-02  -1.09621e-02  -3.86967e-02  -5.97974e-04  -3.49039e-03   6.09046e-02  -4.25783e-02  -3.99580e-02  -9.91672e-02   3.80454e-02   2.64659e-02  -6.66040e-02  -2.67223e-02   2.41197e-02   7.35396e-03   0.00000e+00  -4.92652e-01   2.92118e-02   2.04876e-02  -6.41156e-02   5.92579e-03  -2.50024e-02   2.78964e-02   6.08417e-02   8.37315e-02   2.59086e-02   2.23910e-02   2.57556e-03  -5.58185e-02   5.99176e-02   8.81790e-02  -3.83666e-02   1.38925e-01   7.22763e-02  -4.46045e-03   0.00000e+00   0.00000e+00   0.00000e+00   0.00000e+00   0.00000e+00   0.00000e+00   0.00000e+00   0.00000e+00   0.00000e+00   0.00000e+00   0.00000e+00   0.00000e+00   0.00000e+00   0.00000e+00   0.00000e+00   0.00000e+00   0.00000e+00   0.00000e+00   0.00000e+00   0.00000e+00   0.00000e+00  -6.85684e-01  -5.20471e-01   3.66460e-01   1.67250e-01  -1.11077e-01  -2.19092e-01   6.00275e-02  -5.61967e-01  -5.70507e-01   3.63558e-01   4.13793e-01  -6.31069e-01   3.74100e-01  -6.07519e-01   1.20063e-01   6.43367e-02   3.22869e-01  -4.64690e-01  -5.28392e-01   0.00000e+00  -3.84558e-01   4.41236e-01   2.37502e-01   6.26984e-02   2.75973e-01   1.51484e-01   1.15305e-01   4.21308e-01  -4.06852e-01   2.37948e-01   8.44187e-02   3.36732e-02  -3.72643e-01   8.74552e-02   1.03972e-01   4.06338e-02   6.19313e-02   1.25513e-03  -2.16127e-02   0.00000e+00  -9.88455e-01  -4.62068e-01   2.12549e-01  -3.22083e-01   8.12856e-02   2.20544e-02   2.12372e-02  -4.74924e-01   4.63044e-02   6.45759e-02  -3.55172e-02  -6.16795e-02  -5.91691e-02  -4.18123e-03   6.14952e-02  -1.92088e-02   9.54442e-03  -1.58226e-01  -1.50148e-01   0.00000e+00  -1.26607e-01  -2.83655e-01   2.81883e-01   3.74778e-02   1.31871e-01   2.84255e-02   2.22542e-01   7.10526e-01   5.81036e-01   1.05702e+00   2.84047e-01   5.76779e-01  -2.34579e-02   5.03428e-01   9.07713e-01   1.78734e-01   3.58049e-01   5.50840e-02   6.65708e-02   0.00000e+00   4.49819e-01  -3.04342e-01   1.49505e-01   1.14142e-01   1.21945e-01   1.27267e-02   1.84342e-01   9.64522e-01   5.39397e-01   1.30486e+00   7.98458e-01   3.09979e-02   3.16958e-01   1.99891e-01   5.85545e-01   5.67134e-01   5.78603e+00   7.35338e-02   5.47213e-02   0.00000e+00   0.00000e+00   0.00000e+00   0.00000e+00   0.00000e+00   0.00000e+00   0.00000e+00   0.00000e+00   0.00000e+00   0.00000e+00   0.00000e+00   0.00000e+00   0.00000e+00   0.00000e+00   0.00000e+00   0.00000e+00   0.00000e+00   0.00000e+00   0.00000e+00   0.00000e+00   0.00000e+00  -1.87767e-01   7.45058e-01   4.60550e-01   1.45424e-01   2.20503e-01   1.50183e-01   3.15121e-01   4.98180e-01   7.17275e-01   7.26491e-01  -3.56370e-01   5.34641e-01   6.49307e-02   5.07248e-01   8.88213e-02   1.10535e-01   2.11256e-02   4.59557e-01   4.92529e-01   0.00000e+00   6.87695e-01   7.19625e-02   5.20799e-01   3.50646e-01  -4.80138e-02  -3.13211e-01   4.03142e-01   7.32232e-01   9.04222e-01   1.10468e+00   7.40268e-02   8.87171e-01  -1.04318e-02   7.21670e-01   2.22339e-01   1.23568e+00   1.70594e-01   6.59515e-01   8.06765e-01   0.00000e+00  -5.18931e-01  -6.02289e-01  -1.47145e-02  -7.37213e-01  -1.13339e-01  -1.28892e-01  -4.34143e-02  -5.56193e-01  -3.70822e-01  -4.15282e-01  -1.36513e+00  -8.07245e-02  -3.34910e-01  -1.67111e-02  -7.57491e-01  -2.33096e-01  -7.08996e-01  -5.50371e-02  -3.44257e-01   0.00000e+00   3.84662e-02  -3.67006e-02  -2.55911e-02  -4.97892e-01   3.78620e-02  -8.57826e-03  -1.99590e-02   7.36212e-02   4.51257e-02   8.28108e-02  -7.16733e-02   2.05879e-02  -1.29742e-01   6.19326e-02   3.66802e-02  -3.94415e-02   5.45346e-03   5.99669e-03   7.07047e-02   0.00000e+00   3.47803e-02  -3.27270e-02  -4.79088e-01  -5.91587e-02  -8.14706e-03   3.51600e-02  -3.35143e-02   3.90689e-02   5.05361e-02   6.60764e-02  -1.47581e-02  -3.09159e-04  -6.42557e-02   4.91755e-02   3.66901e-02  -1.50577e-02  -2.36182e-02   3.53196e-02  -8.16669e-03   0.00000e+00   0.00000e+00   0.00000e+00   0.00000e+00   0.00000e+00   0.00000e+00   0.00000e+00   0.00000e+00   0.00000e+00   0.00000e+00   0.00000e+00   0.00000e+00   0.00000e+00   0.00000e+00   0.00000e+00   0.00000e+00   0.00000e+00   0.00000e+00   0.00000e+00   0.00000e+00   0.00000e+00   4.66330e-01  -8.79376e-02  -3.49439e-01  -1.57259e-01   4.83351e-01  -9.21194e-02   1.14121e-01   9.19470e-01   2.63777e-01   4.15410e-01   1.29066e-01   9.85138e-02   1.21485e-01   1.32950e-01  -3.89657e-01   2.93493e-02   1.79850e-02  -4.90989e-01   5.70854e-02   0.00000e+00   5.45443e-01   2.70660e-01   1.68037e-01   3.07587e-01   7.42918e-02   1.83158e-01   2.80921e-01   1.22665e+00   7.40842e-01   8.36109e-01   4.47802e-01   7.71809e-01   4.10539e-01   3.31971e-01   7.58228e-02   3.13184e-02  -4.57525e-01  -3.86030e-02   6.62307e-01   0.00000e+00  -4.59040e-01  -2.22879e-01  -1.30274e-01   1.38429e-01   1.24068e-01  -2.32360e-02   1.52183e-01   3.52938e-01   3.75561e-01   4.52774e-01   9.49842e-02   1.17985e-01   4.15670e-02   9.47306e-02   5.19322e-02  -1.31544e-03  -4.25045e-02   4.57616e-02   1.85682e-01   0.00000e+00   2.69466e-01   4.80514e-01   2.69795e-01   3.80972e-01   2.98316e-01  -4.12637e-01   2.32726e-01   1.12940e+00   5.95115e-01   6.75656e-01   2.97549e-01   4.36434e-01   1.76587e-01  -4.46173e-03   4.97838e-02  -5.54642e-02  -3.79492e-02   3.32833e-02   4.99930e-01   0.00000e+00   2.34113e-01   4.02337e-01   2.45922e-01   1.04552e-01   3.30540e-01  -4.32487e-01   6.38755e-02   5.66689e-01   3.29393e-01   5.00524e-01   5.97399e-03   2.50830e-01   4.70438e-02   5.57255e-02   6.95646e-02   3.52547e-02   2.92911e-02   3.83649e-02   2.04883e-01   0.00000e+00   3.59651e-02   3.52244e-03  -4.65395e-01  -1.98481e-01   4.87528e-04  -1.02552e-02   8.69152e-03  -2.37896e-02   2.55573e-02  -1.48124e-01  -3.13580e-02  -2.17411e-02  -2.29686e-01   7.18165e-02  -6.82455e-01  -7.16377e-01  -7.16459e-01  -2.04334e+01  -4.14706e-01   0.00000e+00   2.98085e-01   3.13694e-01   1.01543e-01  -3.22498e-03   1.12473e-01   8.15791e-02   1.43425e-01   2.21670e+00   1.33430e+00   1.21426e+00   1.50659e+00   8.44124e-01   1.00873e+00   4.86768e-01   1.22860e-01  -4.22003e-02  -8.20046e-03  -8.54148e-03   8.18222e-01   0.00000e+00   0.00000e+00   0.00000e+00   0.00000e+00   0.00000e+00   0.00000e+00   0.00000e+00   0.00000e+00   0.00000e+00   0.00000e+00   0.00000e+00   0.00000e+00   0.00000e+00   0.00000e+00   0.00000e+00   0.00000e+00   0.00000e+00   0.00000e+00   0.00000e+00   0.00000e+00   0.00000e+00   3.25691e-01   7.47597e-01  -5.73786e-02   2.08343e-02  -1.16085e+00   1.45246e-01   3.73308e-02   5.44227e-01   1.81864e-02  -3.15855e-01   1.62139e-02   2.14921e-01  -6.51652e-02   5.02592e-02   1.17083e-02  -8.47680e-03   1.48556e-02  -1.35922e-02   1.98489e-02   0.00000e+00  -7.43622e-01  -3.67796e-01   3.23940e-01  -3.63968e-01   1.24462e-01   5.23990e-02   9.14268e-02   3.16654e-01   1.36247e-01   1.89641e-01  -1.60727e-02   1.55233e-02  -6.53941e-02   1.14854e-04   4.39212e-02  -1.41088e-02   2.37759e-02  -5.25227e-03   3.92497e-02   0.00000e+00   3.36002e-02   6.21353e-01  -2.76574e-01   2.08779e-01   2.13766e-01   1.61731e-01   3.45777e-01   6.65033e-01   7.98373e-01   7.47603e-01  -3.76582e-01   4.97164e-01   4.76854e-03   4.79385e-01  -4.11272e-01  -3.16607e-02   2.19670e-01   6.42364e-01   4.40338e-01   0.00000e+00   3.14739e-01   1.70006e-01   2.58975e-01   1.73259e-01   1.25425e-01  -6.97314e-01   7.49547e-02   6.33220e-01   1.54663e-01   2.70761e-01   2.22309e-02   6.31745e-01  -5.92341e-03   1.60553e-01   1.60009e-02   1.33652e-02   1.64156e-02   6.40089e-02   8.98095e-02   0.00000e+00  -7.01751e-02  -5.36321e-01  -5.30934e-03  -3.07061e-01  -7.44408e-01  -1.20255e-01  -1.16259e-01  -8.66703e-02  -1.48161e-01  -5.27063e-01  -3.34401e-01  -1.23530e-01  -3.83175e-01  -1.88921e-02  -9.96807e-01  -2.33895e-01  -4.94961e-01  -9.22666e-02  -8.99735e-01   0.00000e+00  -6.35810e-02  -5.59282e-01  -9.75847e-02  -1.92453e-01  -3.68417e-02  -4.61297e-02  -1.00160e-01  -3.71977e-02  -3.79560e-02  -5.09777e-02  -2.41019e-01  -1.14848e-01  -3.45246e-01   8.11813e-03  -1.96807e-01  -1.89986e-01  -9.53766e-02   2.87445e-02   2.65347e-04   0.00000e+00   8.34906e-03  -1.88676e-02  -5.33742e-01  -9.84735e-02  -2.68979e-02  -2.46129e-02   2.21753e-02  -3.04836e-03   2.44272e-02   4.29876e-02  -6.85992e-02   3.95136e-02  -1.21872e-01   7.61687e-02  -3.36799e-02  -8.74828e-02  -9.97419e-02   7.96148e-02  -2.23014e-02   0.00000e+00   0.00000e+00   0.00000e+00   0.00000e+00   0.00000e+00   0.00000e+00   0.00000e+00   0.00000e+00   0.00000e+00   0.00000e+00   0.00000e+00   0.00000e+00   0.00000e+00   0.00000e+00   0.00000e+00   0.00000e+00   0.00000e+00   0.00000e+00   0.00000e+00   0.00000e+00   0.00000e+00   3.08423e-03  -3.42543e-01   9.69260e-02  -1.92558e-01  -3.43295e-01  -8.24522e-02   1.35006e-01   7.59734e-02   7.81214e-01  -3.48594e-02   3.90387e-01   3.86373e-01  -6.33302e-01  -5.80885e-01  -1.61145e-01   2.09428e-01  -4.40917e-01   3.54902e-01   1.24226e-01   0.00000e+00  -5.85622e-01  -6.11166e-01  -2.92985e-02  -2.22593e-01  -4.00125e-02  -6.60869e-02  -6.11790e-02  -3.97207e-03  -1.58982e-02  -5.38909e-01  -9.95058e-02  -7.55827e-02  -5.78134e-01  -3.73751e+00  -1.88242e-01  -1.52654e-01  -7.66713e-01   1.41621e-02  -3.39723e-01   0.00000e+00   3.03401e-01   7.50527e-02  -3.12244e-02   1.93953e-01   2.04010e-01   3.23303e-01   2.73121e-01   3.30150e+00   7.60463e-01   6.00438e-01   9.82529e-01   1.61511e+00  -1.42326e-03   8.97575e-01   2.20279e-01   9.18354e-01   8.31744e-02   5.91579e-01   7.61338e-01   0.00000e+00  -4.97596e-02  -5.33385e-02  -5.27314e-01  -5.54372e-02  -4.72186e-02   2.53441e-02   1.41647e-02  -5.96576e-03   1.75732e-02   7.76794e-02  -3.27647e-02  -2.55252e-02  -1.01104e-02   2.81915e-02   1.28475e-02  -6.74617e-02  -2.41110e-02   4.19830e-02   5.13873e-02   0.00000e+00   0.00000e+00   0.00000e+00   0.00000e+00   0.00000e+00   0.00000e+00   0.00000e+00   0.00000e+00   0.00000e+00   0.00000e+00   0.00000e+00   0.00000e+00   0.00000e+00   0.00000e+00   0.00000e+00   0.00000e+00   0.00000e+00   0.00000e+00   0.00000e+00   0.00000e+00   0.00000e+00   4.20568e-02   3.90421e-01  -5.47960e-01   2.52364e-01  -5.38350e-01   2.78348e-01  -2.66477e-01   4.20785e-01   3.23010e-01   3.80025e-01  -2.54579e-01   3.98070e-01  -2.22395e-01   1.60367e-01   1.11963e-01  -3.87857e-01   5.57700e-02   9.42927e-02   9.73087e-02   0.00000e+00  -3.16623e-01   1.30170e-02   3.08500e-01   2.88223e-01   3.19754e-01  -4.38626e-02   9.23128e-02   7.61985e-01   5.62875e-01   4.91137e-01   6.50046e-02   5.49803e-01   1.14147e-01   2.21318e-01   9.12665e-03   3.00592e-02   7.35297e-02   2.57844e-01   1.90610e-01   0.00000e+00  -4.70883e-01  -3.97903e-02   4.51553e-02  -1.26620e-02   2.61346e-02   2.36115e-02  -3.23550e-02   4.62138e-02   8.54935e-02   5.29657e-02  -4.49742e-02  -4.19434e-02  -3.22772e-02   3.65673e-02   2.94265e-02  -2.30965e-02  -7.34832e-03   9.04901e-03   6.00990e-03   0.00000e+00  -4.81185e-02  -1.85995e-02  -1.03823e-02  -4.97017e-02  -1.23549e-02   1.40332e-02   1.39888e-02  -4.73405e-01   7.33315e-02   6.37292e-02  -3.63464e-02   3.08634e-02  -8.26926e-02  -1.77774e-03   8.41419e-02  -8.95573e-03  -6.76807e-02   2.13764e-02   2.29625e-02   0.00000e+00  -5.45424e-01   2.81584e-02  -1.03026e-02   2.34484e-03  -1.73481e-03   2.95288e-02   8.17406e-03   2.02496e-02   8.51629e-03   7.18714e-02  -6.52746e-02  -3.68060e-02  -1.35144e-01   4.94056e-02  -1.07670e-02  -8.71249e-02   8.34120e-02   9.70783e-03   7.30200e-02   0.00000e+00   0.00000e+00   0.00000e+00   0.00000e+00   0.00000e+00   0.00000e+00   0.00000e+00   0.00000e+00   0.00000e+00   0.00000e+00   0.00000e+00   0.00000e+00   0.00000e+00   0.00000e+00   0.00000e+00   0.00000e+00   0.00000e+00   0.00000e+00   0.00000e+00   0.00000e+00   0.00000e+00   3.75756e-01   6.04913e-01   3.92138e-01   1.23461e-01   2.86170e-01   2.44231e-01   2.11051e-02   1.77097e+00   2.05037e-01   2.06254e-01   7.22290e-01   9.06192e-01   6.32564e-01   6.16810e-01   1.14477e-01   1.99506e-01  -4.05858e-02   1.07507e-01   1.07151e-01   0.00000e+00  -1.53142e+00  -2.03340e-02  -2.79032e-02  -3.25616e-01  -7.71070e-02  -9.63579e-02  -7.02669e-02  -5.03335e-01  -1.59764e-01  -2.24005e-01  -2.06966e-01  -6.39988e-02  -3.65982e-01  -4.44396e-02  -3.44343e-01  -2.70844e-01  -6.03758e-01   2.50893e-02  -5.33795e-01   0.00000e+00  -5.09853e-02  -5.67912e-01  -2.36419e-02  -2.97743e-01  -1.15825e-01  -4.78706e-02  -1.17441e-01  -2.18065e-02  -3.97341e-01  -4.21665e-01  -2.07142e-01  -9.36454e-02  -3.44976e-01  -3.89456e-02  -5.32751e-01  -2.15412e-01  -8.01792e-01  -6.63861e-05  -7.45172e-01   0.00000e+00   2.39777e-01   2.78953e-01   1.89591e-01   5.85258e-02   1.72399e-01   9.97551e-02   2.19792e-01   1.53800e+00   6.78703e-01   1.01815e+00  -1.68993e-02   4.85638e-01   3.78437e-01   4.46249e-01   6.41273e-01   2.35821e-01   1.90671e-01   8.97349e-01   5.28032e-01   0.00000e+00   0.00000e+00   0.00000e+00   0.00000e+00   0.00000e+00   0.00000e+00   0.00000e+00   0.00000e+00   0.00000e+00   0.00000e+00   0.00000e+00   0.00000e+00   0.00000e+00   0.00000e+00   0.00000e+00   0.00000e+00   0.00000e+00   0.00000e+00   0.00000e+00   0.00000e+00   0.00000e+00  -1.72138e-01  -2.56550e-01   5.30371e-02   1.27901e-01   2.42152e-01  -1.00869e+00   2.48273e-01   7.82737e-01  -7.34230e-01  -7.38554e-01   4.01739e-02   3.31422e-01  -3.93122e-01  -7.37835e-02   3.90096e-01  -1.71962e-01  -2.53936e-01   3.18820e-01   1.67640e-01   0.00000e+00  -1.16927e+00  -1.77146e-01   2.67120e-01  -4.51047e-01   9.70243e-02   2.58255e-02   1.83498e-01   5.68011e-01   2.84605e-01   3.68500e-01   1.57743e-02   4.57092e-01   1.69986e-02   4.40790e-01   7.68219e-02   5.54247e-02   8.17875e-02   2.80734e-01   3.15579e-01   0.00000e+00  -5.67105e-01  -2.21304e-02   1.42715e-03  -8.04515e-02  -5.20338e-01  -5.65063e-02  -2.96482e-02  -4.21505e-04  -4.92918e-02   2.36102e-02  -6.57102e-02  -3.00084e-02  -1.24027e-01  -5.36279e-03   2.44456e-02  -8.00041e-02  -8.67149e-02  -4.62587e-02   2.58941e-02   0.00000e+00  -5.37132e-01  -4.68174e-02   3.74848e-03  -5.42810e-02  -1.94980e-02   2.38542e-02  -5.22685e-02   4.61748e-03   4.33798e-02   6.62029e-02   2.06179e-02  -1.11927e-02  -9.93007e-02   7.86597e-02   9.47214e-03  -6.13342e-04  -8.43579e-02   2.89352e-03   7.84795e-02   0.00000e+00   0.00000e+00   0.00000e+00   0.00000e+00   0.00000e+00   0.00000e+00   0.00000e+00   0.00000e+00   0.00000e+00   0.00000e+00   0.00000e+00   0.00000e+00   0.00000e+00   0.00000e+00   0.00000e+00   0.00000e+00   0.00000e+00   0.00000e+00   0.00000e+00   0.00000e+00   0.00000e+00   7.88193e-01   4.47503e-01   3.99219e-01   3.70112e-01   2.45809e-01   1.40060e-01   1.34854e-01   1.21222e+00   3.39701e-01   5.31276e-01   3.01638e-01   6.44781e-01   1.81768e-01   2.87878e-01   6.60786e-02   2.86507e-01   2.35517e+00   2.90578e-01   1.05548e-01   0.00000e+00  -1.73445e-01  -1.10163e+00   4.87528e-02  -5.58997e-02   6.54277e-03  -1.60711e-02   7.53584e-02   9.09151e-01   3.29941e-01   4.24148e-01   3.49783e-01   9.65644e-01  -3.57383e-02   7.85372e-01   3.97678e-02   2.53266e-01  -1.78631e-02   1.47466e-01   1.99260e-01   0.00000e+00  -5.91160e-03  -1.56422e-01  -6.65369e-01  -7.54529e-01  -1.86887e-01  -1.52893e-01  -1.00711e-01  -5.62474e-02  -3.87311e-01  -4.71143e-01  -2.10420e-01  -1.15303e-01  -3.94497e-01  -6.21699e-03  -7.55196e-01  -2.72572e-01  -4.91552e-01  -1.17018e-01  -8.51822e-01   0.00000e+00  -5.03568e-02  -4.09269e-02  -3.45668e-02  -1.49891e-02   2.61963e-02  -5.26659e-01  -3.80162e-02   4.43816e-02   6.00574e-02   8.02643e-02  -4.05824e-02  -2.69685e-02  -7.01922e-02   5.30312e-02   5.00638e-02  -5.84714e-02  -6.64948e-02   4.77978e-02   4.03126e-02   0.00000e+00  -5.81191e-02  -4.58167e-02  -5.53264e-01  -2.77208e-01  -9.41282e-02  -1.87085e-01  -9.13649e-02  -2.27118e-02  -4.61377e-02  -5.65523e-02  -1.86268e-01  -8.64571e-02  -3.83139e-01   1.36165e-03  -2.74102e-01  -2.50994e-01  -3.98064e-01  -5.91306e-03  -3.67649e-01   0.00000e+00   0.00000e+00   0.00000e+00   0.00000e+00   0.00000e+00   0.00000e+00   0.00000e+00   0.00000e+00   0.00000e+00   0.00000e+00   0.00000e+00   0.00000e+00   0.00000e+00   0.00000e+00   0.00000e+00   0.00000e+00   0.00000e+00   0.00000e+00   0.00000e+00   0.00000e+00   0.00000e+00   2.60858e-01   2.45796e-01   1.61666e-01   1.04810e-01   6.46320e-02  -4.22926e-01   1.21118e-01   8.31594e-01   4.83931e-01   7.25327e-01   1.39184e-02   5.39931e-01   3.03144e-01   2.68401e-01   1.05823e-01   8.31749e-02   4.62483e-02   4.53516e-01   1.98658e-01   0.00000e+00  -1.95522e-02  -5.37799e-02  -1.89551e-02  -5.86398e-01   6.92805e-03  -4.45094e-02  -5.02904e-02   1.13969e-02   3.84523e-02   8.67132e-02  -5.14462e-02  -1.22456e-03  -1.32819e-01  -8.18150e-03  -6.79719e-02  -4.63516e-03  -9.57621e-02   5.92287e-02   7.27999e-02   0.00000e+00   0.00000e+00   0.00000e+00   0.00000e+00   0.00000e+00   0.00000e+00   0.00000e+00   0.00000e+00   0.00000e+00   0.00000e+00   0.00000e+00   0.00000e+00   0.00000e+00   0.00000e+00   0.00000e+00   0.00000e+00   0.00000e+00   0.00000e+00   0.00000e+00   0.00000e+00   0.00000e+00  -3.86981e-01  -3.09414e-01  -3.15797e-01   4.75694e-01   8.49615e-02  -7.09950e-01   2.99040e-01  -2.04617e-01  -4.10362e-01   2.87819e-01   2.22080e-01  -8.04678e-01   4.83839e-01  -1.12299e-01  -2.55040e-02   6.24988e-02  -4.79605e-01  -5.20085e-01   1.14142e-01   0.00000e+00  -1.03261e+00  -6.26033e-01  -1.27131e-01   1.40629e-01   1.65101e-01   2.85898e-02   3.69315e-02   7.91636e-02   5.28822e-02   2.30844e-01   6.54853e-03  -6.98202e-02  -5.08349e-01   5.18048e-02   1.96350e-02  -4.98138e-01  -9.68525e-01  -1.63999e-02   9.74864e-02   0.00000e+00  -7.61452e-01  -1.08113e+00   9.24668e-02  -7.48918e-03  -3.80128e-01   1.69383e-02   2.51461e-02   7.86074e-03   1.40062e-01   5.80314e-02   1.47818e-02  -1.37268e-02  -4.26448e-02   3.57753e-02  -4.91782e-01  -6.22504e-02  -5.64753e+00   3.33514e-03   3.21091e-02   0.00000e+00  -1.76132e-01  -6.47048e-01   1.08910e-01   5.33856e-02  -3.83599e-02   1.63618e-02  -2.64808e-02   8.41087e-02   3.49105e-02   1.11395e-01  -3.51843e-02  -5.51960e-03  -9.10982e-02   9.57144e-03   1.56484e-02  -2.70571e-02  -4.35599e-01   2.23124e-02   8.99074e-03   0.00000e+00   5.21936e-01   2.20087e-01   1.98773e-01  -1.19494e-02   9.89301e-02   6.34323e-02   3.13312e-01   9.39930e-01   7.91512e-01   9.11432e-01   1.54028e-01   2.46636e-01   1.18785e-02   7.59946e-01   6.05351e-02   9.33212e-02   2.35214e-03   8.01260e-02   9.58167e-01   0.00000e+00  -4.57098e-01  -3.01049e-02   2.51879e-02  -9.55947e-03   2.53679e-02   2.82727e-02   2.06871e-02   5.39175e-02   8.36860e-03   5.25354e-02  -1.62461e-02  -3.90597e-03  -5.79577e-02   8.77371e-02   7.86594e-02  -1.98591e-02  -1.84670e+01  -3.16990e-01   6.02665e-02   0.00000e+00  -2.12365e-02  -1.67488e-02   1.51224e-02  -3.19555e-03   1.64551e-02  -5.14783e-01  -5.58616e-02   4.14118e-02   5.19107e-02   5.19250e-02  -7.59981e-03  -1.47110e-02  -5.38024e-02   6.24524e-02   8.57442e-02  -9.09336e-02  -1.66670e+01  -5.16990e-01   4.32185e-02   0.00000e+00   0.00000e+00   0.00000e+00   0.00000e+00   0.00000e+00   0.00000e+00   0.00000e+00   0.00000e+00   0.00000e+00   0.00000e+00   0.00000e+00   0.00000e+00   0.00000e+00   0.00000e+00   0.00000e+00   0.00000e+00   0.00000e+00   0.00000e+00   0.00000e+00   0.00000e+00   0.00000e+00  -1.14298e+00  -1.29497e+00  -3.07140e-01  -2.26548e-01  -5.87024e-01  -4.33767e-01   7.40232e-02   4.86604e-02  -3.79573e-01   1.78144e-01   4.12421e-02  -4.47739e-01  -4.73123e-03   8.52572e-02   3.63011e-02  -1.37111e-02  -4.70743e-02   6.11784e-02   3.98149e-02   0.00000e+00   4.95173e-01   4.55378e-01  -1.54329e-01  -4.74792e-01   1.12980e-01  -3.30949e-01   1.39076e-01   4.53957e-01   4.62646e-01   5.32870e-01   5.33357e-02   1.94411e-01  -2.73851e-02   4.86569e-01   1.28620e-01  -3.03236e-02   2.04237e-02   4.55625e-01   4.67531e-01   0.00000e+00  -3.23232e-02  -5.98703e-01  -5.63258e-02  -1.27010e-01  -7.11941e-02  -1.50520e+00  -8.09245e-02  -4.60999e-01  -1.64030e-01  -1.32704e-01  -9.41345e-02  -7.15691e-02  -2.48803e-01   2.47790e-02  -2.36773e-02  -1.14494e-01  -2.69997e-01   7.64203e-03   6.66493e-03   0.00000e+00  -3.66109e-02  -7.34280e-02  -5.27463e-01  -1.99438e-01  -5.16366e-02  -1.29018e-01  -5.99568e-02  -6.19730e-02  -5.46811e-02   6.78516e-03  -1.61326e-01  -5.98616e-02  -3.25821e-01   9.68746e-03  -1.27670e-01  -1.69800e-01  -9.87591e-02  -1.03067e-03  -2.38552e-02   0.00000e+00  -5.27386e-01  -3.06904e-02  -2.20940e-02  -8.68036e-02  -1.02659e-01  -6.35529e-02  -2.40228e-02  -3.97328e-02  -2.68347e-02  -3.93322e-02  -5.19617e-02  -9.24295e-02  -1.02500e-01  -4.11328e-02  -5.93871e-03  -1.39669e-01  -1.02290e-01  -1.64805e-02  -4.33351e-02   0.00000e+00   0.00000e+00   0.00000e+00   0.00000e+00   0.00000e+00   0.00000e+00   0.00000e+00   0.00000e+00   0.00000e+00   0.00000e+00   0.00000e+00   0.00000e+00   0.00000e+00   0.00000e+00   0.00000e+00   0.00000e+00   0.00000e+00   0.00000e+00   0.00000e+00   0.00000e+00   0.00000e+00   1.30995e-01  -2.69391e-01   2.36533e-01   5.83459e-02   3.60789e-02  -8.68364e-01   3.27423e-02   2.39848e-01  -7.16180e-02  -9.13417e-02   1.75598e-01   5.26704e-01  -8.78170e-01  -4.94210e-01  -8.51754e-02   2.32883e-01  -4.31542e-02  -4.78590e-01   1.37688e-01   0.00000e+00  -6.04430e-01  -4.43703e-01   1.83917e-01   1.55756e-01   1.61655e-01   5.14240e-02   1.47142e-02  -3.36107e-01   8.73769e-02   9.84044e-02   3.71146e-02   2.18557e-02  -1.13821e-02   1.07271e-01   2.15533e-02  -5.96861e-02   3.07026e-02   5.16661e-02   1.04837e-01   0.00000e+00   3.83942e-01   1.83476e-01  -1.24891e-02   3.50954e-01   6.69273e-01  -4.86437e-01   3.06410e-01   1.98921e+00   6.54429e-01   6.30722e-01   1.06657e+00   1.67702e+00   3.76448e-01   9.68779e-01   3.92215e-01   7.16149e-01   9.81843e-02   3.88266e-02   4.99509e-01   0.00000e+00  -4.45950e-02  -5.43687e-02  -3.73324e-02  -5.45510e-01   4.28750e-02  -6.40642e-02   2.80589e-02   7.56411e-02   3.86090e-02   4.63684e-02   5.02654e-02  -3.75709e-02  -1.29186e-01   4.33316e-02   8.85621e-02  -2.72569e-03  -3.27232e-02  -2.49647e+00   1.90162e-02   0.00000e+00  -5.27870e-01  -4.74522e-02  -7.19414e-02  -1.12674e-01  -2.87137e-02  -6.50312e-02  -2.26566e-02   3.52651e-02   2.06716e-02   1.49298e-02  -9.02656e-02  -7.84472e-02  -1.47528e-01   3.34523e-02  -3.99096e-02  -6.47938e-02  -1.05566e-01  -2.69647e+00   3.24303e-02   0.00000e+00   4.26648e-02  -4.95087e-01  -2.95173e-02  -7.37221e-02  -3.38185e-02  -4.27037e-02  -1.20650e-02  -3.28090e-03   7.40812e-02   5.76435e-02   2.84869e-03  -1.22478e-02  -3.50009e-01  -6.60600e-03   1.57264e-02  -1.07791e-01   1.65730e-02  -8.64647e+00   7.25639e-02   0.00000e+00   0.00000e+00   0.00000e+00   0.00000e+00   0.00000e+00   0.00000e+00   0.00000e+00   0.00000e+00   0.00000e+00   0.00000e+00   0.00000e+00   0.00000e+00   0.00000e+00   0.00000e+00   0.00000e+00   0.00000e+00   0.00000e+00   0.00000e+00   0.00000e+00   0.00000e+00   0.00000e+00  -2.38389e-01   1.75604e-02   4.52799e-01  -1.76681e-01  -4.91815e-01   3.75387e-02   3.47895e-02   2.56562e-01   1.18107e-01  -3.27103e-01  -5.10268e-03   1.89158e-01  -2.53825e-02   1.39195e-01  -3.19098e-02  -9.06363e-02   2.69203e-02   1.14950e-02  -2.92280e-02   0.00000e+00   3.03960e-01   5.09377e-02   5.93411e-02   9.26495e-03   3.89502e-02  -3.59691e-02   1.08027e-03   2.24699e-01   2.20202e-01   3.52654e-01   1.35371e-01   4.69388e-01  -5.92520e-02   1.58282e-01   1.47142e-02  -2.63617e-02  -2.33053e-02   1.42037e-01   1.71068e-01   0.00000e+00   1.96590e-02   3.94459e-02   3.46969e-02  -6.13153e-02  -5.87179e-02   5.68527e-03  -3.68121e-02   2.13181e-02   3.71475e-02   3.69252e-03  -4.90491e-03  -1.41473e-02  -1.04956e-01   2.28201e-02   5.34123e-02  -5.00617e-02  -5.74101e-01   7.47359e-02   1.17182e-03   0.00000e+00  -6.23191e-03  -6.02122e-02  -5.12527e-01  -2.82263e-01  -1.80667e-01  -2.08467e-01  -9.57365e-02  -4.74358e-02  -3.41293e-01  -6.33055e-01  -2.18493e-01  -7.80369e-02  -3.94400e-01  -6.21598e-02  -6.47562e-01  -2.65421e-01  -9.40486e-01  -1.71674e-01  -8.71121e-01   0.00000e+00  -4.16353e-02  -2.08185e-02   2.12149e-02  -6.39422e-03  -2.56857e-02  -4.83474e-01   1.34706e-02   6.31544e-02   2.90411e-03   3.42289e-02  -6.69907e-02  -4.31170e-02  -4.76941e-02   8.11434e-02  -2.24273e-02  -4.19501e-02  -9.27468e-03   5.77885e-02   1.74047e-02   0.00000e+00   0.00000e+00   0.00000e+00   0.00000e+00   0.00000e+00   0.00000e+00   0.00000e+00   0.00000e+00   0.00000e+00   0.00000e+00   0.00000e+00   0.00000e+00   0.00000e+00   0.00000e+00   0.00000e+00   0.00000e+00   0.00000e+00   0.00000e+00   0.00000e+00   0.00000e+00   0.00000e+00  -4.41503e-01  -9.78811e-02   4.96478e-01   8.62730e-02  -1.15823e-01  -2.15998e-01   9.03140e-02   7.87851e-01   5.97853e-02  -1.12563e-01  -5.68808e-02   2.60905e-01   2.16524e-02   3.09149e-01   2.46642e-01   2.89292e-01   4.29832e-01   4.42064e-02   1.25433e-01   0.00000e+00  -1.04540e+00  -4.35412e-02  -4.74519e-01  -3.96799e-02  -5.39341e-02  -1.94131e-03  -6.62305e-03   2.74466e-02   3.67296e-02   8.72882e-02  -2.53118e-02  -1.52642e-02  -1.15286e-01  -8.88844e-03   8.41727e-02  -1.16719e-01   2.99879e-01   3.42720e-02  -2.10893e-02   0.00000e+00  -5.02444e-01  -5.08774e-01  -5.05769e-02  -8.34399e-02  -1.27089e-02  -6.32953e-02  -4.89209e-02   7.43092e-03  -3.25709e-03   3.89855e-04  -9.46066e-03  -2.35662e-02  -5.98457e-02   2.43753e-02   5.47606e-02  -3.35359e-04   6.35046e-03   5.97388e-02   1.18220e-02   0.00000e+00   2.78429e-01   8.28028e-02   3.24604e-01  -4.33641e-01   2.50250e-01   3.89147e-02   2.45960e-01   2.21786e+00   6.41777e-01   6.26528e-01   6.55904e-01   1.36911e+00   4.19223e-01   1.66881e+00   8.25198e-02   8.83790e-01   6.01046e+00   4.83393e-01   5.04772e-01   0.00000e+00  -3.44032e-02  -4.79149e-01   4.35165e-02   3.35235e-03  -5.61849e-02  -5.09081e-01  -5.49965e-03   5.86768e-02   4.37042e-03   3.92572e-02  -4.39836e-02  -1.32224e-03  -1.22053e-01   3.88053e-02   7.56348e-02  -1.29444e-02   4.50645e-02   3.70486e-02   4.69951e-02   0.00000e+00   0.00000e+00   0.00000e+00   0.00000e+00   0.00000e+00   0.00000e+00   0.00000e+00   0.00000e+00   0.00000e+00   0.00000e+00   0.00000e+00   0.00000e+00   0.00000e+00   0.00000e+00   0.00000e+00   0.00000e+00   0.00000e+00   0.00000e+00   0.00000e+00   0.00000e+00   0.00000e+00   3.00515e-01   2.00572e-01  -3.00302e-01  -3.61200e-01   9.90975e-02   5.59016e-02   5.00566e-02   2.07981e-01   1.83574e-01   1.80890e-01  -8.45806e-03   2.60675e-01  -4.85544e-02   1.11313e-01   7.85090e-02  -6.33180e-02  -2.40381e-02   8.97579e-02   1.88816e-02   0.00000e+00  -1.79746e-03  -6.66866e-02  -3.22639e-02  -7.78767e-01  -1.68771e-01  -2.40717e-01  -7.63440e-02  -6.73149e-05  -3.48747e-01  -4.86511e-01  -2.02373e-01  -7.52896e-02  -3.41390e-01  -3.99786e-02  -6.33393e-01  -2.65307e-01  -7.82650e-01  -1.03814e-01  -4.88579e-01   0.00000e+00  -8.10443e-02  -7.41286e-02  -8.52795e-02  -1.26950e-01  -4.22259e-02  -5.19761e-01  -7.25330e-02   3.20695e-02   2.82331e-02   3.52991e-02  -1.38009e-01  -7.38815e-02  -1.94703e-01   9.77553e-03  -6.52098e-02  -1.25000e-01  -1.73941e-01  -3.46926e-02   5.89242e-03   0.00000e+00   0.00000e+00   0.00000e+00   0.00000e+00   0.00000e+00   0.00000e+00   0.00000e+00   0.00000e+00   0.00000e+00   0.00000e+00   0.00000e+00   0.00000e+00   0.00000e+00   0.00000e+00   0.00000e+00   0.00000e+00   0.00000e+00   0.00000e+00   0.00000e+00   0.00000e+00   0.00000e+00  -5.26385e-01  -5.23901e-01  -6.78258e-03  -2.29509e-01  -6.79919e-02  -6.99519e-02  -3.16378e-02  -4.90097e-02  -5.42447e-02  -6.92035e-02  -2.30207e-01  -9.90473e-02  -3.31508e-01   3.55639e-02  -2.34758e-01  -2.03396e-01  -5.79366e-01  -2.07551e-01  -3.69296e-01   0.00000e+00  -5.36408e-01  -4.50348e-02  -1.61289e-02  -1.28624e-01  -6.65961e-02  -5.84332e-01  -3.76229e-02   2.79940e-02  -6.12064e-03   2.69777e-02  -7.62574e-02  -4.97916e-02  -1.08013e-01  -2.55820e-02  -2.29439e-02  -1.00080e-01  -1.36909e-01  -4.93732e-02  -2.70603e-03   0.00000e+00  -4.52640e-01   2.46448e-02   1.83027e-02  -8.85777e-02   3.36188e-02   1.06627e-02   2.85170e-02   8.21302e-02  -5.96889e-03  -9.51206e-02  -8.39079e-02  -1.66509e-03  -1.53481e-01   1.27868e-02  -7.12498e-02  -9.27408e-02  -2.61470e-01   2.20776e-02  -2.80293e-01   0.00000e+00   0.00000e+00   0.00000e+00   0.00000e+00   0.00000e+00   0.00000e+00   0.00000e+00   0.00000e+00   0.00000e+00   0.00000e+00   0.00000e+00   0.00000e+00   0.00000e+00   0.00000e+00   0.00000e+00   0.00000e+00   0.00000e+00   0.00000e+00   0.00000e+00   0.00000e+00   0.00000e+00  -3.09703e-01   3.38140e-01  -3.61949e-01   2.30457e-01   3.92319e-01   1.73425e-01   1.37243e-01  -2.95085e-01   3.33794e-01   4.26038e-01   1.38293e-01  -4.06117e-01   4.31112e-02   5.84873e-02  -3.66868e-01   2.04846e-02   5.87792e-02   9.48018e-02   1.20396e-01   0.00000e+00  -5.01199e-01   3.44527e-02   1.90807e-02  -4.00141e-02   2.84068e-02  -3.59680e-02  -6.17148e-02   3.14722e-02   5.74997e-02   8.85265e-02  -1.21937e-02  -8.72661e-03  -8.87985e-02   8.75281e-02  -1.54796e-01  -7.48646e-02  -2.32428e-01   7.25458e-02   4.46791e-02   0.00000e+00   0.00000e+00   0.00000e+00   0.00000e+00   0.00000e+00   0.00000e+00   0.00000e+00   0.00000e+00   0.00000e+00   0.00000e+00   0.00000e+00   0.00000e+00   0.00000e+00   0.00000e+00   0.00000e+00   0.00000e+00   0.00000e+00   0.00000e+00   0.00000e+00   0.00000e+00   0.00000e+00   2.65142e-02   3.56423e-01  -3.27249e-01  -1.81407e-03  -1.40928e-01   1.28752e-01   1.79942e-01   8.82324e-02   3.33633e-01  -7.44099e-02   1.42083e-01  -3.76539e-01   1.34570e-01   2.02530e-01   2.88954e-02  -3.19810e-01  -1.58422e-02   8.94321e-02  -5.38025e-01   0.00000e+00  -8.91863e-02   2.62491e-01   1.34211e-01  -3.47522e-02  -1.01801e-03  -4.56692e-01   1.46660e-02   1.16282e+00   1.05186e-01   1.56725e-01   4.47835e-01   4.96641e-01   2.74760e-01   5.17827e-01   4.49232e-02   1.30315e-04  -6.88215e-02  -2.52243e-02  -3.54839e-02   0.00000e+00   2.88736e-01   2.34535e-01  -2.50139e-01   6.94119e-02   1.05598e-01   1.57190e-01   2.82240e-01   1.29199e+00   6.12147e-01   6.41363e-01   7.30942e-01   1.02106e+00   3.12421e-01   1.04738e+00   7.49257e-02   5.99615e-01   2.90110e-02   4.43887e-01   8.06555e-02   0.00000e+00   1.79429e-02  -1.73029e-02  -5.01329e-02  -1.54343e-02  -5.62422e-01  -1.43383e-02  -4.48342e-02   1.04525e-03   1.12125e-02  -6.90005e-03  -4.74354e-02   3.80802e-03  -4.36463e-02   2.11974e-02   3.37306e-03  -9.07370e-02  -1.16254e-02   3.84239e-02  -1.24240e+01   0.00000e+00  -4.98931e-01  -1.05397e-02  -7.22062e-03  -3.44941e-02  -8.10284e-03  -1.25889e-02  -4.81364e-02   6.64666e-02   1.95319e-02   4.05384e-02  -6.61781e-02  -2.19222e-02  -8.25706e-02   8.55396e-02   5.16717e-02  -6.86160e-02  -5.88853e-02   5.39145e-02  -1.10740e+01   0.00000e+00   0.00000e+00   0.00000e+00   0.00000e+00   0.00000e+00   0.00000e+00   0.00000e+00   0.00000e+00   0.00000e+00   0.00000e+00   0.00000e+00   0.00000e+00   0.00000e+00   0.00000e+00   0.00000e+00   0.00000e+00   0.00000e+00   0.00000e+00   0.00000e+00   0.00000e+00   0.00000e+00  -3.12431e-02  -5.45655e-01  -1.15311e-01   2.52103e-01   2.75429e-01  -1.37012e-01   5.26994e-02   7.48211e-02   2.63709e-01  -2.71572e-01   6.52472e-02   1.67509e-01   2.11008e-02   6.03102e-02   3.67442e-02   4.63315e-02  -8.05678e-03   7.88826e-03   1.72909e-02   0.00000e+00   2.62044e-02   1.03457e-01   3.02457e-02  -1.00522e-01   2.56279e-02   1.61659e-01  -1.57539e-01   6.62271e-01   8.65041e-01   6.63720e-01   6.35562e-02   9.66689e-01   8.66776e-02   3.50745e-01   2.42964e-02   1.65593e-01  -4.65438e-01   8.64530e-01   5.74846e-01   0.00000e+00   7.38178e-01   2.09616e-01   5.09733e-02   4.13993e-02  -7.81086e-02   1.72486e-01   2.87160e-02   2.91772e-01   2.18667e-01  -2.71882e-01  -4.48244e-01   1.39654e-01  -4.86229e-02  -4.90918e-01  -4.51662e-01   4.84635e-03  -2.60576e-02   1.20334e-01   2.81845e-03   0.00000e+00  -4.73389e-02   2.37494e-02   3.71331e-02  -1.63362e-01   1.74393e-03  -1.09428e-02  -1.23909e-02  -4.50256e-01   8.73632e-02   6.01070e-02  -5.17323e-02   2.03467e-02  -1.01898e-01  -2.47619e-02  -2.65857e-02  -5.52227e-02  -1.33447e-01   2.89334e-02  -1.42349e-02   0.00000e+00   0.00000e+00   0.00000e+00   0.00000e+00   0.00000e+00   0.00000e+00   0.00000e+00   0.00000e+00   0.00000e+00   0.00000e+00   0.00000e+00   0.00000e+00   0.00000e+00   0.00000e+00   0.00000e+00   0.00000e+00   0.00000e+00   0.00000e+00   0.00000e+00   0.00000e+00   0.00000e+00  -1.59261e-01  -5.84241e-01  -1.37087e-01   3.65391e-01   1.16568e-02  -4.75422e-01  -8.21255e-01   1.32807e+00  -5.17794e-01   2.32413e-01  -3.64462e-01   1.38931e-01  -4.19424e-01   8.71485e-01   1.58359e-01  -1.01482e+00   8.53398e-02   2.29890e-01  -5.36453e-01   0.00000e+00  -2.96350e-01  -4.21682e-02  -4.88053e-01  -6.31014e-02  -1.91760e-01   4.53044e-02  -1.03253e+00   3.83080e-01   7.29976e-02   5.78607e-01   3.22325e-02   8.71030e-02  -1.24542e-02   5.04365e-01   2.82794e-02  -1.11727e-01  -1.78383e-03   2.38716e-01  -5.58555e-02   0.00000e+00  -1.07166e+00  -5.97439e-01  -6.46622e-01  -1.25318e+00   4.29915e-02   1.74219e-02  -5.23291e-01   5.09849e-03   2.90281e-02   1.76416e-02   1.49068e-03  -4.72501e-01  -1.18609e-01   5.35666e-02   3.57006e-02  -3.24442e+00  -1.26699e-01   6.01692e-02  -1.19442e+00   0.00000e+00   7.17550e-02   3.75180e-01  -1.72869e-01   4.44443e-01  -1.40466e-01   8.34412e-02  -4.45420e-02   1.95794e-01  -4.69455e-01   3.72395e-01   3.95402e-04   1.51569e-01  -1.35518e-02   5.36749e-02   5.92586e-02  -2.35099e-02   5.21063e-02   5.11072e-02   1.65627e-02   0.00000e+00  -5.42146e-01  -3.25868e-01  -5.03141e-01   2.93443e-02   1.19587e-01   5.50439e-02  -3.61992e-02   4.61294e-01   1.22676e-01   5.74060e-01   4.82908e-02   8.58746e-02   8.81454e-03   5.60721e-01   5.18160e-02   4.84730e-04  -3.20365e-02   3.48340e-01   9.81892e-03   0.00000e+00  -4.91137e-01  -6.39509e-01   8.16857e-02  -9.58885e-01   2.00647e-02   4.23106e-03  -1.94124e-01   5.10299e-02  -4.82945e-01  -4.77537e-02  -1.36973e-01  -1.80507e-02  -2.88106e-01   3.75110e-02  -1.46017e-01  -2.62303e-01  -2.19673e-01  -4.30829e-02  -2.18183e-01   0.00000e+00   4.94802e-01   1.89077e-01   3.59596e-01   1.44011e-01  -2.70000e-01   2.57315e-01  -1.51642e-02   3.28655e+00   1.84013e-01   4.56985e-01   4.77300e-01   1.36374e+00   4.47454e-01   2.13590e+00   1.16386e-01   1.02821e-02   6.04123e-02   5.22436e-01   1.26179e-02   0.00000e+00   3.62040e-01   5.26072e-03   2.02205e-01   6.91186e-02   1.56457e-01   1.45632e-02   2.86739e-02   3.23550e+00   8.00939e-02   5.46418e-01   5.78747e-01   1.18490e+00   5.87938e-01   2.20632e+00   6.40370e-02   7.50978e-02   1.55247e-01   4.47620e-01  -1.72753e-04   0.00000e+00   0.00000e+00   0.00000e+00   0.00000e+00   0.00000e+00   0.00000e+00   0.00000e+00   0.00000e+00   0.00000e+00   0.00000e+00   0.00000e+00   0.00000e+00   0.00000e+00   0.00000e+00   0.00000e+00   0.00000e+00   0.00000e+00   0.00000e+00   0.00000e+00   0.00000e+00   0.00000e+00   5.15586e-01   4.07916e-02  -7.98284e-02   6.82047e-02   3.01564e-01  -1.44488e-01  -1.86004e-01   1.13019e-02   2.97987e-01   1.82385e-01   3.14061e-01  -7.58682e-01   1.05999e-01  -5.53127e-01  -3.58436e-01   3.00587e-01   1.85972e-01   9.79733e-02   3.27780e-01   0.00000e+00  -3.15801e-01   9.80973e-02  -8.80166e-02   1.35397e-01   8.87187e-02   7.37602e-03  -4.22311e-02   8.26759e-01   9.51235e-02   6.40439e-02   2.23191e-01  -6.29219e-02   4.54938e-02  -3.23907e-04   7.02016e-02   1.27536e+00  -1.27467e-02   8.03622e-02   4.40673e-02   0.00000e+00   4.48403e-01   3.39184e-01   1.75881e-01   5.03323e-02   2.12285e-01   9.43334e-02   4.31984e-02   1.14052e+00   5.08833e-01   6.02014e-01   3.93526e-01  -5.04687e-01   6.46951e-02   3.29698e-01   6.16145e-02   1.36103e+00  -3.17799e-02   2.87515e-01   3.97367e-01   0.00000e+00  -4.86158e-01  -1.61076e-02   4.70141e-02  -5.22227e-01  -4.71297e-02  -1.04064e-02   2.46692e-03   1.62630e-02   2.70446e-02   4.77870e-02  -1.15397e-02  -5.10954e+00  -8.34986e-02   5.09283e-02  -2.72255e-02  -1.64410e-02  -7.12747e-02   5.19060e-02   8.22511e-02   0.00000e+00  -4.60120e-01  -9.36755e-04   1.39218e-02  -1.04786e-01  -5.01753e-02   3.89507e-02  -1.12268e-02  -2.62531e-02   3.55467e-02   5.42330e-02  -6.51472e-02  -4.15954e+00  -1.42856e-01   1.69168e-02  -1.83328e-03  -7.90468e-02  -4.83703e-02   2.69355e-02   9.44055e-03   0.00000e+00   2.28564e-01   2.63577e-01   2.89505e-01   5.66656e-02   6.26421e-01   1.18529e-01   6.56510e-02   1.67174e+00   6.72447e-01   6.25064e-01   9.11005e-01   1.48179e-01   6.19188e-01   6.55231e-01   9.16301e-02   2.11923e+00   1.43420e+00   7.25988e-01   3.22906e+00   0.00000e+00   1.44952e-01   1.26134e-01   7.24571e-02  -2.79193e-03   3.74144e-02   7.54346e-02   4.30798e-03   1.02537e+00   5.98171e-01   8.70590e-01   6.08129e-02  -1.25725e-02  -1.68307e-02   2.39378e-01   1.07364e-01   1.23411e+00   1.00908e+00   9.53017e-01   1.24128e+00   0.00000e+00  -5.19083e-01   3.34705e-03   2.73597e-02  -2.75259e-02   1.79183e-02   4.52461e-02  -5.13521e-02   5.19055e-02   6.87478e-02  -4.36840e-03   3.65597e-03  -2.29760e-02  -8.58106e-02   3.34157e-02  -1.86263e-03  -3.64924e-02  -2.08338e-02   5.40989e-02   7.03786e-02   0.00000e+00   0.00000e+00   0.00000e+00   0.00000e+00   0.00000e+00   0.00000e+00   0.00000e+00   0.00000e+00   0.00000e+00   0.00000e+00   0.00000e+00   0.00000e+00   0.00000e+00   0.00000e+00   0.00000e+00   0.00000e+00   0.00000e+00   0.00000e+00   0.00000e+00   0.00000e+00   0.00000e+00   2.72773e-01   1.79178e-01   2.92535e-01   1.94139e-01  -1.97294e-01   4.12957e-01   2.06170e-01   1.69827e+00   6.33100e-01   7.22629e-01   9.20183e-01   1.34407e+00   6.45353e-01   1.08494e+00   1.24046e-01   6.29411e-01   4.47471e-02   4.57134e-01   5.03165e-01   0.00000e+00  -3.09568e-03  -7.44908e-02  -9.21859e-02  -5.48172e-01  -3.03444e-02  -6.06737e-02  -7.10688e-02  -2.38298e-02  -2.27706e-01  -3.59510e-01  -1.15566e-01  -8.28825e-02  -1.49238e-01  -1.60020e-02  -5.74837e-01  -1.63573e-01  -5.02475e-01  -1.38980e-02  -7.07845e-01   0.00000e+00   0.00000e+00   0.00000e+00   0.00000e+00   0.00000e+00   0.00000e+00   0.00000e+00   0.00000e+00   0.00000e+00   0.00000e+00   0.00000e+00   0.00000e+00   0.00000e+00   0.00000e+00   0.00000e+00   0.00000e+00   0.00000e+00   0.00000e+00   0.00000e+00   0.00000e+00   0.00000e+00  -9.74279e-02  -1.76008e-01   1.27025e-01  -1.94853e-01   4.57538e-02   1.82672e-01   3.00759e-01  -9.17359e-02  -1.11865e-02   6.73152e-01  -1.07843e-01   1.43004e-01   3.10579e-01   2.14259e-01   2.85485e-01   2.74253e-01   2.30012e-01   1.04488e-01  -4.61622e-01   0.00000e+00  -2.88639e-02   3.46395e-01   2.19008e-01   1.78208e-01   1.37466e-01   1.61514e-01  -4.21293e-01   4.82498e-01  -3.12823e-01   3.11003e-01  -9.25321e-03   3.33596e-01  -2.98438e-02  -3.30248e-03   1.18049e-02  -6.80096e-02   3.88796e-02   3.69538e-02  -4.57043e-02   0.00000e+00  -1.50036e-01   4.19601e-01   3.16735e-01   2.71136e-01   2.05134e-01   1.16776e-01   1.08610e-01   1.12707e+00   4.19463e-01   6.43927e-01   2.46253e-01   8.26927e-01   2.42061e-01   4.89756e-01   2.01360e-01   1.82822e-01   1.62859e-01   3.53272e-01   6.62677e-02   0.00000e+00  -1.13205e-01   2.84019e-01   1.89730e-01   1.02072e-01  -3.88975e-01   1.23768e-01   1.67324e-01   4.32487e-01   5.38189e-01   7.96109e-01   7.96078e-02   3.73172e-01   1.68888e-02  -6.05607e-02   3.48391e-01   5.48782e-02   1.39191e-01   5.48912e-01   6.73607e-02   0.00000e+00  -1.64311e-01   2.40071e-01   2.28683e-01   2.81874e-02  -4.27470e-01   6.26048e-02   4.00645e-02   4.68849e-01   4.85080e-01   8.14340e-01   5.80889e-03   4.17850e-01  -1.62148e-02   3.60440e-01   3.05263e-01   7.75937e-02   6.48740e-02   5.13789e-01   1.62904e-02   0.00000e+00  -7.80929e-02  -2.41309e-01   6.43607e-02   1.70937e-01   2.82364e-02   4.78756e-02   1.71445e-02   1.77719e-01   3.55586e-01   7.74245e-01   4.34496e-02   2.38883e-01   2.30866e-02   1.12743e-01   4.50224e-02   5.13776e-02   2.06371e-01   3.29145e-01   3.86100e-02   0.00000e+00   1.95163e-02  -4.73669e-01  -4.54146e-01  -1.13894e-01  -6.17512e-03  -3.60703e-02  -3.19908e-02  -1.99997e-03   4.89871e-02   6.96758e-02  -3.33184e-02  -1.73946e-02  -1.78665e-01   5.64899e-02   5.28611e-02  -1.20576e-01  -1.63575e-02   2.69415e-03  -2.79839e+01   0.00000e+00   5.01628e-01   3.98271e-01   2.76834e-01   3.35391e-01   1.03811e-01   1.68460e-01  -3.95509e-01   1.51330e+00   5.40666e-01   9.72500e-01   1.99282e-01   1.15430e+00   1.22900e+00   5.85504e-01   1.87555e+00   9.30032e-01   1.91013e+00   7.79323e-01   1.41479e-02   0.00000e+00   4.70450e-02  -1.94758e-02  -3.28634e-03  -2.86841e-02   1.79667e-02  -4.99192e-01  -1.64520e-02   6.03966e-02   6.16364e-03   3.98993e-02  -2.25035e-02   5.18324e-02  -9.83203e-02   5.07454e-02   5.71256e-02  -7.30981e-02  -2.70291e-02   3.59105e-02  -5.13385e+00   0.00000e+00   0.00000e+00   0.00000e+00   0.00000e+00   0.00000e+00   0.00000e+00   0.00000e+00   0.00000e+00   0.00000e+00   0.00000e+00   0.00000e+00   0.00000e+00   0.00000e+00   0.00000e+00   0.00000e+00   0.00000e+00   0.00000e+00   0.00000e+00   0.00000e+00   0.00000e+00   0.00000e+00   1.20311e-01   2.89654e-01  -6.90220e-02   1.78856e-01   2.44703e-01   2.78042e-01   4.23926e-03   8.93713e-01  -7.33983e-01  -2.80027e-01  -3.01569e-01   5.23321e-01  -1.59633e-01   3.30591e-01   1.93030e-01  -4.48034e-01   1.57204e-01   6.93271e-02   9.56132e-02   0.00000e+00   1.35955e-01  -6.58307e-01   4.16163e-01  -4.88388e-01  -1.51603e-01   1.03292e-01  -3.68136e-01  -3.21653e-01   4.46126e-01   4.93233e-01   3.88692e-02   3.87965e-01   6.38979e-02   4.49561e-01   1.03283e-01   5.33611e-02   9.83764e-02   4.11020e-01   4.24541e-01   0.00000e+00   1.70503e-01  -2.03502e-01   4.22223e-02  -4.16095e-02  -4.56478e-01  -4.52802e-02  -4.02006e-03   1.72463e-01   3.57945e-02  -4.16227e-01  -9.87185e-03   2.10700e-02  -7.17246e-02  -1.43719e-02   6.03918e-02  -7.11113e-02  -1.40172e-02   9.63292e-03  -1.94850e-02   0.00000e+00  -5.00398e-01  -7.00410e-01  -4.56842e-02  -2.82706e-01  -1.54483e-01  -3.34848e-02  -2.90428e-01  -3.40176e-03  -2.67093e+00  -1.09463e+00  -2.85424e-01  -8.85480e-02  -4.52857e-01   3.53153e-02  -4.09247e-01  -2.39220e-01  -6.90985e-01  -2.06564e-01  -4.91867e-01   0.00000e+00  -4.62362e-01   2.55033e-02   4.52388e-03  -3.20085e-02   6.14481e-04  -3.35523e-02   1.76857e-02   2.74610e-01   4.87415e-02   5.84003e-02   2.05322e-02   5.50838e-02  -7.99432e-02   2.34800e-02   1.13616e-02  -3.86421e-02  -7.00975e-02   1.07164e-02   1.59150e-02   0.00000e+00   2.41482e-03  -5.15201e-01  -3.11146e-03  -6.63578e-03  -5.69725e-02   2.24766e-02  -2.00830e-02   1.61470e-01   6.09477e-02  -7.78700e-03   7.87040e-03   5.32802e-02  -8.34297e-02   4.78559e-02   4.48113e-02  -9.22194e-02  -6.87565e-02   7.01815e-02   5.39372e-02   0.00000e+00  -4.80398e-01   2.85749e-02   4.19795e-02  -8.87142e-02  -8.98496e-03   1.43368e-02  -6.29332e-02   2.23725e-02   1.73096e-02   3.08621e-02   2.42528e-02   6.09640e-03  -5.82865e-02   6.12602e-02   1.15762e-02  -6.69855e-02  -8.20639e-03   3.36617e-02  -8.70521e-03   0.00000e+00  -5.66594e-03  -5.25606e-01   3.92370e-03  -7.12530e-02  -4.48445e-02   2.63527e-02  -4.31273e-02  -3.99279e-03   3.10509e-02   7.59611e-02  -4.64084e-02   2.70017e-02  -2.54515e-02   2.00741e-02   3.87554e-02  -3.99918e-02  -5.39262e-02   9.06414e-02   9.43400e-04   0.00000e+00   0.00000e+00   0.00000e+00   0.00000e+00   0.00000e+00   0.00000e+00   0.00000e+00   0.00000e+00   0.00000e+00   0.00000e+00   0.00000e+00   0.00000e+00   0.00000e+00   0.00000e+00   0.00000e+00   0.00000e+00   0.00000e+00   0.00000e+00   0.00000e+00   0.00000e+00   0.00000e+00  -4.92669e-01  -1.05875e+00  -3.21247e-01   1.37558e-01  -2.54833e-01   1.01616e-01   3.67817e-02   2.09064e-02   9.00630e-02   6.64427e-03  -4.39089e-01  -3.67683e-02  -6.87046e-02   2.46476e-02   4.93721e-03  -3.94803e-02  -5.18844e-01   2.40623e-02   3.97067e-02   0.00000e+00   2.17188e-01  -2.70378e-01  -8.06804e-01  -1.43986e-02  -2.28132e-02   2.18469e-02  -2.93694e-02  -1.33746e-02  -4.54914e-04   2.46536e-02  -8.54094e-03  -2.93923e-02  -7.56619e-02  -2.05023e-02   4.30182e-02  -6.30539e-02  -1.16200e-01   1.57892e-02   6.58217e-02   0.00000e+00  -5.44398e-01  -1.47901e-01  -7.78471e-02  -3.12579e-01  -2.26308e-01  -1.42807e-01  -6.45039e-02  -7.57110e-03  -3.98557e-01  -5.06926e-01  -6.10638e-01  -7.95338e-02  -4.17457e-01  -1.38736e-02  -6.94289e-01  -2.32929e-01  -1.08713e+00  -2.00855e-01  -9.58826e-01   0.00000e+00   1.79388e-01   1.60103e-01   9.49843e-02   2.37471e-02   1.40693e-01   3.97470e-02   1.49396e-01   1.01044e+00   6.30773e-01   8.41656e-01   7.50258e-02   1.18322e+00   1.94693e-02   7.21461e-01   3.33961e-01   2.96086e-01   6.29894e-02   1.41634e+00   5.12635e-01   0.00000e+00   0.00000e+00   0.00000e+00   0.00000e+00   0.00000e+00   0.00000e+00   0.00000e+00   0.00000e+00   0.00000e+00   0.00000e+00   0.00000e+00   0.00000e+00   0.00000e+00   0.00000e+00   0.00000e+00   0.00000e+00   0.00000e+00   0.00000e+00   0.00000e+00   0.00000e+00   0.00000e+00  -1.85189e-01   2.94368e-01   3.13600e-02  -5.89122e-01  -1.01618e+00  -9.67004e-01  -7.04147e-01  -3.57813e-01   3.21658e-01   2.17544e-01   1.09692e-01   1.33379e-01   1.24092e-02   1.11782e-01  -3.90414e-01   6.93568e-02   4.38040e-02   7.86346e-02   8.92035e-02   0.00000e+00   4.59495e-01   3.99760e-01   3.00895e-01   7.37473e-01   5.78677e-01   7.34356e-02   9.77075e-02   2.51226e+00   6.79071e-01   6.50280e-01   1.29208e+00   1.36150e+00   1.56335e+00   3.84652e-01   3.18196e-01   6.02558e-01   2.89714e-02   5.09119e-01   5.40744e-01   0.00000e+00   3.56551e-01   2.20494e-01   3.42234e-01   4.88015e-02   8.30321e-02   6.03333e-02   9.74755e-02   1.43719e+00   7.33298e-01   7.05562e-01   7.41141e-01   1.67987e+00   4.06623e-01   9.60831e-01   1.18986e-01   9.68105e-01   7.37801e-02   1.74025e+00   5.48847e-01   0.00000e+00   3.02237e-01   1.49180e-01   1.49400e-01   5.85355e-02   8.00797e-02   6.83111e-02   8.74198e-02   1.31003e+00   1.30741e+00   1.50676e+00   1.82780e-01   1.10854e+00   5.07992e-01   1.09751e-01   2.77335e-01   3.47224e-01   3.92165e-01   2.07302e+00   4.92212e-01   0.00000e+00   0.00000e+00   0.00000e+00   0.00000e+00   0.00000e+00   0.00000e+00   0.00000e+00   0.00000e+00   0.00000e+00   0.00000e+00   0.00000e+00   0.00000e+00   0.00000e+00   0.00000e+00   0.00000e+00   0.00000e+00   0.00000e+00   0.00000e+00   0.00000e+00   0.00000e+00   0.00000e+00  -6.29838e-01  -5.47296e-01  -5.51658e-01   1.87295e-01  -6.61576e-01  -3.69438e-01  -5.05058e-01  -4.21231e-01  -3.06270e-01  -1.04752e+00   3.97699e-01  -3.53675e-01  -1.21415e-01   2.41059e-02  -4.95452e-01   1.59428e-01  -3.96366e-01   1.03258e-01   2.72573e-01   0.00000e+00   5.93278e-02   2.10668e-01   1.54892e-01   2.31070e-01  -3.85562e-01  -4.01919e-01   1.83203e-01   5.76578e-01  -2.72476e-01   1.22955e-01   1.70075e-01   4.97374e-02  -3.83289e-01   9.71886e-02  -3.53448e-02   1.00136e-01   8.52444e-03   1.69064e-02   7.14138e-02   0.00000e+00  -1.39194e-01   1.28030e-01   1.07568e-01   1.34649e-01   2.47337e-01   8.17579e-02   4.56092e-02  -1.47988e-01   1.87880e-01   1.49023e-01   5.23550e-02  -3.18756e-02   1.74896e-01   1.70641e-01  -4.97435e-01   8.60732e-02  -6.35050e-03   7.20325e-02   8.62733e-02   0.00000e+00   5.19492e-01  -3.60234e-02  -2.95896e-01   2.11357e-01   3.22781e-01  -6.17530e-01   4.43109e-02   8.40957e-02   3.10932e-01   2.91924e-01   3.63805e-02  -1.60207e-02   7.21614e-02   1.21250e-01  -5.14768e-01   1.47873e-01   5.03796e-02   2.69493e-01   3.33151e-01   0.00000e+00   6.82349e-02   3.04839e-01  -1.08455e-02   2.01766e-02   2.11368e-01   1.08163e-01   3.61291e-02   8.16515e-01   1.91289e-01   1.66806e-01   4.90992e-01   1.44530e-01   3.16623e-01   4.43484e-01   3.60858e-02   2.18768e-01  -4.45306e-02   6.04046e-02   5.45497e-02   0.00000e+00  -2.13494e-02  -1.11870e-01   1.65567e-01  -1.34146e-01   1.25802e-01  -1.77083e-02   4.34755e-02   4.56710e-01   8.33373e-02   1.16783e-01  -1.98787e-02   3.07965e-02   4.94484e-02   7.93635e-02  -8.71383e-03   7.20152e-02   4.55829e-02   9.65497e-02   2.68276e-02   0.00000e+00   2.25758e-01   2.34476e-01   1.24408e-01   4.80063e-02  -3.12888e-01  -4.75143e-02  -4.05460e-03   3.21809e-01   7.21784e-02   8.37984e-02   1.70619e+00   3.39342e-01  -4.70386e-02   8.77900e-01  -6.14613e-02   4.48769e-01  -2.11859e-02   1.45364e-01   4.31961e-01   0.00000e+00  -1.01967e+00  -3.26274e-02  -3.80669e-02  -8.10060e-02  -5.81664e-02  -1.24729e-01  -2.71795e-02   1.52736e-02  -7.17638e-02  -3.89796e-02  -4.20179e-02  -1.57012e-01  -1.92815e-01  -2.11879e-02  -9.30480e+00  -1.08457e-01   1.76205e-02  -2.99928e-02  -3.76849e-03   0.00000e+00  -5.27968e-01   2.74466e-02  -2.79574e-02  -5.27106e-01  -4.77862e-02  -3.91440e-02  -1.07151e-03   2.37060e-02   2.24604e-02  -8.81323e-02  -3.12138e-02  -4.62581e-02  -6.74574e-02  -1.09582e-02  -1.57048e+01  -3.51483e-02  -2.23469e-03   7.22970e-02   6.58722e-02   0.00000e+00  -9.54562e-01   5.91360e-03  -1.36237e-02  -1.92814e-01  -1.09814e-01  -1.53378e-01  -3.63150e-03  -2.57088e-03  -3.90253e-01  -5.83970e-01  -1.06321e-01  -1.00479e-01  -2.94459e-01  -6.36513e-03  -1.40548e+01  -6.08940e-02  -3.24155e-01   3.46540e-02  -3.01840e-02   0.00000e+00   2.24402e-02  -3.53457e-02  -4.25033e-02  -9.12459e-02   1.07462e-02  -5.81636e-02  -3.52957e-02   4.57037e-02   8.04970e-03   3.73749e-02  -4.95315e-02  -5.89563e-01  -1.12569e-01   4.22252e-02  -5.95480e+00  -3.38002e-02   7.05165e-04   5.29452e-02   2.82624e-02   0.00000e+00   1.16494e-02  -4.66127e-01   1.78863e-02  -8.73156e-02  -2.03403e-02  -3.34038e-02   2.06800e-02   2.04288e-02   6.79545e-02  -2.09703e-02  -4.24902e-02  -9.63238e-02  -1.34669e-01   6.55330e-02  -5.48040e-02  -6.87495e-02  -8.77434e-02  -2.41638e-02  -4.74839e-02   0.00000e+00   0.00000e+00   0.00000e+00   0.00000e+00   0.00000e+00   0.00000e+00   0.00000e+00   0.00000e+00   0.00000e+00   0.00000e+00   0.00000e+00   0.00000e+00   0.00000e+00   0.00000e+00   0.00000e+00   0.00000e+00   0.00000e+00   0.00000e+00   0.00000e+00   0.00000e+00   0.00000e+00  -1.39083e-01   1.78166e-01   2.93778e-01   2.19626e-01   2.35596e-01  -2.64923e-01   1.80940e-01   6.11629e-01   9.18275e-01   9.59480e-01   7.39299e-03   6.93114e-01   6.02055e-02   5.18053e-01   1.91132e-01   1.11423e-01   2.76509e-01   8.65052e-01   5.38883e-01   0.00000e+00   3.68725e-01   2.13872e-01   2.35637e-01   7.89895e-02   1.43235e-01   1.22635e-01   2.54387e-02   2.86980e+00   3.25773e-01   3.95770e-01   5.58344e-01   1.49341e+00   6.72967e-01   2.31634e+00   7.46842e-01   1.56634e+00   2.92927e+00   2.84015e+00   1.29024e+00   0.00000e+00   0.00000e+00   0.00000e+00   0.00000e+00   0.00000e+00   0.00000e+00   0.00000e+00   0.00000e+00   0.00000e+00   0.00000e+00   0.00000e+00   0.00000e+00   0.00000e+00   0.00000e+00   0.00000e+00   0.00000e+00   0.00000e+00   0.00000e+00   0.00000e+00   0.00000e+00   0.00000e+00  -1.91741e-01   4.41265e-02   4.76790e-02   5.77655e-01   7.64114e-01  -9.17425e-03   4.59622e-01   3.97819e-02  -2.02859e-01  -7.71637e-01  -7.13821e-01  -1.66743e-01  -1.43478e-01   1.64055e-01   2.17690e-01  -3.71813e-01   1.09468e-01   2.22355e-01   1.51827e-01   0.00000e+00   5.03584e-01   2.62376e-01   2.71897e-01   3.27949e-01   2.85075e-01  -2.55779e-01   3.98236e-01   6.28585e-01   7.94576e-01   8.81432e-01   6.68280e-02   5.65558e-01   6.28177e-02   5.78403e-01   3.37255e-01   9.14762e-02   2.10596e-01   1.02617e+00   6.62756e-01   0.00000e+00   2.54566e-01  -3.13223e-01   9.25891e-02   9.25618e-03  -7.60145e-01   2.84492e-02   1.10482e-01   1.24554e+00   2.41054e-01   3.52193e-01   1.03335e-01   1.07774e+00   2.04079e-01   9.60335e-01   1.35773e-01   3.00068e-01   2.88762e-02   3.49653e-01   2.39603e-01   0.00000e+00  -5.06200e-01   1.76194e-02   1.37138e-02  -2.31085e-02  -2.90901e-02   3.90033e-02  -3.50094e-02   5.77387e-02   3.96893e-02  -8.59847e-02  -1.06228e-01  -4.43578e-02  -1.60386e-01   7.18570e-02  -5.85457e-02  -8.07075e-02  -9.55118e-02   8.52408e-02   1.46178e-02   0.00000e+00   2.68675e-02   3.64658e-02  -7.49000e-03  -5.09364e-02  -4.60359e-02  -3.38498e-02  -3.47577e-02  -4.89936e-01   9.68971e-03   6.29147e-02   1.57656e-02   1.90559e-02  -7.73627e-02   8.59131e-02   6.38096e-02  -3.59313e-02  -7.35342e-02   8.16874e-04  -3.36145e-03   0.00000e+00   0.00000e+00   0.00000e+00   0.00000e+00   0.00000e+00   0.00000e+00   0.00000e+00   0.00000e+00   0.00000e+00   0.00000e+00   0.00000e+00   0.00000e+00   0.00000e+00   0.00000e+00   0.00000e+00   0.00000e+00   0.00000e+00   0.00000e+00   0.00000e+00   0.00000e+00   0.00000e+00   2.19758e-01  -3.94328e-01   1.93555e-01   1.23642e-01   3.07957e-01  -6.71389e-01  -3.18703e-01   2.82559e-01  -1.99133e-01  -4.59082e-01  -7.56581e-01  -1.76465e-01   2.57890e-02   4.11601e-01  -3.57545e-01  -3.62986e-01   1.20283e-01  -5.09436e-01   4.29754e-01   0.00000e+00   7.78195e-01  -1.42917e-01   3.20611e-01   3.51487e-01  -1.43145e-01   1.05789e-01   8.27183e-02   1.53035e-01  -2.90400e-01   2.43173e-01   4.31165e-02   1.65358e-02  -3.54159e-01  -2.85460e-01   2.73921e-02   2.84990e-02   5.66057e-02   2.08908e-02   1.74532e-01   0.00000e+00  -3.95321e-01  -6.93936e-02   3.03149e-01   1.63947e-02   1.10404e-01   5.48082e-02  -4.43488e-01  -1.81120e-01  -3.38791e-01   1.87589e-02  -1.91047e-02  -4.84755e-01  -1.55135e-01   1.42616e-02  -8.97638e-02  -5.55236e-02  -1.11662e-01  -6.22093e-02  -1.25273e-02   0.00000e+00   5.32590e-02  -2.35869e-01   2.04021e-01  -3.87443e-01  -4.11368e-01   1.22468e-02   1.52375e-03  -4.98319e-01   5.23149e-02   1.75726e-02  -5.77725e-01  -1.42470e-02  -1.85619e-01   2.12388e-02  -1.62951e-01  -2.95037e-02  -1.26751e-01  -6.04678e-02   5.34253e-03   0.00000e+00  -5.25641e-01  -1.51894e-01  -2.38974e-02  -2.82613e-01  -7.49645e-01  -1.58840e-01  -2.25497e+00  -3.49919e-03  -4.52834e+00  -6.51565e-01  -6.43448e+00  -3.41425e+00  -5.24202e-01  -2.98438e-02  -2.29613e+00  -2.56288e-01  -1.29686e+00  -2.34946e+01  -1.65429e-01   0.00000e+00  -1.49432e+00  -5.38210e-01   3.94033e-02  -7.21109e-02   2.79471e-02  -8.31182e-02  -1.01465e+00  -4.44700e-02  -3.24908e+00  -1.88221e-01  -5.13448e+00  -2.11425e+00  -2.73154e-01   1.52544e-02  -6.45041e-01  -1.67114e-01  -3.72303e-01  -2.21946e+01  -1.78309e-02   0.00000e+00   2.77035e-02   4.06944e-02  -4.91699e-01  -1.05312e-01  -4.17747e-03  -7.20732e-02  -6.21920e-02   3.16432e-02  -9.90794e-02   1.16168e-02  -2.77922e-01  -6.46334e-02  -3.22825e-01   3.52681e-02  -4.48430e-01  -1.08869e-01  -3.61402e-01  -5.19456e+00   9.39314e-03   0.00000e+00   0.00000e+00   0.00000e+00   0.00000e+00   0.00000e+00   0.00000e+00   0.00000e+00   0.00000e+00   0.00000e+00   0.00000e+00   0.00000e+00   0.00000e+00   0.00000e+00   0.00000e+00   0.00000e+00   0.00000e+00   0.00000e+00   0.00000e+00   0.00000e+00   0.00000e+00   0.00000e+00  -6.78997e-04  -9.35030e-02  -5.00711e-01  -8.83536e-01  -1.90924e-01  -6.28799e-02  -3.65939e+00  -5.21506e-03  -3.39038e-01  -4.96550e-01  -2.50567e-01  -2.88115e+00  -3.89869e-01   3.87418e-02  -6.17828e-01  -2.20795e-01  -7.42581e-01  -2.88983e-01  -8.41856e-01   0.00000e+00   2.85431e-01  -2.47301e-01   1.44397e-01  -3.25834e-02   3.95370e-02   1.28668e-01  -3.41110e-01   1.16630e+00   6.10344e-01   6.02147e-01   5.81511e-01   1.11295e+00   2.30680e-01   8.93974e-01   1.41209e-01   5.29453e-01   9.70743e-02   4.19767e-01   4.03037e-01   0.00000e+00  -4.99592e-02   4.19961e-02  -2.57131e-02  -5.49389e-02  -5.57967e-01   4.10303e-02  -4.95957e-02   7.93656e-02   6.21428e-02   1.57487e-02   1.63342e-02  -3.11530e-02  -8.13176e-02   4.86366e-02   5.56701e-02  -3.90837e-02  -5.18113e-02   6.73274e-02   5.95561e-02   0.00000e+00  -1.02022e-01  -4.70394e-02  -9.11037e-02  -9.84305e-02  -5.81474e-02  -4.03326e-02  -8.54113e-02  -5.11567e-01   8.74059e-05   9.82363e-03  -5.38859e-02  -1.06027e-01  -1.96236e-01   5.59061e-03  -3.60699e-02  -1.54943e-01  -2.20057e-01   3.08172e-02  -8.57525e-02   0.00000e+00   0.00000e+00   0.00000e+00   0.00000e+00   0.00000e+00   0.00000e+00   0.00000e+00   0.00000e+00   0.00000e+00   0.00000e+00   0.00000e+00   0.00000e+00   0.00000e+00   0.00000e+00   0.00000e+00   0.00000e+00   0.00000e+00   0.00000e+00   0.00000e+00   0.00000e+00   0.00000e+00   2.29590e-01  -4.65825e-02   5.37101e-01   4.46269e-01   3.75278e-01   5.80893e-01   2.19880e-01   1.83849e+00   6.74285e-01   6.54841e-01   1.01856e+00   1.74301e+00   7.17616e-01   1.57944e+00   1.05454e-01   9.07045e-01   1.63531e-02   8.63318e-01   8.06914e-01   0.00000e+00   3.65066e-01   2.78063e-01   2.16890e-01   9.08513e-02   2.04926e-01   2.80275e-02   1.67095e-01   6.20109e-01   5.72200e-01   9.51870e-01   3.40978e-02   1.55590e-01   4.83590e-02   2.89881e-01   1.12145e-01   5.41226e-03  -4.78835e-01   1.18999e+00   4.31917e-01   0.00000e+00  -1.71058e-01   1.02521e-01   6.71127e-02  -1.85522e-02   1.28215e-01   1.61652e-01  -9.72785e-03   1.55029e+00   3.53159e-01   4.34088e-01   6.25230e-01   9.18589e-01   5.32911e-01   6.53171e-01   2.13027e-02   3.07437e-01  -2.94600e-02   2.84989e-01   2.59905e-01   0.00000e+00   1.42585e-02   6.52109e-03  -2.86246e-02  -3.57358e-02  -4.67283e-01   1.65454e-03   2.08372e-02   7.42415e-02   7.59037e-02   2.94826e-02  -3.93544e-02  -2.39872e-02  -3.05055e-02   1.84108e-02   4.97134e-02  -6.81482e-03  -7.64033e-02  -3.36259e-03   6.25168e-02   0.00000e+00   0.00000e+00   0.00000e+00   0.00000e+00   0.00000e+00   0.00000e+00   0.00000e+00   0.00000e+00   0.00000e+00   0.00000e+00   0.00000e+00   0.00000e+00   0.00000e+00   0.00000e+00   0.00000e+00   0.00000e+00   0.00000e+00   0.00000e+00   0.00000e+00   0.00000e+00   0.00000e+00   4.10303e-01   2.82827e-01  -2.79648e-01   1.88498e-01  -2.19107e-01  -5.48914e-01   1.00383e-01   7.25604e-01   1.19951e-01   1.13789e-01   1.42146e-01   6.26460e-01  -5.33605e-02   2.71207e-01   6.64727e-02   8.01304e-02  -2.89029e-02   6.01323e-02   5.37826e-03   0.00000e+00   7.26756e-01   3.60591e-01   4.68681e-01  -1.70249e-01   2.52374e-02   1.81524e-01   1.80275e-01   5.14363e-01   3.91813e-01   5.09858e-01   1.06267e-01   5.91733e-01  -8.17143e-01   3.13456e-01   1.56934e-01   8.30230e-02   2.40403e-02   2.20781e-01   1.65822e-01   0.00000e+00  -4.11709e-01   2.26367e-01   2.82166e-01   2.37322e-02  -4.01624e-01   1.79232e-01   3.49620e-01   1.41887e+00   6.78900e-01   6.55020e-01   8.88706e-01   1.41273e+00  -5.02104e-02   1.04372e+00   8.28974e-02   6.89538e-01   4.02084e-02   5.86589e-01   5.44416e-01   0.00000e+00  -2.87830e-02  -3.74222e-02  -4.93092e-01  -7.10128e-01  -1.24452e-01  -1.24173e-01  -1.09946e-01  -9.53764e-03  -2.52164e-01  -2.84651e-01  -1.88886e-01  -8.23846e-02  -3.29848e+00   2.30900e-02  -4.80287e-01  -2.40906e-01  -1.29411e+00  -3.96857e-02  -3.28501e-01   0.00000e+00   9.29089e-02  -3.07683e-01   1.16065e-01   2.62947e-02   1.74335e-02   5.60283e-02   8.56420e-02   9.61958e-01   2.67119e-01   3.90848e-01   2.33087e-01   7.96968e-01  -6.10501e-02   4.04596e-01   1.37598e-01   3.18947e-02  -7.62043e-04   2.57191e-01   1.07168e-01   0.00000e+00   1.68313e-01   7.17855e-02   2.71994e-02   4.25045e-02   4.64858e-02  -5.14451e-03  -7.48894e-03   3.55406e-01   2.54315e-01   5.33093e-01   8.12437e-02   5.04115e-01   1.12840e-02   5.61430e-02   1.16443e-01  -3.05878e-02  -1.06438e-02   5.73971e-01   1.72476e-01   0.00000e+00   0.00000e+00   0.00000e+00   0.00000e+00   0.00000e+00   0.00000e+00   0.00000e+00   0.00000e+00   0.00000e+00   0.00000e+00   0.00000e+00   0.00000e+00   0.00000e+00   0.00000e+00   0.00000e+00   0.00000e+00   0.00000e+00   0.00000e+00   0.00000e+00   0.00000e+00   0.00000e+00  -5.75547e-01  -7.59444e-02  -9.57793e-01  -3.05048e-01  -2.38915e-01  -3.81081e-02  -6.52506e-02  -8.84940e-03  -4.32593e-01  -6.78202e-01  -1.77323e-01  -7.27337e-02  -3.04751e-01  -4.20710e-02  -3.19742e+00  -1.67203e-01  -8.25223e-01  -2.06357e-01  -6.75073e-01   0.00000e+00  -1.11512e+00  -1.06562e-01  -8.63078e-01  -3.55206e-01  -2.01244e-01  -1.71715e-01  -1.30599e-01  -6.36378e-03  -4.99214e-01  -7.28141e-01  -2.54798e-01  -6.94529e-02  -3.64581e-01  -3.46506e-02  -2.74108e+00  -2.48864e-01  -8.75929e-01  -2.46398e-01  -6.74593e-01   0.00000e+00  -1.24731e-02  -4.91626e-01   4.48397e-02  -5.90973e-02   3.22703e-04  -4.30017e-02  -4.81619e-02   2.71302e-02   8.06038e-02   6.54647e-02   7.83323e-03   1.53559e-02  -8.81519e-02   4.72446e-02   3.60648e-02  -9.26894e-02  -4.13865e-02   6.54938e-02   7.90992e-02   0.00000e+00   9.95801e-03   2.17791e-02   7.04986e-03  -5.83543e-02  -4.72763e-01   3.12412e-02  -3.56155e-02  -4.90244e-03   5.34780e-02   7.73738e-02  -3.64771e-02   1.86682e-02  -2.03108e-02   3.24274e-02   3.57199e-02  -3.13881e-02  -6.02823e-02   7.09965e-02   7.70577e-02   0.00000e+00   2.93599e-01   1.50136e-01   1.65000e-01   7.29332e-02   4.13238e-02   2.65416e-01   2.78860e-01   1.40821e+00   6.09071e-01   5.24221e-01   5.92645e-01   1.44477e+00   2.49444e-01   1.27735e+00   7.23819e-02   6.38165e-01   5.32342e-02   4.35719e-01   4.68205e-01   0.00000e+00   0.00000e+00   0.00000e+00   0.00000e+00   0.00000e+00   0.00000e+00   0.00000e+00   0.00000e+00   0.00000e+00   0.00000e+00   0.00000e+00   0.00000e+00   0.00000e+00   0.00000e+00   0.00000e+00   0.00000e+00   0.00000e+00   0.00000e+00   0.00000e+00   0.00000e+00   0.00000e+00   1.92657e-01  -3.85285e-01   8.25479e-02  -4.68745e-02  -1.65371e-02   1.91378e-02  -1.80887e-02   4.60429e-01   9.57328e-02   4.71960e-02   2.33242e-02   5.50526e-02   2.06472e-03   8.79230e-02   8.96789e-02   7.63229e-03  -3.98762e-02   8.83572e-02   8.70796e-02   0.00000e+00   2.09768e-01  -1.73923e-01   1.22772e-01   3.13084e-02   9.65802e-02   8.54994e-02   1.95252e-02   6.79005e-01   1.63705e-01   1.79308e-01   1.57651e-02   7.73378e-01   5.26966e-02   5.06145e-01   8.42648e-02  -2.60525e-02   5.84783e-02   8.53075e-02   6.75901e-02   0.00000e+00   4.45978e-03   2.32905e-02  -1.95864e-02  -7.33466e-02  -5.19236e-01  -4.95972e-02  -1.65693e-02   1.55885e-02   8.79469e-02   7.75817e-02   1.97245e-02  -2.14633e-02  -4.25323e-02   3.75644e-02   7.87438e-03  -5.46111e-02  -7.30385e-03   6.46137e-02   4.49704e-02   0.00000e+00   3.60267e-01   1.32858e-01   2.57354e-01   6.73686e-02   1.57145e-01   5.27931e-02   8.59610e-02   1.70696e+00   4.26631e-01   4.20325e-01   6.07755e-01   1.15400e+00   5.44659e-01   1.09854e+00   1.21334e-01   2.19493e-01   7.58887e-01   2.18553e+00   2.23570e-01   0.00000e+00   0.00000e+00   0.00000e+00   0.00000e+00   0.00000e+00   0.00000e+00   0.00000e+00   0.00000e+00   0.00000e+00   0.00000e+00   0.00000e+00   0.00000e+00   0.00000e+00   0.00000e+00   0.00000e+00   0.00000e+00   0.00000e+00   0.00000e+00   0.00000e+00   0.00000e+00   0.00000e+00   3.40328e-01  -3.34675e-01   8.36276e-01   3.56824e-01   4.79022e-01  -3.06078e-01   2.83337e-01   7.13159e-01   1.08777e+00   4.41148e-01   2.51606e-01   9.17526e-01   1.68272e-01   7.74725e-01  -1.79513e-01   1.19115e-01   5.64701e-02   7.42186e-01   8.84954e-01   0.00000e+00   2.93503e-01   3.55925e-01   1.43881e-01   3.24716e-01  -6.45060e-02   8.52267e-02   7.94600e-02   5.12294e-01   1.23898e-01   5.54389e-02   1.45420e-02   9.03741e-01  -1.80246e-02   3.85415e-01   3.66390e-03   2.90867e-02  -1.92240e-02   1.24086e-02  -1.26654e-02   0.00000e+00  -1.75207e-02   2.86153e-02  -3.25302e-02  -1.56886e-01   2.49250e-03  -1.59872e-02  -5.31498e-01   1.55810e-02  -8.28718e-03  -5.01299e-01  -8.69192e-02   9.28524e-03  -1.87683e-01   1.95861e-02  -4.20205e-02  -9.49765e-02  -1.11524e-01   2.70796e-02  -1.98892e-04   0.00000e+00  -2.02155e-01   1.84218e-01   7.25513e-02  -1.43026e-02  -2.13799e-02   2.87494e-02  -1.86788e-02   9.96400e-01   2.25795e-01   1.58897e-01   4.45662e-01   1.05663e+00   4.61584e-02   6.38273e-01   4.30906e-02   1.63844e-01  -8.64027e-02   3.49601e-02   1.13309e-01   0.00000e+00  -2.97246e-02   3.99520e-02  -8.00855e-03  -2.62051e-02  -5.49220e-01   3.44683e-04  -4.78534e-02   7.84578e-02   5.70765e-02   3.48359e-02   2.05063e-02  -3.64326e-03  -1.01912e-01   2.76283e-02   7.60309e-02  -2.99759e-02  -7.71426e-02   6.94815e-02   2.09465e-02   0.00000e+00  -5.11637e-02  -5.34061e-01  -3.06543e-02  -1.53013e-02   1.17893e-02   3.58418e-02  -5.40239e-02   3.95865e-02   4.89268e-02   3.98699e-02  -2.54085e-02  -4.93789e-02  -2.87974e-02   9.05901e-02   4.19641e-02  -2.87705e-02  -6.67702e-02   4.35737e-02   6.56585e-02   0.00000e+00   0.00000e+00   0.00000e+00   0.00000e+00   0.00000e+00   0.00000e+00   0.00000e+00   0.00000e+00   0.00000e+00   0.00000e+00   0.00000e+00   0.00000e+00   0.00000e+00   0.00000e+00   0.00000e+00   0.00000e+00   0.00000e+00   0.00000e+00   0.00000e+00   0.00000e+00   0.00000e+00  -2.22642e-02  -3.11593e-02  -4.31241e-02  -9.01931e-02  -5.04645e-01  -3.20234e-02  -2.45230e-02  -4.71847e-01  -1.10549e-02   6.45107e-02   1.55288e-02   4.52337e-02  -1.30299e-02   3.90804e-03   3.07203e-02  -3.41786e-02  -4.86968e-02   1.03310e-02   5.58330e-02   0.00000e+00   1.38846e-01   8.10729e-02   1.10942e-01   3.98773e-02   1.05172e-01   1.49085e-02   7.05390e-02   1.07197e+00   4.03253e-01   4.12098e-01   9.74593e-02   5.54852e-01   3.26601e-01   1.25608e-01   5.72352e-02   1.61758e-01   1.39856e-02   3.46094e-01   7.77624e-02   0.00000e+00   2.94135e-02   5.02300e-02   3.74471e-02   2.80169e-03   4.43877e-02   1.36296e-02   4.88633e-03   1.03662e+00   2.15818e-01   2.57098e-01   3.88205e-01   8.74913e-01   1.63239e-01   4.66892e-01   1.24812e-01   1.61029e-01  -2.20696e-02   8.88611e-02   1.31225e-01   0.00000e+00  -5.01720e-01  -9.02246e-03   1.25053e-02  -9.77084e-02  -4.69763e-02   1.23690e-02  -8.52388e-03  -2.75308e-02   5.37215e-03   5.58127e-02  -6.04317e-02   8.96187e-03  -9.93312e-02   4.11631e-02  -4.26143e-02  -1.00609e-01  -8.48846e-02   2.81043e-02  -3.68770e-02   0.00000e+00  -4.70835e-02  -4.83439e-01   3.57189e-02  -6.27277e-02  -2.95615e-02   6.96131e-03  -6.70248e-02   2.21934e-02   7.93000e-02  -8.75567e-03  -5.08176e-02   2.88653e-02  -7.65310e-02   3.06435e-02   9.19229e-04  -5.04874e-02  -2.55356e-03   3.85000e-02   2.20756e-03   0.00000e+00   0.00000e+00   0.00000e+00   0.00000e+00   0.00000e+00   0.00000e+00   0.00000e+00   0.00000e+00   0.00000e+00   0.00000e+00   0.00000e+00   0.00000e+00   0.00000e+00   0.00000e+00   0.00000e+00   0.00000e+00   0.00000e+00   0.00000e+00   0.00000e+00   0.00000e+00   0.00000e+00   4.68229e-01   1.45540e-01   2.12634e-01   2.42014e-01   1.89504e-01   1.02660e-01   8.22100e-03   1.65260e+00   1.36185e-01   2.09669e-01   4.25996e-01   1.30317e+00   2.87753e-01   1.40924e+00   9.28898e-02   3.99917e-01  -4.06760e-03   6.03884e-02   3.99700e-01   0.00000e+00  -9.96786e-03  -5.20992e-02  -3.33984e-02  -3.19450e-02  -5.42035e-01  -1.00772e-02  -8.84008e-03   8.62449e-02   6.07841e-02  -7.35575e-04  -3.19952e-02  -5.01531e-02  -7.22684e-02   3.06408e-02   5.48064e-02  -7.16052e-02  -3.76728e-03   6.54978e-02   1.24969e-02   0.00000e+00   0.00000e+00   0.00000e+00   0.00000e+00   0.00000e+00   0.00000e+00   0.00000e+00   0.00000e+00   0.00000e+00   0.00000e+00   0.00000e+00   0.00000e+00   0.00000e+00   0.00000e+00   0.00000e+00   0.00000e+00   0.00000e+00   0.00000e+00   0.00000e+00   0.00000e+00   0.00000e+00  -1.68881e-02   4.22755e-02   2.58509e-02  -7.33855e-02   2.84149e-02   5.23844e-03  -7.00587e-02  -4.46290e-01   4.20114e-02  -3.38690e-02   9.46688e-03  -1.42913e-02  -8.82919e-03   7.83038e-02  -3.11437e-01  -7.93936e-02  -3.51660e-01   7.94133e-02  -2.26211e-01   0.00000e+00   3.56411e-03   2.11617e-05  -4.24221e-02  -3.07659e-02  -5.52576e-01  -1.58963e-02   4.48137e-03   4.01297e-02   3.69738e-02   3.45210e-03  -4.18872e-02  -1.02819e-02  -7.41594e-02   2.80278e-02   7.42248e-02  -4.30810e-02  -4.30265e-02   7.81351e-02   3.45590e-02   0.00000e+00   1.72678e-02  -5.11490e-02  -2.15214e-02  -1.22414e-01  -2.62169e-02   2.42047e-02  -1.83900e-02   5.05931e-01   1.36804e-02   3.49444e-01   2.38704e-02   3.78714e-01  -7.59633e-02   3.20730e-02   7.62043e-02  -2.28973e-02  -5.65237e-02   6.95057e-02   8.15732e-03   0.00000e+00   0.00000e+00   0.00000e+00   0.00000e+00   0.00000e+00   0.00000e+00   0.00000e+00   0.00000e+00   0.00000e+00   0.00000e+00   0.00000e+00   0.00000e+00   0.00000e+00   0.00000e+00   0.00000e+00   0.00000e+00   0.00000e+00   0.00000e+00   0.00000e+00   0.00000e+00   0.00000e+00   4.42912e-01   2.70042e-01   1.57373e-01   1.26321e-01   1.03322e-01   5.21821e-02   9.85513e-02   8.55864e-01   5.38027e-01   6.46473e-01   4.05054e-01   1.32965e+00   8.01209e-02   8.59594e-01   2.87661e-02   6.61221e-01   5.74839e-02   4.57002e-01   5.26908e-01   0.00000e+00   2.78076e-02   2.99386e-02  -3.25361e-02  -7.93096e-02  -5.20248e-01   7.31647e-05   6.32223e-03   3.29752e-02   5.64842e-02   6.64141e-02   2.54244e-02  -4.17017e-02  -3.27677e-02   7.72409e-02   2.32465e-04  -8.06698e-02  -4.77534e-02   3.51858e-02   5.78538e-02   0.00000e+00   0.00000e+00   0.00000e+00   0.00000e+00   0.00000e+00   0.00000e+00   0.00000e+00   0.00000e+00   0.00000e+00   0.00000e+00   0.00000e+00   0.00000e+00   0.00000e+00   0.00000e+00   0.00000e+00   0.00000e+00   0.00000e+00   0.00000e+00   0.00000e+00   0.00000e+00   0.00000e+00   1.44243e-01   9.78318e-02   4.45943e-02  -8.28994e-03   4.34212e-02   1.18265e-02   6.79763e-02   9.41027e-01   2.31136e-01   2.93508e-01   1.80514e-01   1.03779e+00   1.70762e-02   6.51123e-01   6.93778e-02   1.31652e-01  -8.73335e-03   1.26412e-01   7.68476e-02   0.00000e+00  -2.83245e-03   3.26010e-02   3.41579e-03  -9.06356e-02  -5.44919e-01   9.31986e-03  -3.67855e-02   6.52253e-02  -4.65090e-03   7.70497e-02   1.78321e-02   5.84053e-03  -7.89838e-02   1.37352e-02  -3.10035e-03  -7.86454e-02  -3.20427e-02   5.15504e-02   1.40588e-02   0.00000e+00   2.42796e-02  -4.55914e-02  -1.54197e-02  -3.49531e-02  -1.94964e-02   3.16066e-02  -1.26664e-02   7.20645e-01   6.16008e-02   1.24716e-01  -5.21084e-03   2.37224e-01  -1.02627e-01   3.57622e-02   3.99531e-04  -6.43976e-02  -5.17323e-03  -7.36672e-04   4.49385e-02   0.00000e+00   0.00000e+00   0.00000e+00   0.00000e+00   0.00000e+00   0.00000e+00   0.00000e+00   0.00000e+00   0.00000e+00   0.00000e+00   0.00000e+00   0.00000e+00   0.00000e+00   0.00000e+00   0.00000e+00   0.00000e+00   0.00000e+00   0.00000e+00   0.00000e+00   0.00000e+00   0.00000e+00   5.28311e-01  -1.98134e-01   2.82645e-01   1.76421e-01   1.80251e-01   1.15993e-01   6.41546e-02   4.67635e-01  -1.39090e-01   3.44105e-01   1.36730e-01   4.98724e-01   2.76414e-02   7.21882e-02   3.61021e-02  -9.84105e-03  -4.68228e-02   7.01956e-02   3.71605e-02   0.00000e+00  -6.17616e-03  -2.00799e-02   2.69362e-02  -4.58380e-02  -5.44017e-01  -3.19524e-02  -6.42550e-02   4.13423e-02   4.29724e-02   2.69081e-02  -5.70540e-02   3.92097e-02  -7.19396e-02   5.02888e-02   1.12822e-02  -9.00497e-02  -2.66863e-02   7.93529e-02   8.33929e-02   0.00000e+00   3.14327e-01   1.95637e-01   2.65672e-01  -3.02566e-03   4.83498e-02   2.18200e-01   2.62024e-01   1.32518e+00   4.00364e-01   5.26290e-01   5.23474e-01   1.35731e+00   2.30601e-01   1.47647e+00   1.09386e-01   6.34924e-01   6.80092e-02   7.17643e-01   4.20957e-01   0.00000e+00   0.00000e+00   0.00000e+00   0.00000e+00   0.00000e+00   0.00000e+00   0.00000e+00   0.00000e+00   0.00000e+00   0.00000e+00   0.00000e+00   0.00000e+00   0.00000e+00   0.00000e+00   0.00000e+00   0.00000e+00   0.00000e+00   0.00000e+00   0.00000e+00   0.00000e+00   0.00000e+00  -3.81597e-02  -2.39420e-02   2.14914e-02  -6.50126e-02  -4.96495e-01  -5.37819e-03  -7.12691e-02  -2.28544e-03   3.47337e-02   8.78287e-02   1.89983e-03   2.86974e-02  -3.31811e-02   3.29158e-02  -7.59997e-03  -4.59833e-03   6.22474e-03   2.71446e-02   5.05135e-02   0.00000e+00   0.00000e+00   0.00000e+00   0.00000e+00   0.00000e+00   0.00000e+00   0.00000e+00   0.00000e+00   0.00000e+00   0.00000e+00   0.00000e+00   0.00000e+00   0.00000e+00   0.00000e+00   0.00000e+00   0.00000e+00   0.00000e+00   0.00000e+00   0.00000e+00   0.00000e+00   0.00000e+00   3.87022e-01  -7.45291e-02   1.40268e-02   3.38123e-01  -3.39696e-01   2.11900e-01  -7.09725e-01   3.20295e-01   4.06907e-02   1.73208e-01  -8.73014e-01  -9.72044e-02  -1.72731e-01   5.89051e-01   3.41555e-01   3.05886e-01  -3.47147e-01   7.62074e-02   4.08850e-01   0.00000e+00   3.82653e-01   2.40006e-01  -2.37608e-01   1.39320e-01   1.11926e-01  -9.54325e-03   8.90275e-03   1.20327e+00   5.76934e-02   3.87399e-02  -3.01774e-02   7.19663e-01   4.84275e-02   6.72865e-01   1.17358e-02   3.71029e-01  -8.40040e-03   3.09839e-02   2.61712e-02   0.00000e+00   5.27252e-01   1.07359e-01  -2.46201e-01  -2.51523e-02   1.17153e-01   2.65884e-02   1.13964e-02   5.59330e-01   2.07254e-01   3.54570e-01  -2.18131e-02   3.71102e-01  -6.61830e-02   1.39466e-01   2.05235e-01   6.98066e-01   3.87860e-01   1.48395e-01   1.33461e-01   0.00000e+00  -4.73192e-02   9.78776e-03  -5.05265e-02  -6.13003e-02  -4.96109e-01   2.75945e-02  -6.70206e-02   5.90384e-02  -1.68321e-03   5.50886e-02  -1.25944e-02   2.94896e-02  -4.37362e-02   3.34119e-02   8.12800e-02  -5.76069e-02  -1.02060e-02   4.61580e-02   2.48347e-02   0.00000e+00   0.00000e+00   0.00000e+00   0.00000e+00   0.00000e+00   0.00000e+00   0.00000e+00   0.00000e+00   0.00000e+00   0.00000e+00   0.00000e+00   0.00000e+00   0.00000e+00   0.00000e+00   0.00000e+00   0.00000e+00   0.00000e+00   0.00000e+00   0.00000e+00   0.00000e+00   0.00000e+00   5.75133e-01   2.61116e-01   4.04523e-01   2.13788e-01   2.06432e-01  -3.12515e-01   2.72356e-01   1.47902e+00   6.69202e-01   6.84029e-01   7.54682e-01   1.59597e+00   3.26358e-01   1.42844e+00   9.23759e-02   6.64201e-01   9.15487e-03   4.01379e-01   4.60764e-01   0.00000e+00  -2.88782e-02  -5.96476e-01  -8.15961e-02  -2.42455e-01  -7.91513e-02  -1.54676e-01  -9.46748e-02  -2.44527e-02   1.13164e-02  -2.00675e-01  -1.49513e-01  -3.91820e-02  -3.36363e-01  -2.54495e-02  -2.82810e-01  -2.55069e-01  -5.90795e-01  -3.43964e-01  -3.13711e-01   0.00000e+00   0.00000e+00   0.00000e+00   0.00000e+00   0.00000e+00   0.00000e+00   0.00000e+00   0.00000e+00   0.00000e+00   0.00000e+00   0.00000e+00   0.00000e+00   0.00000e+00   0.00000e+00   0.00000e+00   0.00000e+00   0.00000e+00   0.00000e+00   0.00000e+00   0.00000e+00   0.00000e+00   2.44091e-01  -2.82263e-01   2.94626e-01   1.82547e-01   1.35407e-01  -2.59425e-01   8.57735e-02   1.51542e+00   3.73235e-01   4.32100e-01   6.75900e-01   1.27678e+00  -3.36974e-01   1.00772e+00   5.45837e-02   5.13583e-01   4.61868e-04   1.78024e-01   2.54125e-01   0.00000e+00  -5.48270e-01   3.31110e-02   2.30584e-02  -5.92641e-02  -5.31786e-01  -5.60633e-02   1.40464e-02   7.18639e-02   8.46202e-02   5.33163e-02  -1.71830e-02  -1.63397e-02  -1.86585e-01   6.50843e-03  -4.50047e-02  -1.25347e-01  -8.05717e-02   2.17263e-02  -1.94703e-02   0.00000e+00   2.54875e-01   1.17093e-01   2.49210e-02  -1.70211e-02   4.70608e-02   7.08521e-02   5.04434e-02   3.42412e+00   5.37623e-01   5.73320e-01   5.26693e-02   9.32634e-01  -6.34110e-03   6.71056e-01   7.45518e-02   1.99560e-01   4.82064e-02   4.97563e-01   6.39596e-01   0.00000e+00  -4.78556e-01  -2.09252e-02   1.36677e-02  -4.69116e-02  -4.61667e-02  -4.70429e-02  -3.77908e-02   2.39904e-02   5.78189e-02  -4.78443e-03  -4.75664e-02   2.33669e-02  -8.65850e-02   6.26819e-02   1.91284e-02  -4.78806e-02  -2.89720e-04   1.85934e-03   5.56056e-02   0.00000e+00   2.24088e-02   4.13437e-02  -4.12608e-02  -5.09797e-02  -4.26932e-02  -3.61714e-02  -3.24368e-02  -4.10989e-01   2.57090e-03   6.66714e-03  -3.46880e-02   1.21651e-02  -8.47392e-02   8.47876e-02  -6.82934e-03  -2.15229e-03  -4.68901e-02   5.20971e-02   7.20955e-02   0.00000e+00   0.00000e+00   0.00000e+00   0.00000e+00   0.00000e+00   0.00000e+00   0.00000e+00   0.00000e+00   0.00000e+00   0.00000e+00   0.00000e+00   0.00000e+00   0.00000e+00   0.00000e+00   0.00000e+00   0.00000e+00   0.00000e+00   0.00000e+00   0.00000e+00   0.00000e+00   0.00000e+00   3.58326e-01   9.56043e-02   2.40579e-01  -3.07160e-02  -4.19287e-01   1.80627e-01   2.42400e-01   1.30887e+00   5.67400e-01   6.11080e-01   4.92831e-01   1.18146e+00   2.08761e-01   8.95481e-01   6.23966e-02   5.80328e-01  -1.53935e-02   5.09835e-01   4.82396e-01   0.00000e+00   9.97038e-03   5.32993e-03   3.35497e-02  -8.09444e-02  -4.94245e-01  -1.97647e-02  -4.39312e-03   7.95672e-02   4.96603e-02   6.92596e-02  -6.74127e-02   3.04548e-02  -2.97027e-02   2.07780e-02   1.60094e-02  -9.62425e-02  -4.49670e-02   5.68487e-02   3.05431e-02   0.00000e+00  -5.11127e-01  -3.08025e-02   2.27873e-02  -6.45210e-02   4.34557e-03  -1.70230e-02  -2.83397e-02   6.97431e-02  -6.27123e-03   1.97433e-02  -1.96438e-02   2.27405e-02  -1.70887e-01   5.72665e-02  -8.39130e-02  -1.43682e-01  -4.46236e-01   7.54278e-02   3.38761e-02   0.00000e+00  -3.84065e-02   2.96960e-02  -2.86409e-02  -7.99038e-02  -1.19253e-02  -4.50819e-02  -4.15895e-02   8.30268e-02   6.70145e-02   3.76024e-02  -4.00435e-02   2.00521e-03  -2.32784e-02   4.70385e-02   4.17527e-03  -7.94925e-02  -5.07411e-01   1.51818e-02  -7.31064e-03   0.00000e+00  -7.10907e-03  -3.10107e-03  -4.58772e-02  -4.19823e-02   1.40372e-02   1.55871e-02   1.49908e-02  -4.46687e-01   2.87956e-03   1.30045e-02  -6.08296e-02  -2.22832e-02  -5.52356e-02   7.51792e-02  -6.54755e-03  -2.47962e-02  -8.46701e-02   1.93929e-02   5.08553e-02   0.00000e+00   0.00000e+00   0.00000e+00   0.00000e+00   0.00000e+00   0.00000e+00   0.00000e+00   0.00000e+00   0.00000e+00   0.00000e+00   0.00000e+00   0.00000e+00   0.00000e+00   0.00000e+00   0.00000e+00   0.00000e+00   0.00000e+00   0.00000e+00   0.00000e+00   0.00000e+00   0.00000e+00   2.62004e-01   5.53269e-01   2.17333e-01  -3.25757e-01   3.69074e-01   5.23769e-01  -1.12175e+00  -2.92903e+00  -7.98958e-01   3.93635e-01   1.88186e-01  -6.73135e-01  -4.34457e-02   3.90239e-01   1.46918e-01   1.01539e-01   6.39879e-01  -5.41981e-01   8.73595e-02   0.00000e+00   4.72192e-01  -1.38122e-01  -4.62803e-01   5.22150e-02  -1.94683e-02   3.29424e-01  -4.29277e-01  -5.05349e-02   8.08661e-02   2.45321e-01  -3.24093e-01   5.69830e-02   4.42801e-02   1.08357e-01   8.80742e-02  -4.07707e-01   5.58060e-02   2.19534e-02   8.45785e-02   0.00000e+00  -1.45421e+00   1.07083e-02   3.44223e-03  -9.74172e-03   2.92730e-02   1.25541e-02   2.85898e-04  -1.63157e+01   4.98637e-02   7.43979e-02  -2.82161e-03   3.43310e-02  -9.57888e-02   1.39565e-02   1.73008e-02  -1.44823e-02  -3.94130e-02  -4.91572e+00   8.47206e-02   0.00000e+00  -5.15822e-01  -2.51283e-02  -1.51586e-02  -8.81878e-02   2.48311e-02  -4.13720e-03  -5.24173e-03  -1.50157e+01   5.38209e-02   4.28161e-02   1.34404e-02  -5.64991e-02  -8.63755e-02   3.44427e-02   8.60014e-02  -1.39546e-01   2.62403e-02  -3.16572e+00   1.11202e-02   0.00000e+00  -4.65492e-01   4.71138e-02  -2.06277e-02  -2.20641e-03  -5.68740e-02  -3.12752e-02  -4.60071e-02  -1.43157e+01   1.38906e-02   5.05671e-02   2.27845e-02  -3.82539e-02  -2.21635e-03   3.66620e-02   8.05419e-02  -1.61851e-02  -3.65916e-02  -2.96572e+00   3.60693e-02   0.00000e+00  -9.77509e-03   2.77027e-02  -4.14171e-02   6.25325e-03  -5.26898e-01  -2.62247e-03  -4.97141e-02  -6.76572e+00   4.01540e-02   6.79236e-02  -7.46124e-03  -2.26600e-02  -1.28160e-01   9.05360e-02   3.91171e-02   3.42229e-03   1.88837e-02   3.42848e-02   2.53672e-02   0.00000e+00  -5.14725e-02  -5.10949e-01  -2.74619e-02  -1.17870e-01  -2.31478e-02   4.24847e-02  -3.54488e-02  -1.05657e+01   2.02916e-02   5.18897e-02  -4.09105e-02   4.97109e-03  -9.75421e-02   8.85366e-02   8.35451e-02  -7.26029e-02  -8.19123e-03  -9.30132e-02   7.55669e-03   0.00000e+00   5.20106e-02   1.06005e-01   3.02026e-02  -3.92107e-02   2.69047e-02   9.26617e-02   6.21195e-02  -9.25697e-04   7.29478e-02   4.20756e-01   7.36779e-02  -5.58989e-03  -8.74454e-02   8.88840e-02   4.39086e-01  -1.47737e-02   3.90009e-01   3.68992e-03   3.73447e-02   0.00000e+00   3.21340e-01   1.68557e-01   2.38731e-01   1.58131e-02   5.08211e-02   4.17246e-01  -1.57630e-02  -2.83287e-03   2.97918e-01   6.38053e-01   2.36227e-01   7.41347e-01   1.82990e-02   1.10124e+00   2.90111e-01   2.60055e-01   3.86197e-01   2.48100e-02   3.04305e-01   0.00000e+00   0.00000e+00   0.00000e+00   0.00000e+00   0.00000e+00   0.00000e+00   0.00000e+00   0.00000e+00   0.00000e+00   0.00000e+00   0.00000e+00   0.00000e+00   0.00000e+00   0.00000e+00   0.00000e+00   0.00000e+00   0.00000e+00   0.00000e+00   0.00000e+00   0.00000e+00   0.00000e+00  -6.81065e-03  -2.33913e-01  -3.97244e-01  -1.34870e-01  -3.40628e-01   1.64342e-01   1.43795e-01   3.84825e-01   3.25219e-01   4.92190e-01   3.96458e-02   3.49689e-01   1.02532e-02   4.47337e-02   2.56286e-02   8.96548e-02  -4.79791e-01   2.35073e-01   2.53726e-01   0.00000e+00  -1.16123e-01  -2.56688e-01   6.32563e-02  -2.51137e-02  -4.41461e-01   1.03332e-02   1.40444e-02   3.38652e-01   2.30807e-01   3.03760e-01  -3.87908e-02   1.62397e-02  -9.75378e-02   8.69719e-02   9.74380e-03   7.05704e-03  -3.77932e-02   1.03936e-01   2.41184e-02   0.00000e+00   5.56057e-01   2.62235e-01   3.76754e-01  -1.39939e-01   9.04652e-02   5.02835e-01   2.57517e-01   1.55147e+00   6.79448e-01   6.16387e-01   8.77131e-01   1.64280e+00   1.41839e-01   1.33064e+00   5.68243e-02   9.00446e-01   1.56466e-03   1.20005e+00   1.13952e+00   0.00000e+00   8.48726e-01   4.24866e-01   1.90030e-01  -2.81977e-02   7.75367e-02   1.52582e-01   2.10580e-01   3.85403e+00   1.46001e+00   1.68777e+00   1.15068e+00   8.41272e-01   3.16946e-02   2.02498e+00   9.15644e-01   5.63020e-01   6.16475e-02   5.58372e+00   1.71524e+00   0.00000e+00  -1.18364e-02   3.31947e-02   7.22880e-03  -8.76450e-02  -5.49967e-01   1.25314e-02  -2.52590e-02  -9.42607e-03   5.81561e-02   3.09070e-02   2.26327e-02  -1.01385e-03  -5.10373e-02   5.70168e-02   2.76770e-02  -2.95529e-02  -4.80878e-02   3.24602e-02   4.78735e-02   0.00000e+00  -4.22013e-02  -7.71539e-03   4.57795e-02  -8.74170e-02  -2.09058e-02  -5.12959e-02   2.84685e-02   4.61128e-02   2.38845e-03   2.91486e-02  -2.48255e-02   3.70456e-03  -7.44791e-01   7.17476e-02  -3.85304e-02  -5.22661e-02  -7.25746e-02   6.91430e-02  -2.26124e-02   0.00000e+00   4.73873e-02   4.46446e-02  -3.71598e-02  -5.14027e-02  -5.66195e-01  -7.22792e-03   2.31592e-02   6.94927e-02   7.81904e-02   3.61530e-02  -3.55352e-02   3.92305e-02  -1.32086e-01   6.62969e-02   6.84239e-02  -1.18154e-01  -5.64330e-02   8.79619e-02   4.42086e-02   0.00000e+00   2.30207e-02   3.65400e-02  -3.56171e-02  -2.73914e-02  -4.80121e-01   1.43935e-02   2.92487e-02   2.95682e-02   1.13401e-02   6.77918e-03   5.98529e-03  -1.70995e-02  -1.51328e-01   3.72491e-02   1.70214e-02   4.89092e-03  -5.66360e-02   3.72219e-02   2.66467e-02   0.00000e+00  -4.89203e-02   3.02666e-02  -3.94636e-02  -4.26669e-02  -3.26228e-02   2.15590e-02  -8.60516e-03  -4.42003e-01   2.52943e-03   5.51594e-02  -2.76740e-02  -2.95362e-02  -8.40861e-02   3.72913e-02   1.80967e-02  -6.54203e-02  -9.88382e-02   4.04255e-02   5.67896e-02   0.00000e+00   0.00000e+00   0.00000e+00   0.00000e+00   0.00000e+00   0.00000e+00   0.00000e+00   0.00000e+00   0.00000e+00   0.00000e+00   0.00000e+00   0.00000e+00   0.00000e+00   0.00000e+00   0.00000e+00   0.00000e+00   0.00000e+00   0.00000e+00   0.00000e+00   0.00000e+00   0.00000e+00   5.67170e-01  -2.14170e-01   6.76979e-01   2.14087e-01   6.47591e-01   4.51257e-01   2.22111e-01  -1.83931e-01   7.55243e-02   4.52948e-01   4.07344e-02   5.83318e-01  -4.16135e-01   5.70168e-01   8.77180e-02   2.12431e-01  -4.20936e-01   4.41676e-01   4.97322e-01   0.00000e+00  -1.04570e-01  -6.13002e-01   3.43154e-01   1.59642e-01  -2.00642e-01   1.04417e-01  -4.52200e-01  -4.29945e-01   7.26382e-02   7.50101e-02  -2.26394e-02   2.84061e-02  -5.07854e-01   3.91189e-02   2.01449e-02  -3.25364e-02   3.13101e-02   2.58174e-02   8.15442e-02   0.00000e+00   2.36840e-01   5.19614e-02  -1.97968e-02   1.53757e-01   2.06052e-01   5.55749e-02   1.28795e-01   2.84959e-03   5.70211e-01   6.85331e-01   7.82637e-02   1.06784e+00   2.91966e-02   5.48827e-01   3.29051e-01   1.71817e-01   5.05793e-02   4.66389e-01   4.42156e-01   0.00000e+00   4.97085e-01   1.79414e-01   2.30870e-01   5.01129e-01   6.61524e-01   8.18388e-01   2.08569e-01   1.95010e+00   5.54105e-01   5.93235e-01   3.63907e-01   1.39423e+00   3.14516e-01   1.60946e+00   7.93854e-02   1.92192e+00   8.16704e-04   4.66482e-01   1.01341e+00   0.00000e+00   3.28426e-01   2.08256e-01   2.14627e-01  -9.61917e-03   1.41471e-01   1.32840e-01   8.87388e-02   6.06485e-01   7.49656e-01   1.62157e+00   6.75183e-02   3.47381e-01   6.44571e-02   4.07517e-01   4.76226e-01   3.09184e-01   1.53010e-01   8.55958e-01   7.92479e-01   0.00000e+00   1.07211e-01   8.13002e-02   5.01277e-02   7.85841e-03   3.07743e-02   8.81768e-02   2.20555e-03   2.72218e-01   1.62580e-01   1.35683e+00   7.01838e-02   1.07278e+00  -4.09723e-02   1.58115e+00   1.47721e+00   1.61088e+00   4.93348e-01   2.64828e+00   1.47094e+00   0.00000e+00  -5.90201e-01  -4.01614e-02  -7.87483e-02  -2.00508e-01  -1.65509e-02  -7.00274e-02  -2.75197e-02  -6.48761e-02  -5.72633e-02   1.37292e-02  -9.74641e-02  -3.83566e-02  -2.11885e-01  -3.13070e-03  -4.07716e-02  -1.26345e-01  -1.42152e-01  -3.83439e-02  -4.21593e-02   0.00000e+00   2.94303e-02  -1.67410e-02   8.61813e-03  -3.14175e-02  -4.88371e-01   5.12774e-02   2.76819e-02   3.16223e-02   3.21557e-02   8.74985e-02  -3.95996e-02  -4.93291e-02  -5.63321e-02   3.91304e-02   6.05849e-02  -9.56129e-02  -5.20867e-02   7.64967e-02   9.14337e-03   0.00000e+00   0.00000e+00   0.00000e+00   0.00000e+00   0.00000e+00   0.00000e+00   0.00000e+00   0.00000e+00   0.00000e+00   0.00000e+00   0.00000e+00   0.00000e+00   0.00000e+00   0.00000e+00   0.00000e+00   0.00000e+00   0.00000e+00   0.00000e+00   0.00000e+00   0.00000e+00   0.00000e+00  -5.22306e-01  -6.87974e-01   1.83775e-01  -6.77968e-01  -3.68098e-01   2.94875e-02   6.65451e-02  -2.55287e-01   7.21179e-02   9.61943e-02   5.77408e-02   2.57629e-02  -6.12728e-02   3.80932e-02   4.26783e-02  -2.29617e-02  -1.18547e-01   1.58528e-02   7.61282e-03   0.00000e+00   1.20181e-01  -2.71028e-01   8.93757e-02   2.45147e-01   1.50895e-01   7.32875e-02   1.26439e-01   1.15381e+00   7.11083e-01   6.88744e-01   7.92473e-02   6.06340e-01   6.54064e-01   4.08197e-01   3.86173e-01   1.46841e-03   2.59273e-02   2.18005e-01   2.45387e-01   0.00000e+00   1.65661e-01   7.35250e-02   1.49145e-01   4.60402e-02   1.35045e-01   2.30740e-01   2.25272e-01   1.70246e+00   4.33813e-01   4.48798e-01   8.15026e-01   1.14399e+00   9.61121e-01   1.10990e+00   1.72412e-01   3.97817e-01   6.35885e-01   6.18303e-01   2.81935e-01   0.00000e+00  -5.03933e-01  -1.19582e-01  -8.99478e-03  -1.89200e-01  -2.71927e-02  -1.03908e-01  -9.55488e-02  -7.92039e-02  -2.19362e-03  -2.06382e-03  -1.32708e-01  -7.67906e-02  -2.85826e-01  -5.37334e-02  -9.73166e-02  -1.16595e-01  -2.09388e-01  -2.08270e-02  -2.25932e-02   0.00000e+00   2.53484e-01   1.21008e-01   1.32438e-01   1.02974e-02  -3.79120e-04   6.57040e-02   1.73327e-01   1.30335e+00   4.63958e-01   5.34131e-01   3.86607e-01   8.90238e-01   8.54618e-01   8.76167e-01   1.52670e-01   3.35252e-01   6.58530e-02   3.40860e-01   5.76583e-01   0.00000e+00  -1.37863e-02   1.91482e-03  -2.10708e-02  -2.44460e-03  -5.01019e-01   1.92753e-02  -2.22496e-03   6.68981e-02   8.31646e-02   5.07454e-02  -2.97773e-02   3.32216e-03  -7.93796e-02   5.80790e-03   1.85071e-02  -9.10265e-02  -1.12584e-02   1.51938e-02   2.53192e-02   0.00000e+00   0.00000e+00   0.00000e+00   0.00000e+00   0.00000e+00   0.00000e+00   0.00000e+00   0.00000e+00   0.00000e+00   0.00000e+00   0.00000e+00   0.00000e+00   0.00000e+00   0.00000e+00   0.00000e+00   0.00000e+00   0.00000e+00   0.00000e+00   0.00000e+00   0.00000e+00   0.00000e+00   2.75128e-01  -4.26283e-01   2.00345e-01   2.33131e-01   9.42665e-02   1.90601e-02   5.97365e-02   1.46094e+00   3.76884e-01  -1.35096e-01   5.02819e-01   7.45656e-01   4.41929e-01  -2.54900e-02   1.29176e-01   1.97135e-01  -6.20318e-03   1.98039e-01   2.14526e-01   0.00000e+00   1.04175e-02  -3.86788e-02  -3.32821e-02  -3.25102e-03   3.79873e-02   3.09983e-02  -3.04272e-02   1.61371e-02   1.93468e-02   1.83612e-02  -4.94217e-02  -2.30543e-02  -1.00743e-02   2.88144e-02   4.75650e-02  -9.56880e-02  -5.91324e-01   7.75353e-02   2.73525e-02   0.00000e+00  -3.58393e-02   3.70823e-02   8.10837e-04   5.73736e-03  -3.24142e-02  -4.92995e-02   2.34616e-02  -5.02017e-01   6.63879e-02   4.85622e-02   9.53113e-03   4.64315e-04  -8.89349e-02   8.09528e-02   6.11003e-02  -7.06543e-02  -4.80127e-02   2.95011e-02   6.34535e-02   0.00000e+00   0.00000e+00   0.00000e+00   0.00000e+00   0.00000e+00   0.00000e+00   0.00000e+00   0.00000e+00   0.00000e+00   0.00000e+00   0.00000e+00   0.00000e+00   0.00000e+00   0.00000e+00   0.00000e+00   0.00000e+00   0.00000e+00   0.00000e+00   0.00000e+00   0.00000e+00   0.00000e+00   2.60691e-01  -4.33648e-01   1.99360e-01   3.09888e-01   6.35322e-02   1.79998e-02   7.38534e-02   1.39499e+00   4.03530e-01  -9.89857e-02   4.69196e-01   7.45501e-01   4.68623e-01   3.04393e-03   9.20536e-02   2.42748e-01  -4.86746e-01   2.66879e-01   3.82906e-01   0.00000e+00  -2.80674e-02   3.23059e-02   9.54281e-03  -3.97786e-02  -3.98006e-03  -7.79163e-03  -5.95888e-02  -4.54425e-01   8.72012e-03   4.57484e-02   1.69974e-02  -1.55525e-02  -2.89959e-02   6.95663e-02  -6.53998e-03  -2.20738e-04  -3.23858e-02   2.42419e-02   2.46087e-02   0.00000e+00   0.00000e+00   0.00000e+00   0.00000e+00   0.00000e+00   0.00000e+00   0.00000e+00   0.00000e+00   0.00000e+00   0.00000e+00   0.00000e+00   0.00000e+00   0.00000e+00   0.00000e+00   0.00000e+00   0.00000e+00   0.00000e+00   0.00000e+00   0.00000e+00   0.00000e+00   0.00000e+00   3.42253e-01  -3.77101e-01   2.35634e-01   9.89640e-02   2.21123e-01   2.70514e-01   2.06917e-01   1.24799e+00   6.92596e-01   7.45644e-01   7.34291e-01   1.43759e+00   6.32264e-01   4.56586e-01   1.39293e-01   6.38327e-01  -5.22267e-01   9.29616e-01   6.81642e-01   0.00000e+00   0.00000e+00   0.00000e+00   0.00000e+00   0.00000e+00   0.00000e+00   0.00000e+00   0.00000e+00   0.00000e+00   0.00000e+00   0.00000e+00   0.00000e+00   0.00000e+00   0.00000e+00   0.00000e+00   0.00000e+00   0.00000e+00   0.00000e+00   0.00000e+00   0.00000e+00   0.00000e+00   3.24493e-01  -3.77262e-01   2.43056e-01   8.29550e-02   2.24141e-01   2.64059e-01   2.10058e-01   1.72665e+00   6.96114e-01   7.72753e-01   7.27227e-01   1.46106e+00   6.51201e-01   4.64532e-01   1.66747e-01   6.48573e-01  -2.01802e-02   8.66040e-01   6.69463e-01   0.00000e+00  -6.50274e-02  -3.76974e-02  -1.76303e-02  -1.37149e-01  -4.31801e-02  -2.33979e-02  -9.63242e-02  -5.28733e-01  -3.93038e-02   1.01783e-02  -7.21436e-02  -1.84861e-02  -9.40919e-02  -3.90920e-02   1.82752e-02  -1.31792e-01  -6.42769e-01  -6.42924e-03  -4.26773e-02   0.00000e+00   0.00000e+00   0.00000e+00   0.00000e+00   0.00000e+00   0.00000e+00   0.00000e+00   0.00000e+00   0.00000e+00   0.00000e+00   0.00000e+00   0.00000e+00   0.00000e+00   0.00000e+00   0.00000e+00   0.00000e+00   0.00000e+00   0.00000e+00   0.00000e+00   0.00000e+00   0.00000e+00   7.39757e-01   6.74405e-01   4.47113e-01   3.98039e-01   2.81307e-01   2.84195e-01   3.77434e-01   7.94298e-01   9.23571e-01   1.26550e+00   4.23785e-01   1.34219e+00   4.48764e-01   9.68040e-01   5.36020e-01   7.33938e-01  -3.49032e-01   1.77783e+00   1.11963e+00   0.00000e+00   2.39997e-01   1.55818e-01   1.64509e-01  -4.02121e-02   1.44117e-01   7.48846e-02   2.09650e-02   1.09895e+00   2.79149e-01   7.59929e-01   4.19031e-02   3.91988e-01   4.48810e-01   8.25904e-02   6.29496e-02  -3.53293e-02  -3.55234e-02   1.68345e+00   2.09476e-01   0.00000e+00  -1.45940e-01   2.19879e-01   2.90733e-01   2.48788e-01   2.07140e-01   3.42335e-01   2.21272e-01   1.46618e+00   6.66364e-01   6.73055e-01   7.80837e-01   1.67810e+00   4.91021e-01   1.24311e+00   1.22447e-01   6.95180e-01   8.46358e-03   5.66051e-01   5.33735e-01   0.00000e+00  -4.52072e-02   3.06117e-02  -3.26573e-02  -3.30296e-02  -4.66489e-01  -1.92490e-02  -2.94693e-03   8.16175e-03   4.86365e-02   7.11018e-02   2.35531e-02  -1.62678e-03  -1.16257e-01   7.95667e-02   1.52181e-02  -2.79506e-02  -1.48403e-02   6.64732e-02   3.85594e-04   0.00000e+00   0.00000e+00   0.00000e+00   0.00000e+00   0.00000e+00   0.00000e+00   0.00000e+00   0.00000e+00   0.00000e+00   0.00000e+00   0.00000e+00   0.00000e+00   0.00000e+00   0.00000e+00   0.00000e+00   0.00000e+00   0.00000e+00   0.00000e+00   0.00000e+00   0.00000e+00   0.00000e+00  -1.36356e-01  -3.33427e-01  -4.98834e-01   3.50003e-01  -1.13879e-02   2.49447e-01   4.14004e-01   8.44491e-01   9.74073e-01   1.01692e+00   1.42480e-01   5.75951e-01   5.84887e-02   6.00787e-01   2.93753e-01   1.58097e-01   1.32924e-01   7.40768e-01   6.03075e-01   0.00000e+00  -7.74726e-02  -4.38749e-01   4.11346e-01   2.90891e-01   3.48579e-01   1.37318e-01   1.33614e-01   6.75269e-01   2.39881e-01   2.63293e-01   8.40819e-02   1.50232e-01   1.91842e-01  -3.61291e-03   6.49113e-02   6.71235e-02   1.49389e-02   8.79770e-02   3.50709e-02   0.00000e+00   3.65084e-01   2.61397e-01   2.66537e-01  -7.08495e-03   1.39258e-01   2.88102e-02   1.98435e-01   1.01031e+00   4.42463e-01   5.29688e-01   1.51668e-01   5.52839e-01   3.58538e-01   3.68145e-01   9.39421e-02   1.33232e-01  -3.02528e-02   3.05669e-01   3.00713e-01   0.00000e+00   3.84423e-02  -2.88235e-02   7.08902e-03  -7.69522e-02   2.36563e-02   1.02238e-02   2.99929e-02   8.14782e-01   1.11053e-01   4.46453e-01   4.77409e-02   2.42302e-01   1.60761e-01   6.61239e-02   1.04312e-01  -1.78535e-02  -1.55762e-03   6.88289e-02   9.05704e-02   0.00000e+00   2.88348e-03  -3.95178e-02  -9.97068e-03  -1.97878e-02  -4.97287e-01  -1.43883e-02  -1.82383e-02   1.29205e-02  -6.80310e-03   5.09339e-02   2.05706e-02   1.26659e-02  -8.73568e-02   1.25246e-03   4.43022e-02  -5.44188e-02  -6.91441e-02   6.05988e-03   2.25955e-02   0.00000e+00   0.00000e+00   0.00000e+00   0.00000e+00   0.00000e+00   0.00000e+00   0.00000e+00   0.00000e+00   0.00000e+00   0.00000e+00   0.00000e+00   0.00000e+00   0.00000e+00   0.00000e+00   0.00000e+00   0.00000e+00   0.00000e+00   0.00000e+00   0.00000e+00   0.00000e+00   0.00000e+00  -8.14612e-02   5.13795e-01   6.22035e-01   3.30194e-01   3.71877e-01   5.48639e-01   2.75006e-01   1.10156e+00   2.50479e-01   1.47752e-01   4.62607e-01   9.28316e-01   3.43722e-01   7.18728e-01   5.57992e-02   1.34135e-01   3.00385e-02  -5.56694e-01   5.82485e-03   0.00000e+00  -5.06468e-02  -5.28502e-01   7.38801e-02   1.54914e-02   5.79506e-02   1.77802e-02  -5.35616e-03   1.35897e-01   5.30472e-02   4.28114e-02   2.54324e-02   2.61379e-02  -7.76136e-02   3.93625e-02   4.49704e-02  -5.87449e-02   2.67774e-02  -3.08154e-01  -3.05061e-04   0.00000e+00   2.15554e-01   1.69608e-01   6.03197e-02   1.05114e-01   6.67614e-02  -2.52666e-03  -4.47980e-01   4.75027e-02   7.38456e-02   6.41857e-02  -3.51663e-02   4.47043e-02  -1.05198e-01   7.02386e-03  -1.98756e-02  -4.65451e-02  -2.46712e-02  -2.92344e-01   4.66827e-02   0.00000e+00   0.00000e+00   0.00000e+00   0.00000e+00   0.00000e+00   0.00000e+00   0.00000e+00   0.00000e+00   0.00000e+00   0.00000e+00   0.00000e+00   0.00000e+00   0.00000e+00   0.00000e+00   0.00000e+00   0.00000e+00   0.00000e+00   0.00000e+00   0.00000e+00   0.00000e+00   0.00000e+00  -1.25608e-01   5.51750e-01   2.02921e-01   8.95278e-03   2.37479e-01  -7.74588e-02   1.82834e-03   6.82461e-01  -3.98976e-03  -9.63907e-02   3.10853e-01   3.45625e-01   1.87413e-01   3.99687e-01   2.11162e-01   5.17310e-01  -3.98712e-01   2.68119e-02  -4.89790e-01   0.00000e+00  -2.76441e-01   9.67590e-01  -2.43248e-01  -2.40760e-01   1.01023e-01   4.48872e-01   3.20447e-03   1.13345e-01   2.73186e-01   6.74609e-02  -4.94628e-01  -2.20509e-01  -2.18809e-01   1.31998e-01  -4.17889e-01   6.18716e-01  -1.86013e-02   1.62977e-02  -4.02572e-02   0.00000e+00  -2.10936e-01  -1.06325e+00   2.67691e-01  -4.53870e-01   2.85500e-01  -1.59182e-01  -2.14301e-01   3.92210e-02  -3.07861e-01  -3.05611e-01   6.68075e-02   1.14734e-01  -4.72288e-01   9.26102e-02   6.69946e-02   2.79436e-02  -5.53997e-03   8.08125e-02   3.45108e-02   0.00000e+00   6.62688e-01   7.52209e-01   4.32310e-01   6.52696e-02   2.59749e-01   2.06961e-01   1.71978e-01   2.28829e+00   3.87797e-01   4.45149e-01   4.79834e-01   8.85476e-01   1.18497e-01   1.43419e+00   1.78802e-01   1.58855e+00   8.98125e-03   3.44450e-01   5.93156e-02   0.00000e+00   6.92852e-01   6.69825e-02   2.79016e-01  -4.42960e-03   1.25678e-01   6.59888e-02   1.69816e-01   9.15221e-01  -1.08583e-01   6.45622e-01   4.71489e-02   5.01804e-01   2.76306e-02   7.46846e-01   5.40062e-02   3.61962e-01   3.46079e-04   4.15199e-01   6.36803e-02   0.00000e+00   3.31981e-01   2.43103e-01   2.63584e-01   6.72684e-02  -3.01872e-01   3.36870e-02   1.87236e-01   1.89804e+00   3.58836e-01   5.72511e-01   4.01670e-02   7.53315e-01  -1.15426e-01   8.66454e-01   7.53182e-02   1.45768e+00  -5.24382e-02   3.48004e-01   1.31805e-02   0.00000e+00   2.68342e-01  -7.07333e-01   8.36167e-02   1.94432e-02   3.43321e-02   1.29011e-02  -1.68472e-02   2.46756e+00   1.23650e-01   2.80347e-01   4.54968e-02   2.01534e-02  -1.19468e-01   1.31754e-01   9.90944e-02  -6.78432e-02  -1.13207e-03   1.09969e-01  -1.05543e-02   0.00000e+00  -3.97556e-02   2.95806e-02  -5.94022e-03  -6.90186e-02  -4.62490e-01  -2.69594e-04  -1.81102e-02   3.70480e-02   5.13193e-02   1.04307e-02  -3.52476e-03   1.97410e-02  -7.24590e-02   6.85144e-02   1.51961e-02  -9.43024e-02  -4.62513e-02   8.42023e-02  -7.26728e+00   0.00000e+00   2.22487e-02  -5.50631e-01   9.49803e-03  -9.85579e-02  -1.16125e-02  -4.97721e-02   1.83424e-02   6.26824e-02  -8.76432e-03   6.41830e-02  -5.84095e-02  -4.77948e-02  -8.86164e-02  -2.99314e-03  -7.42233e-03  -5.93742e-02  -7.31971e-02   2.86487e-03  -8.76728e+00   0.00000e+00   0.00000e+00   0.00000e+00   0.00000e+00   0.00000e+00   0.00000e+00   0.00000e+00   0.00000e+00   0.00000e+00   0.00000e+00   0.00000e+00   0.00000e+00   0.00000e+00   0.00000e+00   0.00000e+00   0.00000e+00   0.00000e+00   0.00000e+00   0.00000e+00   0.00000e+00   0.00000e+00   7.20606e-01   3.63408e-01   4.84726e-01  -1.70470e-01   3.08565e-01   1.72581e-01  -3.61595e-01   1.15748e+00  -3.25876e-01   1.19715e-01   1.87497e-01   2.62163e-01   3.27633e-01   2.26732e-01   8.64085e-02   2.65552e-02  -2.93340e-02   1.50098e-03   7.33152e-02   0.00000e+00   4.69134e-01   3.35889e-01  -2.76919e-02  -3.22159e-01  -3.41845e-01   4.22752e-01   1.40849e-01   1.37894e+00   5.53539e-01   6.10335e-01   7.45926e-01   1.64864e+00   3.89533e-01   1.40000e+00   1.34690e-01   8.09579e-01   1.61272e-02   5.83902e-01   5.02366e-01   0.00000e+00  -7.52383e-02  -5.82104e-01  -9.65012e-02  -1.09318e-01  -8.30308e-02  -1.13526e-01  -4.72459e-02  -5.00994e-02  -4.25165e-02  -3.69546e-02  -6.70860e-02  -4.94227e-02  -1.77612e-01   3.89448e-02  -1.16467e-01  -1.86445e-01  -9.59938e-01  -5.20793e-02  -4.47294e-03   0.00000e+00   5.58227e-01   4.28152e-01   3.80578e-01   3.43077e-01   1.71431e-01   3.98485e-01   1.41851e-01   1.52344e+00   7.40227e-01   1.09580e+00   7.87846e-01   1.37013e+00   6.61059e-01   1.28786e+00   3.78481e-01   5.50869e-01  -1.13435e-02   9.63932e-01   4.28482e-01   0.00000e+00  -4.95700e-01  -4.66128e-02  -3.99127e-03  -2.76029e-01  -6.55246e-02  -1.00787e-01  -5.28434e-02  -8.23881e-03  -3.22801e-01  -2.92805e-01  -1.99914e-01  -5.50653e-02  -2.95439e-01  -3.78223e-02  -3.26399e-01  -2.50484e-01  -6.97314e-01  -1.67245e-02  -7.08103e-01   0.00000e+00   0.00000e+00   0.00000e+00   0.00000e+00   0.00000e+00   0.00000e+00   0.00000e+00   0.00000e+00   0.00000e+00   0.00000e+00   0.00000e+00   0.00000e+00   0.00000e+00   0.00000e+00   0.00000e+00   0.00000e+00   0.00000e+00   0.00000e+00   0.00000e+00   0.00000e+00   0.00000e+00  -1.80403e-02   4.24440e-01   3.52140e-01  -5.77356e-02   1.61466e-01   2.36370e-01   1.15858e-01   9.88069e-01   1.25375e-01   6.06354e-02   6.68855e-02   4.56364e-01   6.33532e-02   4.46095e-01   3.95951e-02  -4.99619e-01  -9.10491e-02   1.28828e-03   3.45296e-02   0.00000e+00   1.02194e-01   8.44268e-02  -3.67096e-01  -1.08174e-02   3.36801e-02  -9.76877e-03   2.61869e-02   9.70769e-01   3.84669e-02   1.69719e-01   1.33171e-01   7.74342e-01   4.42398e-02   4.67757e-01   1.21296e-01  -6.12086e-02   1.40977e-02   2.71231e-02   6.61736e-02   0.00000e+00  -5.88922e-02  -9.20827e-02  -9.95685e-02  -1.31977e-01  -3.46483e-02  -1.04377e-01  -2.87898e-02  -6.07540e-02   2.39312e-02  -4.50097e-02  -1.14671e-01  -9.09198e-02  -2.91057e-01   1.08653e-02  -1.89971e-01  -2.33092e-01  -1.14592e+00  -8.20226e-05  -5.49702e-02   0.00000e+00   6.43411e-02   6.32508e-02   4.85497e-02  -1.86683e-02   3.07934e-01   8.74749e-02   1.30417e-01   1.40475e+00   4.08650e-01   2.97147e-01   4.44299e-01   8.03419e-01   9.45347e-01   6.60793e-01   8.35467e-02   4.23244e-02   4.22837e-02   7.08227e-01   1.31154e-01   0.00000e+00   0.00000e+00   0.00000e+00   0.00000e+00   0.00000e+00   0.00000e+00   0.00000e+00   0.00000e+00   0.00000e+00   0.00000e+00   0.00000e+00   0.00000e+00   0.00000e+00   0.00000e+00   0.00000e+00   0.00000e+00   0.00000e+00   0.00000e+00   0.00000e+00   0.00000e+00   0.00000e+00   4.43610e-01   2.96938e-01   2.03080e-01   2.53749e-03   1.65315e-01   1.40800e-01   8.92285e-02   1.08572e+00   4.05509e-01   5.32571e-01   4.18271e-01   1.01591e+00   7.57965e-02   7.69603e-01   1.37045e-01   3.24894e-01   1.04861e-02   3.60824e-01   3.67237e-01   0.00000e+00  -1.67884e-03  -5.56130e-01  -7.87267e-02  -1.85117e-01  -1.01615e-01  -8.49786e-02  -7.74052e-02  -5.89794e-02  -3.56218e-01  -3.62140e-01  -1.83514e-01  -1.43707e-02  -2.76099e-01  -4.39076e-02  -5.63253e-01  -1.54162e-01  -1.42584e+00  -4.03298e-02  -4.19178e-01   0.00000e+00  -3.84697e-02  -1.83823e-02   4.17760e-02  -3.01736e-02  -5.12297e-01   9.22386e-03  -2.68980e-02   8.16280e-02   7.65420e-02   6.75163e-02  -8.42362e-04   3.19996e-02  -6.83821e-02   2.43968e-02   2.74349e-02  -8.43257e-02  -4.28878e-02   8.59548e-02  -7.85358e-03   0.00000e+00   2.06492e-03  -4.57448e-01   6.34891e-03  -2.37299e-02  -5.20230e-02   3.96384e-02  -2.11654e-02   7.88455e-02   4.78598e-03   6.79981e-02   2.08441e-02  -4.84706e-02  -1.08658e-01  -6.43583e-03   4.29796e-02  -5.80184e-03  -5.58110e-02   8.22463e-02   3.67923e-02   0.00000e+00   0.00000e+00   0.00000e+00   0.00000e+00   0.00000e+00   0.00000e+00   0.00000e+00   0.00000e+00   0.00000e+00   0.00000e+00   0.00000e+00   0.00000e+00   0.00000e+00   0.00000e+00   0.00000e+00   0.00000e+00   0.00000e+00   0.00000e+00   0.00000e+00   0.00000e+00   0.00000e+00  -3.80399e-01   1.96118e-01  -3.79659e-01   9.20972e-02   2.47793e-01  -3.09797e-01   3.49921e-01   5.51039e-01   7.69070e-01   8.04560e-01   1.32493e-01   4.50487e-01   2.19368e-02   5.05724e-01   1.17107e-01   4.81216e-02   6.70086e-02   3.42797e-02   4.78414e-01   0.00000e+00   1.09576e-01   3.96730e-01   2.49052e-01   2.60821e-01   1.88283e-01   7.42254e-02   6.71336e-02   8.07486e-01   2.10965e-01   2.49310e-01   1.93679e-01   1.03850e+00   7.22193e-02   5.53441e-01   2.74576e-02   2.55707e-01   3.63232e-02  -4.70660e-03   2.35854e-02   0.00000e+00   4.68300e-01  -9.12428e-02  -2.00164e-01   2.12850e-01   6.33651e-02  -9.56948e-03   5.05480e-02   1.10569e+00   9.61176e-02   1.27350e-01   1.81894e-01   5.89115e-01   1.20979e-01   2.19833e-01   6.90244e-02   1.06251e-02  -2.24181e-02   1.94844e-02   5.02597e-02   0.00000e+00  -2.23944e-01  -2.71925e-01   5.70974e-02   1.28422e-02  -4.37032e-01   3.39895e-02   1.97675e-02   5.90147e-02   4.42097e-02   4.59713e-03  -7.41951e-02  -4.23561e-02  -1.08939e-01   6.90362e-03   6.37530e-03  -4.12619e-02  -6.05793e-02  -7.11937e-01   4.13854e-02   0.00000e+00  -8.05221e-02  -3.99655e-02  -5.74941e-01  -2.52656e-01  -7.30500e-01  -1.73274e-01  -1.06307e-01  -7.55550e-02  -3.44313e-01  -4.48114e-01  -2.01824e-01  -1.17268e-01  -3.34907e-01  -1.01375e-02  -7.05651e-01  -2.31691e-01  -1.45865e+00  -2.46886e+01  -6.83212e-01   0.00000e+00   3.51666e-01   5.27073e-02   1.25969e-01   4.94783e-02   5.83253e-02   1.06033e-01   1.03841e-01   2.04357e+00   3.82826e-01   5.32551e-01   6.86031e-01   1.14279e+00   6.38789e-01   9.42252e-01   6.84751e-02   3.83487e-01   6.39665e-02   1.17195e-02   2.46251e-01   0.00000e+00   0.00000e+00   0.00000e+00   0.00000e+00   0.00000e+00   0.00000e+00   0.00000e+00   0.00000e+00   0.00000e+00   0.00000e+00   0.00000e+00   0.00000e+00   0.00000e+00   0.00000e+00   0.00000e+00   0.00000e+00   0.00000e+00   0.00000e+00   0.00000e+00   0.00000e+00   0.00000e+00   6.18064e-01   2.60595e-01   1.90797e-01   9.64812e-02   3.32168e-01   2.03246e-01   1.25613e-01   7.24406e-01   2.71519e-01  -2.63851e-01   1.02809e-01   6.05543e-01   3.28357e-02   4.18017e-01   1.09905e-01   6.04572e-03   9.98445e-02  -1.46958e-02   1.85795e-02   0.00000e+00   1.75471e-01   5.43754e-02  -4.31387e-01  -2.73625e-01   1.07800e-01   7.27924e-02   4.70186e-02   2.86104e-01   1.10280e-01   1.98145e-02   2.60139e-02   3.90098e-02  -9.33266e-03  -1.10931e-02   2.95856e-02  -4.96781e-01   4.58871e-02  -5.93598e-02   3.43924e-03   0.00000e+00   4.45120e-01   3.63137e-01  -2.67679e-01   9.80233e-02  -7.79256e-01   1.65935e-01   1.25112e-01   2.65229e-01   4.81145e-01   5.84120e-01   5.56375e-02   1.42472e-01  -3.25070e-02   2.78352e-01   1.23660e-01   3.10857e-02   1.18423e-01  -4.71743e-01   2.01370e-01   0.00000e+00   2.72052e-01   3.10238e-01   7.41372e-02   1.85873e-01   1.07850e-01   8.36933e-02  -1.16208e-02   4.67928e-01   2.38493e-01   3.34191e-01  -3.16694e-02   5.68760e-01  -3.29215e-02   3.54391e-01   2.95075e-02  -1.03842e-01   4.64280e-02  -7.82789e-03   4.24399e-02   0.00000e+00   3.89627e-01   2.51934e-01   3.01125e-01   8.36656e-02   1.10114e-01   8.69531e-02   5.30736e-02   9.43092e-01   2.60085e-01   3.98682e-01  -4.08060e-01   6.18045e-01   1.02680e-01   3.13039e-01   1.17411e-01   3.88376e-02   8.06447e-02  -4.80747e-03   8.84618e-02   0.00000e+00  -4.66613e-01  -1.28177e-02  -9.63721e-03  -1.00439e-01   2.37106e-02  -4.07785e-02  -5.04609e-01  -3.06943e-02   1.95685e-02   8.07012e-02  -1.45322e-01  -2.44094e-03  -1.90338e-01   1.43417e-02  -1.35474e-01  -1.11806e-01  -1.25021e-01  -2.11122e+01   3.45059e-02   0.00000e+00   2.03843e-02  -4.31063e-02  -2.56295e-02  -1.03707e-01  -4.08756e-02  -5.65196e-02  -4.10968e-02   1.08140e+00   7.29790e-02   2.74136e-01  -3.20249e-02   6.23743e-01   1.57959e-01  -5.22372e-03   5.33978e-03  -7.07586e-02   1.32563e-01  -4.01144e-03   5.86422e-02   0.00000e+00   4.48357e-02  -4.00393e-02   4.52802e-02  -5.51819e-01  -2.28808e-02   5.40776e-04  -4.04717e-02   5.53752e-02   6.65120e-02   6.10924e-02   2.89808e-03   3.53527e-02  -3.90985e-03   3.81407e-02  -1.43737e-03  -1.09091e-01   8.74713e-02  -1.94122e+01   3.95549e-02   0.00000e+00  -3.73609e-02   1.92741e-02   7.36106e-04  -4.46181e-02  -5.26440e-01   2.97797e-02  -5.02534e-03   8.27644e-02   7.00690e-02   6.51977e-02  -5.64198e-02   4.02998e-02  -7.02465e-02   8.11270e-02   5.05975e-02  -9.44603e-02  -5.11564e-03  -1.22178e-02   8.63987e-02   0.00000e+00   0.00000e+00   0.00000e+00   0.00000e+00   0.00000e+00   0.00000e+00   0.00000e+00   0.00000e+00   0.00000e+00   0.00000e+00   0.00000e+00   0.00000e+00   0.00000e+00   0.00000e+00   0.00000e+00   0.00000e+00   0.00000e+00   0.00000e+00   0.00000e+00   0.00000e+00   0.00000e+00  -5.52303e-01  -6.62104e-01  -1.18796e-01   4.12114e-02  -5.79340e-02   9.36000e-02  -1.38684e-01  -2.66301e-01  -6.43535e-01   2.21417e-01   6.29132e-01   1.02271e-01  -3.23824e-01  -1.79574e-01  -4.35590e-01   8.54319e-02  -3.42784e-01  -4.55640e-02   5.61122e-02   0.00000e+00  -5.01706e-02  -7.46715e-01  -2.18972e-01   3.65004e-02   2.69620e-01   1.14404e-01   1.53452e-01   1.85792e-02  -2.73542e-01   2.91010e-01   4.15345e-01  -4.02482e-01  -4.27097e-01   6.71161e-02  -2.51178e-01   3.29307e-02  -4.03966e-02  -4.71752e-01   8.95924e-02   0.00000e+00  -6.55082e-02  -1.15190e-01  -9.84136e-02   3.10651e-01   2.97457e-01  -5.71159e-02   2.16788e-01  -7.18548e-01  -4.01418e-01   2.45754e-01   1.93845e-01  -3.96640e-01   3.15040e-02   1.55685e-02   1.27617e-01   2.40985e-02   5.48409e-02   6.11237e-03   9.61059e-02   0.00000e+00  -3.61563e-01  -1.04083e+00  -4.05319e-01  -2.15932e-01   1.29089e-02   2.86613e-01  -2.76900e-01   1.89791e-02  -4.47111e-01   1.44067e-01   2.21045e-01   1.79501e-02  -8.85906e-03  -4.29533e-01  -6.19432e-03   1.19232e-02  -6.04077e-02   3.54893e-02   7.63418e-02   0.00000e+00  -4.41493e-02   4.54989e-01   1.99335e-01   1.57785e-01   3.56382e-01  -2.80774e-01   1.97767e-01   5.36727e-01   1.52326e-02   6.88437e-01   6.65345e-01   1.56366e-01   3.51730e-02   1.90560e-01   3.30654e-02   8.15714e-02  -6.26748e-02   2.76364e-02   3.12217e-01   0.00000e+00   3.67429e-01   7.37355e-02   1.10851e-01   1.10374e-01  -1.92172e-01   1.40481e-01   5.99435e-02   3.81369e-01   1.08044e-02   5.88532e-01   4.21406e+00   3.18182e-01   3.41463e-02   3.03033e-01   7.44879e-02   9.82476e-02   4.04373e-02   6.91399e-02   7.08735e-01   0.00000e+00   9.85387e-03  -9.07952e-03   6.04674e-02  -3.30751e-02  -1.82773e-02  -1.79070e-02   2.23750e-02  -4.25728e-01  -2.04429e-02   3.93493e-03   3.95036e-02   1.94763e-02  -6.93306e-02   1.48873e-02   1.76484e-02  -6.39838e-04  -2.25212e-02  -2.27325e+00   3.92073e-02   0.00000e+00  -4.46006e-03  -5.28379e-01   1.47254e-03  -2.23258e-02   3.10667e-02  -2.32456e-02  -1.01013e-02   6.25785e-02  -2.04429e-02   4.68306e-02   2.95050e-03   2.23796e-02  -5.42045e-02   4.85722e-02   7.27703e-02  -1.80931e-02  -5.17031e-02   2.67467e-02   1.71879e-02   0.00000e+00   5.33099e-01   9.80053e-02   1.27731e-01  -4.09172e-02   1.07447e-01   5.49993e-02   1.51381e-01   6.35930e-01   1.33290e-01   2.05262e+00   8.01909e+00   2.15320e-01   3.55308e-02   5.10079e-01   1.23315e-01   9.60661e-01   2.94876e+00   3.37931e-02   1.71681e+00   0.00000e+00   0.00000e+00   0.00000e+00   0.00000e+00   0.00000e+00   0.00000e+00   0.00000e+00   0.00000e+00   0.00000e+00   0.00000e+00   0.00000e+00   0.00000e+00   0.00000e+00   0.00000e+00   0.00000e+00   0.00000e+00   0.00000e+00   0.00000e+00   0.00000e+00   0.00000e+00   0.00000e+00   3.26639e-02  -8.87384e-01   4.91814e-01  -1.08863e-01  -3.36321e-01  -7.88740e-01  -1.87816e-01  -3.81499e-01   3.41565e-01  -9.79114e-02   5.63338e-03  -4.05345e-01   4.57290e-02   4.05435e-02   1.13526e-01   1.99875e-02   4.89790e-02   1.12951e-01   4.98536e-02   0.00000e+00  -6.19416e-02   2.67503e-01  -2.29751e-01   3.49576e-01   3.03006e-01  -7.32718e-01   1.23517e-01   2.10736e-01  -1.64663e-01   2.79686e-01   6.06334e-02   5.31284e-02  -4.32957e-01   8.88703e-02   1.68016e-01   5.50140e-02   6.86883e-02   5.24326e-02   3.55946e-02   0.00000e+00  -4.56452e-01   4.13863e-01   3.02195e-01  -3.53170e-02  -2.58988e-01   1.64899e-02   1.99684e-02   3.07001e-01   4.38361e-05  -4.24417e-01  -4.94589e-01   5.64077e-02  -5.69925e-02  -4.79732e-01  -2.05854e-02  -7.96114e-02  -5.25988e-01   4.14723e-02   6.11092e-03   0.00000e+00   1.68027e-02  -2.50404e-01  -1.22917e-01   1.74674e-01   1.10035e-01   3.26007e-02   6.48642e-02   4.35771e-01   5.25155e-02   6.82998e-02   2.60561e-02   1.74818e-01  -4.73814e-02   1.00228e-01   7.09671e-02   1.66875e-02   7.51327e-02   8.08462e-02   6.47760e-02   0.00000e+00   3.46363e-01   4.56616e-01  -4.98877e-02   2.55554e-01   3.43102e-01  -3.49796e-01   6.84693e-02   6.28851e-01   4.25805e-01   5.40655e-01   4.77485e-03   7.61507e-01   2.17380e-02   4.80964e-01   2.35234e-01   2.66736e-01   1.29185e-01   1.84236e+00   3.18640e-01   0.00000e+00   2.85934e-01  -3.17779e-01  -1.33941e-01   1.12378e-01   1.51411e-01   3.76835e-02   1.27212e-01   4.40435e-01   5.18522e-01   5.18432e-01   1.17453e-02   2.70835e-01  -1.33663e-02   2.55074e-01   1.11179e-01  -4.57303e-02   6.31595e-02   5.00770e-01   3.58869e-01   0.00000e+00   3.88366e-01  -8.97040e-03   1.74538e-01   1.37097e-01   9.57098e-02   7.95017e-02   6.37636e-02   8.96971e-01   3.12875e-01   2.79679e-01   1.43024e-02   8.08242e-01   6.76945e-02   5.67790e-01   1.39163e-01   3.88441e-01   1.07753e-01   1.56253e+00   8.09029e-02   0.00000e+00   4.14155e-01   2.23655e-01   1.70781e-01   9.44380e-02   6.90915e-02  -1.74651e-02   1.16668e-01   1.29417e+00   7.14587e-01   7.78300e-01   4.43493e-02   7.43547e-01   2.57800e-01   5.25776e-01   9.00501e-01   4.87647e-01   2.94241e-01   9.56872e-01   4.85790e-01   0.00000e+00   2.00635e-02  -1.47141e-02   3.69995e-02   1.04073e-02  -4.72049e-01   1.86242e-02  -3.46605e-02   8.15648e-02  -1.82023e-02   6.09139e-02   1.41545e-02  -2.76840e-03  -6.17446e-02   7.54345e-02  -5.93149e-03  -7.68589e-02   8.15079e-02   7.27747e-02   1.95327e-02   0.00000e+00   5.12113e-01   3.10882e-01   2.14883e-01   2.47154e-02   1.27967e-01   3.08917e-03   2.24685e-01   1.07762e+00   8.11119e-01   6.81192e-01   1.38408e-02   6.25698e-01   7.86171e-04   6.71659e-01   2.56118e-01   5.07079e-01   8.34472e-02   3.73476e+00   1.68043e+00   0.00000e+00  -2.81760e-02  -5.15319e-01  -2.52722e-02  -9.24016e-02  -3.20394e-02  -1.28594e-01  -9.30907e-02   3.56138e-02   2.11888e-02  -7.30854e-03  -1.26175e-01  -5.39240e-02  -1.34112e-01  -4.63358e-02  -3.78118e-02  -1.14665e-01  -3.25984e-02  -4.67746e-03   2.79764e-02   0.00000e+00  -1.95760e-02   2.04968e-02  -3.23630e-02  -3.64290e-02   7.67368e-03  -6.17435e-02  -5.89361e-02   5.17319e-02  -8.95262e-03   4.90741e-02  -5.65852e-01  -9.43895e-02  -1.57297e-01   1.96700e-02  -2.51097e-02  -6.85864e-02  -4.78970e-02   6.07567e-02   3.12411e-02   0.00000e+00   0.00000e+00   0.00000e+00   0.00000e+00   0.00000e+00   0.00000e+00   0.00000e+00   0.00000e+00   0.00000e+00   0.00000e+00   0.00000e+00   0.00000e+00   0.00000e+00   0.00000e+00   0.00000e+00   0.00000e+00   0.00000e+00   0.00000e+00   0.00000e+00   0.00000e+00   0.00000e+00   4.54845e-01   1.87573e-02   6.50527e-02   5.37644e-01   2.43706e-03  -2.28403e-01  -2.06645e-01  -4.46080e-02  -1.56563e+00   4.65334e-01  -1.81101e-01   6.89602e-01  -2.28915e-01  -2.29598e-02  -5.16318e-01   7.51883e-02   1.79183e-01  -4.62148e-01   2.04548e-01   0.00000e+00  -6.63733e-01  -3.80428e-01  -6.19219e-01  -1.09663e+00  -4.94668e-01   1.33631e-01   7.77620e-02  -5.03374e-01  -5.14557e-01  -2.75517e-01  -4.49093e-01   1.09100e-01  -4.21126e-01   6.74791e-03   6.83862e-02   2.45546e-03   6.76732e-02   7.60713e-03   5.65813e-02   0.00000e+00  -3.68898e-01   1.35552e-01  -2.92166e-01  -5.13657e-01  -6.32190e-01   9.34418e-02   3.64437e-02   6.93276e-02   1.26035e-02  -3.54716e-01   4.89546e-02   8.37248e-02  -1.60743e-02   4.30169e-02   2.03222e-02  -4.99077e-01   3.03990e-02  -4.71401e-02   7.92994e-02   0.00000e+00   4.17878e-01  -4.24341e-01  -6.78522e-01   6.65505e-02   7.45414e-02  -4.34319e-01   5.17256e-02   2.97397e-01  -6.35177e-02   7.48179e-02   1.63052e-02   6.33638e-02  -7.23932e-02   6.20007e-02   5.14062e-02  -1.31106e-02  -5.26511e-02  -8.79008e-02   3.16351e-02   0.00000e+00  -2.59009e-02  -9.64245e-01  -4.66539e-01  -1.44385e-01  -2.20960e-02  -8.80433e-03  -5.28423e-01  -3.53462e-03  -7.68543e+00  -8.34517e-02  -1.68031e-01   5.33445e-02  -2.66728e-01   1.61419e-02  -2.42266e-01  -6.20970e-02  -4.34437e-02  -2.16575e+01   4.43609e-02   0.00000e+00   4.21516e-01   3.00540e-01   1.57742e-01   1.72587e-01  -3.71006e-01   8.23105e-02   5.00390e-02   9.32805e-01   2.22165e-02   1.94594e-01   2.37320e-02   4.59514e+00  -4.40202e-02   2.53680e-01   8.31884e-02  -2.26095e-02   8.00460e+00   1.75888e-02   8.74560e-02   0.00000e+00  -1.00116e+00  -5.38381e-02  -1.37096e-02  -1.93704e-01  -5.37489e-02  -3.29308e-02  -1.14057e-01   7.20962e-03  -4.98543e+00  -1.48213e-01  -1.47672e-01   1.79008e-02  -3.43844e-01  -4.96919e-02  -2.75016e-01  -1.44853e-01  -6.94292e-03  -1.88575e+01  -8.38699e-03   0.00000e+00  -6.53673e-02   4.45968e-02   2.29994e-03  -4.00915e-02   6.85097e-03   3.33365e-02   6.58634e-02   5.50550e-01   8.36656e-03   3.58763e-01   1.35983e-02   1.60792e+00  -3.20483e-02   4.82847e-01   1.74988e-01   4.46942e-02   1.97385e+00   3.67243e-02   4.21447e-01   0.00000e+00  -2.50899e-02  -5.65345e-02  -4.93311e-01  -5.22986e-02  -2.06656e-02   1.13131e-02  -4.69086e-02   5.32351e-02  -8.54256e-02   6.68664e-02  -9.06840e-03   4.84063e-02  -1.70837e-01   1.51718e-02   6.57102e-02  -7.87016e-02   1.42203e-02  -2.80752e+00   1.89567e-02   0.00000e+00   9.42720e-01   3.25726e-01   1.53899e-01   2.49853e-01   7.30439e-02   1.35995e-01   2.54848e-01   2.00041e+00   1.86566e-01   7.62917e-01   4.62749e-01   7.48499e+00   3.59537e-01   1.10229e+00   1.83266e-01   2.76269e-01   1.02318e+01   8.74825e-02   2.56993e+00   0.00000e+00   0.00000e+00   0.00000e+00   0.00000e+00   0.00000e+00   0.00000e+00   0.00000e+00   0.00000e+00   0.00000e+00   0.00000e+00   0.00000e+00   0.00000e+00   0.00000e+00   0.00000e+00   0.00000e+00   0.00000e+00   0.00000e+00   0.00000e+00   0.00000e+00   0.00000e+00   0.00000e+00  -3.12306e-01  -2.66025e-01   4.29848e-02  -2.30730e-01  -6.78621e-01   2.92986e-01   2.32780e-01  -4.16333e-01   2.39903e-01  -2.62415e-01   1.34871e-01  -7.12345e-01   2.32608e-02   1.17111e-01  -3.29732e-01  -6.83458e-03   1.75637e-02   3.82974e-02   6.31597e-02   0.00000e+00   4.22560e-01   4.59953e-01  -1.01539e-01   1.30162e-01   1.54644e-01  -4.02227e-01  -4.19068e-01  -3.06800e-01   1.57513e-01   3.99336e-01  -4.36469e-02  -5.45923e-02   3.58238e-03   6.54158e-02   5.44940e-02  -2.67773e-02   1.22306e-01   1.65510e-01   8.52514e-02   0.00000e+00   5.38202e-02  -2.36318e-02   1.49855e-01  -1.25771e-01   7.66487e-02   3.64920e-02   5.52148e-02   1.65814e-01   3.84218e-01   6.84336e-02   2.54929e-02   5.07704e-02  -6.26161e-02   2.69365e-01   7.36769e-02  -2.44318e-02   3.07347e-02   3.84014e-01   2.34457e-01   0.00000e+00  -3.69675e-01  -1.23051e-01   4.11252e-02   3.98534e-03   6.08276e-02  -4.37453e-01   2.34704e-02   5.25326e-02  -4.61957e-01   7.39403e-02   4.19170e-04  -3.03491e-02  -1.37843e-01   8.09760e-02   4.24148e-02  -1.28541e-02  -2.06035e-02   3.04117e-02   1.09731e-03   0.00000e+00  -1.90493e-01  -3.30538e-01   4.80011e-02   1.19896e-02   2.49598e-02   2.14681e-02  -3.91026e-03  -1.06691e-02   8.02642e-02   7.35438e-02  -5.95482e-02   2.27520e-02  -5.48204e-01   2.47121e-02   4.82247e-02  -9.49002e-02  -4.95529e-02   7.27201e-02   5.61171e-02   0.00000e+00  -5.32989e-01  -8.84619e-02  -9.82525e-01  -1.62056e-01  -9.48281e-02  -6.50709e-02  -3.96279e-02  -5.32362e-02   3.73819e-03  -2.17172e-01  -1.00875e-01  -2.19365e+00  -1.81141e-01  -1.66798e-02  -4.15125e-02  -6.57841e-02  -1.38173e-01   1.21020e-02   1.61279e-03   0.00000e+00   9.61925e-01   2.54871e-01   2.38537e-01   4.54961e-02   1.09997e-01   5.42975e-02   7.53138e-02   1.36817e+00   1.48859e-01   2.97645e-01   4.96851e-01   5.61600e-01   1.97479e-01   8.28297e-01   2.37281e-01   4.52940e-01   6.32814e+00   1.79924e+00   7.35687e-01   0.00000e+00  -2.44912e-02  -1.28597e-02  -5.50068e-02  -2.69379e-01  -5.28916e-01  -6.15757e-01  -4.59855e-02  -5.60758e-02  -3.12620e-02   2.29288e-02  -1.75177e-01  -9.89148e-02  -3.54018e-01   1.92975e-02  -8.54286e-02  -2.11920e-01  -1.14451e-01   2.48987e-02  -9.13856e-02   0.00000e+00  -5.27061e-02  -5.28403e-01  -5.15158e-02  -9.80124e-02   2.04155e-02   3.66970e-03  -3.67616e-02  -2.06359e-02   9.48208e-03   6.59862e-02  -1.12206e-02  -5.78566e-02  -1.27995e-01  -1.67401e-05   1.69965e-02  -1.01177e-01  -4.42596e-02   3.53437e-02  -8.87754e-03   0.00000e+00   4.57343e-01   1.39242e-01   1.62316e-01   4.98056e-02   1.57139e-01   7.70390e-02   1.02518e-01   2.39404e+00   2.01204e-01   2.91229e-01   6.26138e-01   6.76671e-01   2.27819e-01   3.17505e+00   6.44744e-02   4.73305e-01   7.78628e+00   3.47042e+00   1.77147e+00   0.00000e+00   3.41097e-02   6.83222e-02   1.35030e-01   4.88837e-02   5.99860e-02  -7.87219e-03   4.56507e-02   1.19876e+00   4.19391e-01   5.90787e-01  -1.05954e-02   6.96438e-02   7.68554e-04   7.45278e-01   9.77491e-02   2.31114e-02   6.63820e+00   2.53355e+00   3.63709e-01   0.00000e+00  -1.27484e-02  -5.44318e-01  -1.18283e-02  -8.18790e-02  -2.71131e-04  -4.30521e-02  -2.22880e-02   6.40143e-02  -1.75778e-03   3.00351e-02   2.26587e-02   3.48304e-02  -7.31058e-02   3.47693e-02   5.61452e-02  -4.06982e-02  -2.56809e-02   1.58135e-02   3.43125e-02   0.00000e+00   0.00000e+00   0.00000e+00   0.00000e+00   0.00000e+00   0.00000e+00   0.00000e+00   0.00000e+00   0.00000e+00   0.00000e+00   0.00000e+00   0.00000e+00   0.00000e+00  -8.87808e+00  -6.88008e+00  -9.85816e-03  -1.26103e+00  -1.23184e-01  -1.42483e-01  -1.33590e-01  -1.87883e+01  -1.53353e+01  -1.58353e+01  -1.28312e-01   0.00000e+00  -5.02189e-02  -5.02941e-01   2.97254e-01   1.38051e-02   1.81824e-01   4.65616e-02   4.45299e-01  -1.46054e-02   3.53946e-02   6.85301e-02   2.72160e-01   0.00000e+00  -3.03887e+00  -2.74987e+00  -1.61689e-02  -1.38731e+00  -1.40555e-01  -9.51652e-02  -1.01038e+00  -1.43353e+01  -1.25353e+01  -1.23853e+01   3.63693e-04   0.00000e+00  -6.10813e-01  -1.10109e+00  -2.46803e-02  -1.70526e-01  -5.57530e-01  -6.95490e-02  -7.78891e-03  -9.08532e+00  -6.58532e+00  -7.18532e+00  -1.44469e-02   0.00000e+00  -2.18887e+00  -2.26771e+00  -4.72399e-03  -2.86986e-01  -3.41320e-02  -9.51652e-02  -5.71880e-02  -1.27853e+01  -1.02853e+01  -1.08853e+01  -1.18515e-01   0.00000e+00  -2.83887e+00  -1.11771e+00  -5.02058e-02  -6.62065e-01  -2.70855e-01  -9.51652e-02  -6.69437e-02  -1.30853e+01  -1.05853e+01  -1.11353e+01  -1.64128e-01   0.00000e+00  -1.45728e-01  -6.77119e-02   6.04013e-02  -6.31262e-02  -1.35658e-01  -5.10784e-03  -4.59382e-01  -2.33532e+00  -8.35319e-01  -6.85319e-01  -2.34888e-02   0.00000e+00   4.33054e-03  -9.44863e-02   2.83681e-03  -7.11313e-02  -8.32882e-02  -7.62224e-02   1.16812e-01  -5.32704e-01  -4.35319e-01  -8.40860e-01  -1.01013e-02   0.00000e+00   2.09835e-02   7.12922e-03   3.61250e-01   2.65617e-03   1.64034e-01   3.33578e-02   5.62179e-01  -1.05023e-02  -9.59357e-03   7.27414e-02   2.66740e-01   0.00000e+00  -1.26204e-01  -1.17712e-01   9.38990e-03  -2.03382e-01  -6.21354e-02  -6.62693e-01   1.04841e-02  -5.23532e+00  -2.78532e+00  -3.33532e+00  -8.54326e-02   0.00000e+00   0.00000e+00   0.00000e+00   0.00000e+00   0.00000e+00   0.00000e+00   0.00000e+00   0.00000e+00   0.00000e+00   0.00000e+00   0.00000e+00   0.00000e+00   0.00000e+00  -6.62410e-01  -8.51966e-02  -8.68299e-01  -1.73473e-01  -1.12368e+00  -8.30858e-01  -5.28724e-02   2.07177e-01  -1.64323e-02  -5.38437e-03  -1.59334e-02   0.00000e+00  -8.77389e+00  -1.57740e+01  -2.13348e+00  -1.55238e+01  -1.53738e+01  -1.86591e-01  -1.30238e+01  -5.78929e-01  -7.28569e+00  -2.17385e+00  -1.01238e+01   0.00000e+00  -1.87938e-01  -1.04947e+00   1.97953e-02  -1.30538e+00  -1.15866e+00  -7.89181e-02  -1.95004e+00   2.87818e-02  -3.33212e-01  -6.73552e-02  -6.97046e-01   0.00000e+00  -8.46419e+00  -1.27238e+01  -2.62540e-01  -1.37238e+01  -1.43738e+01  -1.86591e-01  -1.16238e+01   4.46018e-02  -5.92385e+00  -4.23848e-01  -8.72385e+00   0.00000e+00  -2.10822e-01  -1.66731e-01  -5.12836e-01  -2.89475e-01  -7.77238e-01  -1.28832e-01  -7.29407e-02  -2.06999e-03  -1.89682e-01  -3.29136e-02  -1.72941e-01   0.00000e+00  -4.71710e-01  -1.19871e+00  -2.83543e-01  -3.19871e+00  -2.90797e+00  -7.58376e-02  -7.49829e-01   1.68791e-02  -6.01528e-01  -3.01767e-01  -8.48707e-01   0.00000e+00  -4.15914e-01  -4.60602e+00  -1.19238e+00  -5.60602e+00  -5.85602e+00  -2.97292e-01  -4.00602e+00   5.30641e-03  -3.06016e-01  -2.29909e-01  -6.56016e-01   0.00000e+00  -9.27091e+00  -1.41738e+01  -1.76357e+00  -1.55738e+01  -1.54238e+01  -5.78117e-01  -1.30738e+01   4.59758e-02  -6.97385e+00  -1.87385e+00  -1.05738e+01   0.00000e+00  -1.70314e-01  -1.42094e-01  -5.37048e-01  -2.15966e-01  -2.12031e-01  -1.37129e-01  -1.38504e-01   4.90801e-02  -3.53803e-02  -6.91964e-02  -1.02441e-01   0.00000e+00  -1.15957e+00  -1.41268e+00  -6.46701e-02  -2.38828e+00  -2.63828e+00  -1.62434e-01  -2.88278e-01  -1.33774e-02  -1.38278e-01  -4.65509e-02  -2.38278e-01   0.00000e+00  -1.93268e+00  -4.45817e+00  -5.87948e-01  -5.45817e+00  -5.75817e+00  -1.53912e-02  -3.35817e+00   5.34414e-02  -1.00817e+00  -5.72487e-01  -1.90817e+00   0.00000e+00  -8.65172e+00  -1.50152e+01  -1.86357e+00  -1.52738e+01  -1.55238e+01  -8.65907e-02  -1.31738e+01   1.91575e-02  -7.12385e+00  -1.97385e+00  -1.03238e+01   0.00000e+00  -7.20172e+00  -1.28738e+01  -4.63571e-01  -1.42738e+01  -1.41238e+01  -1.36591e-01  -1.17738e+01   2.93148e-02  -5.72385e+00  -5.73848e-01  -8.92385e+00   0.00000e+00   0.00000e+00   0.00000e+00   0.00000e+00   0.00000e+00   0.00000e+00   0.00000e+00   0.00000e+00   0.00000e+00   0.00000e+00   0.00000e+00   0.00000e+00   0.00000e+00   6.40755e-01   3.90635e-02   6.06337e-01   2.69806e-01   4.96577e-01   3.51810e-01  -1.68966e-03   3.05905e-01  -9.84313e-01   2.28019e-01  -5.45759e-01   0.00000e+00   2.97114e-01   2.16616e-01   3.59254e-01   1.00909e-01  -3.94483e-01  -2.34785e-01  -5.50912e-01   4.18848e-02   1.98700e-02   1.23455e-01  -9.40837e-02   0.00000e+00  -3.44291e-01  -4.58069e-01   2.26984e-01   7.79687e-03  -3.05036e-02   3.52525e-02   3.34769e-02   1.24852e-01   3.98532e-02   2.77990e-01  -5.03758e-02   0.00000e+00  -6.90979e-03  -5.17664e-01   8.36330e-02  -7.70958e-02  -5.52130e-02   1.10387e-02   8.35645e-03   1.21109e-02  -1.50613e+01   1.59779e-02  -8.86129e+00   0.00000e+00  -1.59328e-02  -4.12805e-02   6.09606e-02  -8.05190e-03  -6.57347e-01  -2.96116e-02  -2.65633e-03   4.87731e-02  -1.43113e+01   6.54921e-02  -8.11129e+00   0.00000e+00  -5.46366e-02  -6.08903e-01   5.93267e-02  -8.39541e-02  -3.53715e-01  -9.94366e-02  -3.32692e-02  -2.49092e-02  -1.66613e+01  -1.03684e-02  -1.05113e+01   0.00000e+00   0.00000e+00   0.00000e+00   0.00000e+00   0.00000e+00   0.00000e+00   0.00000e+00   0.00000e+00   0.00000e+00   0.00000e+00   0.00000e+00   0.00000e+00   0.00000e+00  -3.99080e-01   5.93695e-01  -2.04141e-01  -5.37289e-01  -5.37595e-02   2.72965e-01   5.88572e-01   5.40542e-01   4.48718e-01  -4.57471e-01   3.17495e-01   0.00000e+00  -3.10332e-01  -4.17513e-01  -1.82073e-01  -2.59610e-02  -4.76784e+00  -7.79513e-01   5.60418e-01   2.15719e-01   3.72331e-01  -8.38505e-03   3.32625e-01   0.00000e+00  -4.33649e-02  -1.10729e-01  -3.83856e-01  -1.28132e-01  -4.42011e+00  -8.52139e-02  -2.55080e-02   1.01834e-01  -4.11671e-02  -1.14761e-01   1.56951e-02   0.00000e+00   4.07680e-02   1.70285e-01   1.85039e-01  -4.54618e-01  -1.18420e+00   5.78644e-02   6.32561e-01   3.61571e-01   5.80903e-01   1.80880e-04   5.11178e-01   0.00000e+00  -5.31640e-01  -1.04141e+00   5.44097e-02  -5.73311e-01  -5.49364e+00  -1.01952e-01   1.65191e-01   2.03698e-01   1.97319e-02  -1.06240e-01   3.37480e-03   0.00000e+00   1.38830e-02   3.67045e-02   2.69911e-02  -5.51753e-02  -4.03988e-01  -4.78356e-02   6.82025e-01   5.87497e-02   4.88071e-02   5.88480e-03   2.64312e+00   0.00000e+00   3.93412e-02   5.57839e-01   2.96731e-01  -4.36818e-02   2.89769e-02   3.34466e-02   8.56775e-01   1.66557e+00   1.52001e+00  -4.69941e-04   3.25545e+00   0.00000e+00   0.00000e+00   0.00000e+00   0.00000e+00   0.00000e+00   0.00000e+00   0.00000e+00   0.00000e+00   0.00000e+00   0.00000e+00   0.00000e+00   0.00000e+00   0.00000e+00   1.43822e-01   9.30287e-02   2.78596e-01  -4.96612e-01  -4.93407e-02  -2.64127e-01  -1.63212e+00  -1.50625e+00   1.60181e-01  -5.33872e-01   8.14052e-02   0.00000e+00  -1.16329e-02  -1.93407e-02   1.48037e-01  -2.82782e-02   4.75373e-03  -1.98316e-02  -5.38612e-01  -2.04512e-01   2.93680e+00  -1.46802e-02   3.64172e-01   0.00000e+00   7.80398e-02   1.66312e-01   2.56986e-01   3.22543e-02  -4.19720e-03   3.35443e-02  -6.51282e-03   1.52264e-03   2.87409e+00   7.62255e-02   2.06044e-01   0.00000e+00   1.91956e-01   2.42442e-01   4.43052e-01   1.32941e-02   6.32076e-02  -4.31122e-02  -1.09253e-02  -3.41744e-02   9.79802e-01   2.27242e-02   4.32670e-01   0.00000e+00  -8.41098e-02  -1.38428e-01  -3.68892e-02  -8.22056e-02  -2.06344e-01  -7.00047e-02  -2.44161e+01  -2.21661e+01  -4.43397e-02  -5.26606e+00  -4.94230e-02   0.00000e+00   0.00000e+00   0.00000e+00   0.00000e+00   0.00000e+00   0.00000e+00   0.00000e+00   0.00000e+00   0.00000e+00   0.00000e+00   0.00000e+00   0.00000e+00   0.00000e+00   2.73539e-01  -1.92284e-01   5.34797e-01  -1.88671e-01  -2.84376e-01   3.07711e-01   5.04777e-01   2.27499e-01   2.49368e-01   5.72665e-01   1.65753e-01   0.00000e+00   1.04410e-01  -3.39081e-01   2.22811e-01   1.78877e-02   9.26615e-02   2.01560e-01  -4.05678e-01   3.36907e-02   1.50813e-02   7.81976e-02   1.21687e-02   0.00000e+00   4.11740e-01   7.63583e-01   5.59921e-01  -1.65141e-02   6.13143e-02   7.41345e-01   5.97080e-01   8.23896e-01   1.41283e+00   6.10088e-01   6.13753e-01   0.00000e+00   9.15886e-03  -3.47415e-02   2.90066e-01   6.24128e-02   7.63655e-03   6.60547e-02   8.08846e-01   2.46808e-01   5.70101e-01   9.34901e-01   2.23897e-02   0.00000e+00   2.15994e-01   2.01296e-01   5.11842e-01  -3.62171e-02   8.03895e-02   1.41544e-01   1.45476e+00   1.49190e-01   4.56010e-01   6.84269e-01   4.36778e-01   0.00000e+00   0.00000e+00   0.00000e+00   0.00000e+00   0.00000e+00   0.00000e+00   0.00000e+00   0.00000e+00   0.00000e+00   0.00000e+00   0.00000e+00   0.00000e+00   0.00000e+00   4.77770e-01   1.08010e+00   3.08518e-01   1.82285e-02   1.01970e-01   8.78679e-01   3.27115e-01   4.31570e-01   7.64145e-01   5.23197e-01   3.90060e-01   0.00000e+00   1.56295e-01   2.42224e-01   3.87398e-01   2.04438e-02   2.20080e-02   6.50137e-02   3.13878e-01   1.88109e-01   3.65711e-01   5.17818e-01   3.20414e-01   0.00000e+00  -2.71943e-02  -2.02049e-02  -1.79021e-02  -8.83710e-02  -3.32860e-02  -2.57608e-03  -5.49539e-01  -4.57503e-02   1.46329e-02   8.15061e-04  -6.98285e-02   0.00000e+00   8.97774e-02   5.99232e-01   2.56145e-01  -4.37408e-02  -6.04692e-02   3.82314e-01   2.30042e-01   1.92741e-02   2.93125e-01   3.97051e-01   1.82644e-01   0.00000e+00   0.00000e+00   0.00000e+00   0.00000e+00   0.00000e+00   0.00000e+00   0.00000e+00   0.00000e+00   0.00000e+00   0.00000e+00   0.00000e+00   0.00000e+00   0.00000e+00   3.69329e-01  -4.60209e-01  -2.55193e-01   2.89810e-01  -1.06004e+00  -4.77161e-02  -2.55431e-03   2.33232e-01   1.58348e-01   3.33926e-01   9.29848e-02   0.00000e+00   6.37034e-01   1.21122e+00   3.93433e-01   6.45633e-02  -4.78632e-02   9.29051e-01   3.98312e-01   2.48289e+00   9.03352e-01   5.11873e-01   8.59068e-01   0.00000e+00   1.12338e+00   1.66580e+00   6.44874e-01   5.16570e-01  -2.60496e-02   1.08973e+00   8.58228e-01   1.37341e+00   1.65791e+00   9.88215e-01   2.85034e+00   0.00000e+00   3.37386e-02   3.24935e-01   7.79985e-02   4.16344e-01  -4.78981e-03   1.69945e-01   5.06333e-01   1.35050e+00   6.45602e-01   5.32049e-01   1.94357e+00   0.00000e+00   1.60605e-01   1.28139e-01   2.69005e-01  -1.55737e-02  -4.96685e-02   4.50436e-02   6.11974e+00   4.66295e+00   4.11456e-01   2.65029e+00   1.92938e+00   0.00000e+00   0.00000e+00   0.00000e+00   0.00000e+00   0.00000e+00   0.00000e+00   0.00000e+00   0.00000e+00   0.00000e+00   0.00000e+00   0.00000e+00   0.00000e+00   0.00000e+00   5.41625e-01  -3.13751e-01  -2.36824e-01  -1.58516e-01  -1.73413e-01  -3.43019e-01  -6.93461e-02  -3.04885e-01   8.56434e-02   2.19474e-01  -5.76797e-04   0.00000e+00  -1.97798e-01   2.95827e-01   2.67162e-01   7.56156e-02   5.92612e-02   7.90168e-02  -2.15375e-01   8.25448e-02   8.57191e-02   7.09479e-03   1.02963e-01   0.00000e+00   1.36109e-01   2.73572e-01   2.25151e-01   1.48003e-02  -1.30361e-02   1.10066e-02   1.38673e-01   4.64821e-02   4.18571e-02   1.96307e-01   1.14355e-02   0.00000e+00  -1.29600e-02   1.28513e-01   1.33048e-01  -6.37371e-02  -2.02482e-03  -3.24641e-03   1.82529e-01  -2.32327e-02   1.01139e-01   2.29411e-01   5.18102e-02   0.00000e+00  -5.12950e-01  -1.55591e-02   2.45633e-02  -8.10333e-02  -5.99423e-02  -9.05495e-02   5.09557e-02   5.83690e-03  -8.39094e-03  -4.07491e-02  -1.56385e-02   0.00000e+00   2.96815e-01   9.39564e-01   2.98975e-01   5.22785e-01  -1.27044e-04   5.48593e-01   3.75249e-01   8.05689e-02   8.70769e-01   1.06019e+00   8.49282e-01   0.00000e+00   8.19091e-02   2.05974e-01   3.56899e-01   2.00154e-03   1.03750e-01   4.89072e-02   1.03424e+00   5.45850e-02   3.85082e-01   8.80916e-01   5.90488e-01   0.00000e+00   6.29547e-02  -3.63332e-02   1.49067e-01   2.09202e-02  -4.04977e-02   3.36409e-02   1.82905e-01   6.33597e-02   1.33478e-01   2.28473e-01   1.83301e-01   0.00000e+00   0.00000e+00   0.00000e+00   0.00000e+00   0.00000e+00   0.00000e+00   0.00000e+00   0.00000e+00   0.00000e+00   0.00000e+00   0.00000e+00   0.00000e+00   0.00000e+00   3.62670e-01  -2.57571e-01   4.61252e-01   6.31689e-01   3.21543e-01   2.43058e-01   4.50071e-01   3.22450e-01   2.62946e-01   2.88303e-01  -5.30998e-01   0.00000e+00  -4.84394e-01   1.02467e-01  -3.18741e-01   9.18061e-02  -8.23076e-01   2.54603e-02   8.19422e-02   9.22175e-02   5.40671e-02  -5.45020e-03  -1.34964e-01   0.00000e+00   1.15974e-01   6.33499e-02   8.32773e-02  -8.51243e-03   8.31407e-02   1.61132e-02  -4.30834e-01   3.90299e-02  -9.15665e-03   5.34135e-02  -1.55009e-01   0.00000e+00   1.04154e-01   2.65918e-01   2.89401e-01  -1.03414e-02   4.27365e-02   1.37241e-01   7.03892e-01   4.15661e-01   3.41638e-01   8.65717e-01  -3.67764e-02   0.00000e+00  -9.21086e-03  -5.36037e-02   5.04245e-02  -6.30490e-04  -9.76190e-02  -6.71377e-02   3.34631e-01   3.17743e-02   6.81397e-02   4.81498e-01  -1.94534e-02   0.00000e+00   0.00000e+00   0.00000e+00   0.00000e+00   0.00000e+00   0.00000e+00   0.00000e+00   0.00000e+00   0.00000e+00   0.00000e+00   0.00000e+00   0.00000e+00   0.00000e+00   2.34706e-01   2.11835e-01   4.29893e-01   4.42092e-03   1.20642e-01   8.67312e-02   4.85739e-01   9.27857e-02   3.24306e-01   4.44636e-01   2.64203e-01   0.00000e+00   2.64112e-01  -2.52486e-01   4.90134e-01   7.85071e-02  -2.98069e-01   1.89605e-01   5.97394e-01   2.27815e-01   4.99859e-01   5.87720e-01   3.61167e-01   0.00000e+00   1.47162e-01   3.06794e-01   2.43799e-01  -7.60486e-02   3.52924e-02   2.33376e-01  -1.37106e-01  -5.33427e-02   3.19420e-01   3.00505e-01   1.37965e-01   0.00000e+00  -5.17111e-02  -9.46640e-02   5.81327e-02  -1.01691e+00  -6.64585e-01  -9.10483e-02  -1.31894e-02  -8.68108e-02  -3.08926e-03   4.54235e-02  -3.56270e-01   0.00000e+00   1.64553e-01   2.34255e-01   4.24086e-01  -2.03198e-02   2.65984e-02   4.53639e-02   6.60331e-01   1.55431e-01   3.78425e-01   5.25867e-01   4.07912e-01   0.00000e+00   0.00000e+00   0.00000e+00   0.00000e+00   0.00000e+00   0.00000e+00   0.00000e+00   0.00000e+00   0.00000e+00   0.00000e+00   0.00000e+00   0.00000e+00   0.00000e+00  -7.14623e-02  -3.04225e-01  -3.03596e-01   2.48542e-01  -3.69258e-01   2.49442e-03   5.20748e-02  -9.50354e-01  -1.33199e+00  -1.25608e-01  -6.84562e-02   0.00000e+00   9.69936e-02   1.26960e-01   1.52942e-01   4.35243e-02   5.85603e-02   1.71587e-02   6.37266e-02   1.32446e-02  -7.05851e-02  -2.89625e-02  -4.81728e-02   0.00000e+00   1.48169e-01   1.71646e-01   2.56577e-01  -6.44137e-03   4.53803e-03   5.80693e-02   3.03426e-01  -2.32071e-02  -6.40301e-02  -2.34889e-02   8.57112e-02   0.00000e+00   6.67618e-02   2.35694e-02   1.22583e-02  -4.43517e-01  -3.13017e-02  -4.13481e-05   3.42948e-02  -9.86339e-03  -9.64231e-02  -5.71396e-01   1.21812e-02   0.00000e+00   6.74265e-02  -7.67967e-03   8.57888e-02   1.83572e-02  -4.34638e-02  -4.87629e-01   2.42127e-02  -2.50449e-02  -3.19050e-01  -1.94424e-01  -8.63330e-02   0.00000e+00   8.84762e-02   7.34891e-02   2.44518e-01  -5.08570e-02   3.95226e-03   2.06201e-02   5.11595e-01  -1.18969e-02  -5.61890e-02   5.95573e-02   1.39214e-01   0.00000e+00   1.98372e-02   4.83821e-02   1.65842e-01   4.38088e-02  -1.41084e-02   3.74061e-02   2.52065e-01   1.02100e-02  -7.96053e-02  -1.84005e-02   5.93041e-02   0.00000e+00   0.00000e+00   0.00000e+00   0.00000e+00   0.00000e+00   0.00000e+00   0.00000e+00   0.00000e+00   0.00000e+00   0.00000e+00   0.00000e+00   0.00000e+00   0.00000e+00  -6.26186e-01  -3.09623e-01   1.31377e-01  -5.50191e-01   1.08226e-02  -1.23284e-02   2.19708e-03  -2.89512e-02  -8.41369e-03  -5.03161e-01  -3.40731e-02   0.00000e+00   4.80380e-02   2.40639e-02   6.81346e-02  -3.37894e-02   2.36532e-02  -5.18071e-01  -7.75966e-03  -1.89441e-02   5.53342e-02  -2.64335e-01  -5.42979e-03   0.00000e+00   1.06435e-01   1.65084e-01   3.42230e-01   4.95971e-02   6.69448e-02   3.67449e-02   2.80858e-01   1.39079e-01   3.13755e-01   6.91537e-02   2.24565e-01   0.00000e+00   4.05054e-02   1.22264e-01  -2.02156e-02  -1.04703e-01  -2.21626e-02  -4.18866e-02   2.33782e-02   1.78837e-02  -2.88278e-03  -7.69387e-01  -3.24645e-02   0.00000e+00   4.47995e-02   6.82327e-01   1.14103e-01  -3.03300e-03   4.02730e-02   1.06833e-01   2.94529e-01   3.43830e-03   2.43076e-01   1.11975e-02   1.09733e-01   0.00000e+00   5.22493e-01   1.34889e+00   5.85813e-01   2.70970e-02  -1.22296e-02   7.24182e-01   2.49722e-01   4.66609e-01   8.64923e-01   2.76252e-03   5.95600e-01   0.00000e+00   2.36120e-01   6.69485e-01   2.41516e-01   2.63594e-02   2.53641e-02   3.21783e-01   6.63975e-02   2.24169e-01   5.79794e-01   8.20727e-03   1.04072e-01   0.00000e+00   0.00000e+00   0.00000e+00   0.00000e+00   0.00000e+00   0.00000e+00   0.00000e+00   0.00000e+00   0.00000e+00   0.00000e+00   0.00000e+00   0.00000e+00   0.00000e+00  -2.72400e-01   1.25968e-01  -4.56217e-01   2.77767e-01  -9.37285e-01  -5.83519e-01  -1.08131e-01   2.14691e-01   3.45074e-01   3.32370e-01   1.52861e-01   0.00000e+00   3.07410e-02   1.98335e-01   1.31756e-01  -1.75359e-03   9.85536e-03   1.74174e-02   3.13957e-01   9.00955e-02   3.31596e-01   4.57591e-01   2.32584e-01   0.00000e+00   5.85006e-01   1.07079e+00   4.02059e-01   1.20299e-01  -3.31597e-02   4.43205e-01   4.62488e-01   6.37084e-01   1.00427e+00   6.35290e-01   1.22869e+00   0.00000e+00   2.38563e-01   3.20567e-01   3.46654e-01   5.62491e-02   4.92076e-02   5.29170e-02   5.85064e-01   3.00451e-01   4.38946e-01   6.16675e-01   5.23209e-01   0.00000e+00   0.00000e+00   0.00000e+00   0.00000e+00   0.00000e+00   0.00000e+00   0.00000e+00   0.00000e+00   0.00000e+00   0.00000e+00   0.00000e+00   0.00000e+00   0.00000e+00   9.16495e-02  -3.96466e-01  -3.52881e-01   6.44612e-02   8.75068e-02   1.34747e-01   1.04845e-01   7.41474e-02   1.62528e-02   8.23749e-02   1.74365e-02   0.00000e+00   2.36326e-01   1.02523e-01   2.13682e-01   3.41209e-02   3.22420e-02   6.98248e-02   9.25922e-02   2.30386e-02   1.49355e-01   2.35246e-01   1.05150e-01   0.00000e+00   5.52761e-03   2.68340e-02   1.28443e-01  -3.15226e-02   8.52780e-02   5.90585e-02   1.37199e-01   6.16444e-02   1.55572e-01   2.67351e-01   1.33540e-01   0.00000e+00  -6.72735e-02  -8.44772e-02  -2.95450e-02  -1.17001e-02  -2.32543e-02  -5.60282e-02  -4.97986e-01   3.65518e-02   5.82528e-02   4.94858e-02   5.56875e-02   0.00000e+00   6.65029e-02  -8.26849e-02   3.39797e-03   1.23683e-02  -4.94547e-02  -6.90887e-02  -4.17560e-03   1.45378e-02   5.01927e-02   1.94761e-01   1.63383e-01   0.00000e+00   0.00000e+00   0.00000e+00   0.00000e+00   0.00000e+00   0.00000e+00   0.00000e+00   0.00000e+00   0.00000e+00   0.00000e+00   0.00000e+00   0.00000e+00   0.00000e+00  -4.93451e-01   1.40281e-01   4.12483e-02  -1.92131e-02   4.93919e-03  -3.92365e-02  -3.28983e-02  -2.62296e-02   4.60402e-02   3.05959e-02  -3.99040e-02   0.00000e+00   1.81580e-01   7.00478e-01   3.45864e-01  -4.86633e-02   9.60343e-02   5.04403e-01  -1.60718e-01   5.92851e-02   5.09768e-01   4.38215e-01   2.57646e-01   0.00000e+00   4.60460e-02   7.05135e-02   1.99115e-01   2.20072e-02  -1.14827e-03   1.72639e-02   2.52243e-01  -7.83454e-03   2.00807e-01   3.33434e-01   6.95897e-02   0.00000e+00   3.28524e-02   4.42442e-02   2.10175e-01   1.34257e-02  -3.51876e-02  -7.69617e-03   1.48095e-01   2.68441e-02   1.93234e-01   3.35940e-01   1.16366e-01   0.00000e+00   0.00000e+00   0.00000e+00   0.00000e+00   0.00000e+00   0.00000e+00   0.00000e+00   0.00000e+00   0.00000e+00   0.00000e+00   0.00000e+00   0.00000e+00   0.00000e+00   4.53593e-01  -5.28058e-01   3.59175e-01   6.78832e-01   5.57952e-01   5.72512e-01   5.91237e-01  -1.30209e-01  -1.59715e-01   2.03066e-01  -5.71074e-01   0.00000e+00   1.17448e-01   2.05355e-01   3.62072e-01   2.21662e-02   1.42256e-01   2.35854e-01   3.81041e-01   6.87425e-02   4.03192e-01   4.85737e-01   1.30763e-02   0.00000e+00   3.12333e-01   3.01538e-01   2.33642e-01  -6.45288e-03   2.54316e-02   4.79003e-01   1.72423e-01   1.30261e-01   3.25385e-01   2.36041e-01   3.33225e-02   0.00000e+00   2.14061e-02  -5.22505e-01   4.71012e-02  -5.69783e-02  -6.96938e-02  -1.93943e-02   4.40431e-02   8.75971e-03   6.80149e-02   4.70740e-02  -1.29328e+01   0.00000e+00   0.00000e+00   0.00000e+00   0.00000e+00   0.00000e+00   0.00000e+00   0.00000e+00   0.00000e+00   0.00000e+00   0.00000e+00   0.00000e+00   0.00000e+00   0.00000e+00   3.03107e-02   1.33090e-02   5.16944e-02   1.71442e-02   4.30789e-02   1.04490e-02   3.51424e-02   4.28853e-02   4.55982e-02   3.83914e-02  -7.63323e-02   0.00000e+00   6.73782e-01   1.23826e+00   6.11340e-01  -1.58535e-03   8.30009e-02   9.80508e-01   2.73013e-01   3.55882e-01   7.52567e-01   4.44978e-01   5.81188e-01   0.00000e+00   1.20564e-01   1.30857e-01   3.93571e-01  -8.72432e-03   4.58526e-02  -3.78379e-03   3.72364e-01   1.02195e-01   2.89668e-01   5.06272e-01   2.97332e-01   0.00000e+00   6.82906e-01   1.19498e+00   4.94057e-01   3.10414e-02   4.24372e-02   8.73460e-01   2.39043e-01   6.82876e-01   1.01961e+00   4.09070e-01   7.22285e-01   0.00000e+00  -2.07819e-02   5.52613e-01   5.51996e-02  -6.64327e-02  -6.16565e-02   3.61651e-01  -2.08541e-02  -1.12573e-03   2.12626e-01   6.36059e-02   5.95036e-03   0.00000e+00   0.00000e+00   0.00000e+00   0.00000e+00   0.00000e+00   0.00000e+00   0.00000e+00   0.00000e+00   0.00000e+00   0.00000e+00   0.00000e+00   0.00000e+00   0.00000e+00   3.22280e-02   4.44179e-02   2.93613e-01  -6.60263e-03   1.63303e-02   4.41197e-02   2.37875e-01   5.55351e-02   2.35132e-01   3.35685e-01   1.87240e-01   0.00000e+00  -1.40032e-02   2.33197e-01   2.16438e-02   8.33897e-03   2.45095e-02  -6.98975e-03   9.07320e-02   3.36448e-02   1.86388e-01   1.92057e-01   4.16363e-02   0.00000e+00   0.00000e+00   0.00000e+00   0.00000e+00   0.00000e+00   0.00000e+00   0.00000e+00   0.00000e+00   0.00000e+00   0.00000e+00   0.00000e+00   0.00000e+00   0.00000e+00  -8.29709e-02   7.88036e-01   7.70170e-01   5.43938e-01   1.05652e-01   4.34410e-01   3.43092e-01   3.45813e-01  -2.47288e-01   2.01392e-01   2.85380e-01   0.00000e+00   1.90099e-01   2.35788e-01   3.39943e-01   1.61429e-01   8.52920e-02   4.79876e-02  -4.43169e-01   1.36130e-02   8.03472e-02   3.65007e-01   1.41488e-01   0.00000e+00   1.87907e-01   3.42658e-01   3.48629e-01   1.73402e-01   6.63348e-02   6.88093e-02   1.99573e-01  -4.16161e-01   1.36599e-01   3.35771e-01   2.28151e-01   0.00000e+00   7.26996e-02   8.24878e-02   1.97685e-01   4.38048e-02  -2.17279e-02  -2.50924e-02   1.70900e-01  -3.16547e-02   6.37021e-02   2.58756e-01   9.39111e-02   0.00000e+00   1.79146e-01   4.36479e-01   5.34541e-01   6.81722e-02   1.43716e-01   3.02470e-01   4.61195e-01   1.87136e-01   3.80335e-01   5.50607e-01   5.69039e-01   0.00000e+00   3.04541e-02   8.88491e-03   1.43713e-01   4.79056e-03  -4.54479e-03  -3.23973e-02   3.80349e-02  -1.60808e-02   1.02174e-01   2.48911e-01   1.73402e-01   0.00000e+00   4.70265e-01   1.12036e+00   5.75207e-01   4.67036e-03   5.65536e-02   8.48917e-01   3.69336e-01   6.10316e-01   6.98348e-01   3.04686e-01   5.54260e-01   0.00000e+00   0.00000e+00   0.00000e+00   0.00000e+00   0.00000e+00   0.00000e+00   0.00000e+00   0.00000e+00   0.00000e+00   0.00000e+00   0.00000e+00   0.00000e+00   0.00000e+00   2.09410e-01   1.07686e-01   2.38530e-01   1.25374e-02   1.67830e-01   4.87171e-02   1.82589e-01   1.61462e-01   1.18117e-01   2.04793e-01   2.44794e-02   0.00000e+00   5.67796e-02   1.73012e-01   3.10636e-01   4.37999e-02   5.15339e-02   3.23255e-02   3.56855e-01   6.31306e-02   2.76165e-01   3.66190e-01   2.05219e-01   0.00000e+00   1.59952e-01   3.01668e-01   4.36531e-01   2.29016e-02   1.57741e-01   4.16294e-02   1.62516e-02   1.96941e-01   4.46359e-01   5.70601e-01   4.63055e-01   0.00000e+00   1.97208e-01   6.51966e-01   1.36519e-01   2.79614e-02   2.37182e-02   4.98745e-01   9.61792e-02   8.31628e-02   3.46999e-01   1.89566e-01   3.30859e-01   0.00000e+00  -5.47498e-03   1.25100e-01   1.81120e-01  -2.45993e-02   9.57212e-02  -3.35120e-02   6.98930e-02   9.95853e-02   1.34075e-01   1.74445e-01   8.69137e-02   0.00000e+00   0.00000e+00   0.00000e+00   0.00000e+00   0.00000e+00   0.00000e+00   0.00000e+00   0.00000e+00   0.00000e+00   0.00000e+00   0.00000e+00   0.00000e+00   0.00000e+00   3.60019e-01   6.39337e-01   1.10875e+00  -5.29899e-01   8.63519e-01   3.89075e-01  -7.13722e-02  -4.59310e-01  -9.91807e-01   1.75146e-01   4.68626e-01   0.00000e+00   4.08922e-02   4.50128e-02   1.92559e-01   2.27016e-02   4.41852e-02   1.58601e-02  -4.46973e-01   6.14921e-02  -5.61531e-03   7.60426e-02   5.33298e-02   0.00000e+00   8.49463e-01   1.70671e+00   1.13742e+00   1.24033e-02   2.75872e-01   1.40882e+00   3.52750e-01   2.51489e-01   2.30131e-03   4.46111e-01   1.47847e+00   0.00000e+00  -1.70911e-02   4.33410e-01   1.17892e+00   3.27591e-02   5.61356e-01   9.20837e-01   3.82161e-02   3.74019e-02  -1.00817e-01   1.46622e+00   1.67932e+00   0.00000e+00   5.97986e-02   1.41171e-01   3.84622e-01   3.11568e-02   4.14990e-01  -1.85252e-02   3.24161e-01   3.83365e-02   4.47626e-02   8.00476e-01   4.69584e-01   0.00000e+00  -3.49045e-03   9.48040e-03   1.10897e-01   5.74267e-02   7.02441e-02   4.10987e-02   7.29532e-02   8.67066e-02  -1.28091e-02   7.69216e-02   1.89735e-01   0.00000e+00   0.00000e+00   0.00000e+00   0.00000e+00   0.00000e+00   0.00000e+00   0.00000e+00   0.00000e+00   0.00000e+00   0.00000e+00   0.00000e+00   0.00000e+00   0.00000e+00  -1.29515e+00  -1.03061e+00  -3.36499e-01  -1.53728e-01  -1.03840e+00  -2.80829e-02  -5.47711e-02  -6.01084e-02   2.37745e-02   7.83041e-03  -3.75668e-02   0.00000e+00  -2.43415e-02  -5.84909e-02  -1.36174e-02  -6.37195e-02  -6.20650e-02  -8.93817e-02   9.55334e-02  -8.38918e-02   1.61270e-02   7.43180e-02   1.17350e-02   0.00000e+00  -4.72221e-02  -8.73620e-02   6.64441e-03  -1.11102e-01  -3.92633e-01  -3.17479e-02  -5.21411e-01  -4.96716e-02   4.28783e-03   6.52915e-03  -1.87271e-02   0.00000e+00  -4.35543e-02  -6.20542e-02   3.07515e-02  -9.58387e-02  -8.88702e-02  -2.80871e-02  -7.96190e-02  -1.31501e-03  -1.87202e-02   4.68046e-02  -8.60279e-02   0.00000e+00   2.97210e-01   8.26775e-01   2.08207e-01   3.28626e-02  -2.21097e-02   7.87985e-01   2.78108e-01   5.22780e-01   8.32733e-01   3.27140e-01   1.95312e-01   0.00000e+00   0.00000e+00   0.00000e+00   0.00000e+00   0.00000e+00   0.00000e+00   0.00000e+00   0.00000e+00   0.00000e+00   0.00000e+00   0.00000e+00   0.00000e+00   0.00000e+00  -3.38587e-01   7.46929e-01   1.66622e-01  -6.83120e-01  -1.22057e-01   2.94478e-01   2.58079e-01   3.26192e-01  -1.07487e+00   4.91996e-02   1.01868e-01   0.00000e+00   6.06654e-02   9.77664e-02   1.43778e-01   5.93821e-02   1.26438e-02  -3.60346e-02   1.11691e-01   4.83305e-02  -5.88482e-02   2.37542e-01   1.63727e-01   0.00000e+00   2.93790e-02   3.13546e-01   2.09560e-01  -3.13414e-02  -1.64482e-02   1.39332e-01   2.33831e-01   8.11643e-02  -4.04150e-03   2.92733e-01   2.57642e-01   0.00000e+00   3.71292e-01   1.38058e+00   5.56655e-01   7.09271e-03   1.10783e-01   9.85732e-01   3.61943e-01   5.41567e-01   1.41320e-02   4.61440e-01   7.95638e-01   0.00000e+00   5.56395e-02   5.80618e-01   1.36265e-01   2.96387e-02  -1.33306e-02   2.79675e-01   1.75566e-01   5.08826e-02  -8.90933e-03   9.80360e-02   1.66711e-01   0.00000e+00   0.00000e+00   0.00000e+00   0.00000e+00   0.00000e+00   0.00000e+00   0.00000e+00   0.00000e+00   0.00000e+00   0.00000e+00   0.00000e+00   0.00000e+00   0.00000e+00   6.03682e-02   1.29872e-02   3.06412e-02  -4.63077e-02   7.13693e-03  -4.88717e-03  -2.74680e-02  -6.44594e-02   4.34196e-02   5.13313e-02  -8.93157e-02   0.00000e+00   1.20546e-01  -5.12432e-03   1.06705e-01  -1.20262e-02   5.13137e-02   2.81294e-03   1.42271e-01  -2.72133e-02   9.85900e-02   5.69982e-01   3.61072e-02   0.00000e+00   4.45637e-01   9.14548e-01   2.57246e-01   2.80552e-02  -2.43638e-02   6.72305e-01   1.22856e-01   2.00809e-01   6.80577e-01   3.17509e-01   1.79349e-01   0.00000e+00   0.00000e+00   0.00000e+00   0.00000e+00   0.00000e+00   0.00000e+00   0.00000e+00   0.00000e+00   0.00000e+00   0.00000e+00   0.00000e+00   0.00000e+00   0.00000e+00  -2.35329e-03  -1.81889e-01   5.69600e-02  -1.39507e-01  -9.35161e-02   1.49987e-01   7.47707e-02   1.35433e-02   6.42480e-02   2.60633e-02   7.83415e-03   0.00000e+00   4.50821e-01   8.65349e-01   2.59773e-01  -2.46465e-02  -2.27375e-02   6.94923e-01   3.35436e-01   5.25750e-01   8.46294e-01   4.19794e-01   4.00566e-01   0.00000e+00   1.28729e-01   5.76451e-01   2.82747e-01   4.35646e-02   2.69567e-02   3.86384e-01   3.21995e-01   1.20268e-01   3.58308e-01   4.55423e-01   2.70904e-01   0.00000e+00   0.00000e+00   0.00000e+00   0.00000e+00   0.00000e+00   0.00000e+00   0.00000e+00   0.00000e+00   0.00000e+00   0.00000e+00   0.00000e+00   0.00000e+00   0.00000e+00   1.92119e-01  -5.01806e-01   1.68567e-01   4.08037e-02   6.05837e-02   5.27722e-02   1.68442e-01  -4.82001e-01   7.00437e-02   1.49959e-01   3.23543e-02   0.00000e+00   1.76928e-01   9.13988e-02   4.21074e-01   4.32434e-02   6.09661e-02   4.56951e-02   7.80214e-01   1.01098e-01   3.94775e-01   2.55073e+00   2.49624e-01   0.00000e+00   0.00000e+00   0.00000e+00   0.00000e+00   0.00000e+00   0.00000e+00   0.00000e+00   0.00000e+00   0.00000e+00   0.00000e+00   0.00000e+00   0.00000e+00   0.00000e+00  -1.66866e-01   2.32825e-01   7.42202e-01   7.55810e-02  -6.87527e-01   1.59857e-01   1.62020e-01  -8.58585e-01   1.31557e-01   1.65460e-01  -2.77288e-02   0.00000e+00   1.15073e-01   7.21251e-01   3.26487e-01  -2.88462e-02  -7.62008e-02   5.95645e-01   3.67043e-02  -2.52463e-02   3.88229e-01   4.97325e-02   7.53287e-02   0.00000e+00   7.73001e-01   1.25021e+00   7.97309e-01   1.13867e-02  -2.50609e-02   1.03072e+00   4.33387e-01   6.18626e-02   1.05576e+00   5.40771e-01   4.71330e-01   0.00000e+00  -9.50616e-02  -5.64673e-01   1.93966e-02  -1.61075e-01  -2.84653e-01  -8.97722e-02  -6.86046e-02  -1.84890e-01   4.29066e-03   3.08327e-02  -6.92908e-02   0.00000e+00   1.36768e-01   1.59271e-01   4.51090e-01  -4.77010e-02   4.13198e-02   7.81210e-02   1.01116e+00   2.47596e-02   4.01352e-01   1.61549e+00   2.70998e-01   0.00000e+00   0.00000e+00   0.00000e+00   0.00000e+00   0.00000e+00   0.00000e+00   0.00000e+00   0.00000e+00   0.00000e+00   0.00000e+00   0.00000e+00   0.00000e+00   0.00000e+00   8.37970e-02   1.27591e-01  -4.04538e-01   5.49078e-02   4.74323e-02   2.44052e-02   3.13782e-03   6.13109e-03   6.95629e-02   1.02021e-02  -4.06193e-02   0.00000e+00   2.42713e-01  -6.14957e-01  -6.69291e-01   1.51804e-02  -3.88873e-01   7.12206e-02  -1.25144e-01   1.69313e-01   2.70701e-01   4.27756e-01  -6.03155e-01   0.00000e+00  -3.63516e-01  -3.78271e-01  -1.15363e-02  -3.06932e-01  -2.75194e-03  -5.06036e-04   1.67976e-02   2.51834e-02   3.06779e-02   5.58561e-02  -9.35098e-02   0.00000e+00   2.80445e-02   1.02112e-03   6.11211e-03   2.33680e-02   3.05102e-02  -3.04541e-02   1.12688e-01   1.95194e-02   7.50261e-02   2.30750e-01  -3.59874e-02   0.00000e+00   0.00000e+00   0.00000e+00   0.00000e+00   0.00000e+00   0.00000e+00   0.00000e+00   0.00000e+00   0.00000e+00   0.00000e+00   0.00000e+00   0.00000e+00   0.00000e+00  -1.55447e+00  -3.43930e-01  -4.93662e-01   7.29048e-01   1.07389e+00   7.22816e-02  -5.98655e-02  -1.36239e+00   9.21794e-01   6.36495e-01   7.76999e-01   0.00000e+00  -4.45053e-01   1.77808e-01   3.69197e-01   1.89006e-01   4.74574e-01   1.45166e-01   2.76861e-01  -2.51855e-02   3.86279e-01   6.75717e-01   4.33347e-01   0.00000e+00   1.31447e-02   6.52088e-02   1.59041e-01   4.71998e-02  -2.77046e-01   4.97453e-02   5.62508e-02  -6.27313e-02   1.25959e-01   3.17429e-02   4.64573e-02   0.00000e+00   6.54422e-02   2.66968e-01   1.91771e-01   7.26426e-02   5.31065e-02   1.14289e-01  -2.61126e-01  -5.36340e-03   2.52897e-01   2.01571e-01   2.39202e-01   0.00000e+00  -9.42601e-03   3.69803e-01   4.02689e-01   7.94502e-02   2.05103e-01   1.41440e-01   3.76767e-01   2.66041e-02   5.22644e-01   6.89181e-01   5.50583e-01   0.00000e+00  -1.00752e-01   1.93432e-01   1.95752e-02  -5.60587e-01   2.49398e-02   1.13500e-01  -1.43069e-02  -1.65568e-01   8.04742e-02  -3.26015e-02   4.91194e-02   0.00000e+00   1.42996e-02   1.10154e+00   4.43766e-01  -2.01560e-02   7.92204e-02   9.23105e-01   1.79547e-01   4.38701e-02   2.00041e+00   7.25170e-01   2.53350e+00   0.00000e+00   3.78500e-03  -6.10424e-02   4.26334e-02   2.12463e-03  -5.48309e-01   7.87660e-03  -3.57782e-02  -1.42096e+01   2.36691e-02   3.65091e-02   4.73594e-02   0.00000e+00   0.00000e+00   0.00000e+00   0.00000e+00   0.00000e+00   0.00000e+00   0.00000e+00   0.00000e+00   0.00000e+00   0.00000e+00   0.00000e+00   0.00000e+00   0.00000e+00  -1.31719e-01  -2.03255e-01   6.58816e-01   5.40685e-01   2.36706e-01   2.38933e-02   6.25346e-02   8.00547e-02   1.16864e-01   1.58008e-03   9.52420e-02   0.00000e+00   4.05576e-02  -6.42470e-03  -2.65907e-01  -4.52343e-02   1.18177e-02  -4.31445e-02  -7.09029e-02   3.89935e-02   1.39457e-01   6.30370e-02  -2.92053e-02   0.00000e+00   2.73176e-02  -2.14634e-02   8.53137e-02  -2.74504e-02  -5.60278e-02  -7.66758e-02  -1.53476e-02   7.34061e-02   1.29892e-01   8.95318e-02  -2.19674e-02   0.00000e+00   6.03070e-02   4.54495e-01  -3.77222e-01   4.72067e-02   4.77584e-02   1.48147e-01   1.06776e-01   6.80554e-02   9.13798e-01   2.76157e-01   8.30874e-01   0.00000e+00   1.54687e-01   6.56022e-01   2.82926e-01  -5.99303e-03   9.10303e-02   2.66563e-01   3.67043e-01   5.00581e-01   1.12254e+00   5.12908e-01   3.68546e+00   0.00000e+00   5.71866e-01   1.64557e+00   3.36738e-01   1.08855e+00   1.44159e+00   6.29272e-01   2.47545e+00   1.44283e+00   4.64645e+00   1.46574e+00   9.04033e+00   0.00000e+00   6.81633e-02   5.69610e-02   1.24295e-01   1.16896e-02  -7.93843e-03   1.39485e-02   2.43359e-01   1.14606e-01   1.76928e+00   1.74682e-01   4.84192e+00   0.00000e+00   5.49092e-01   1.01314e+00   5.09532e-01   4.41061e-02   1.71684e-01   9.06536e-01   3.87170e-01   6.66638e-01   2.57654e+00   4.99529e-01   5.16015e+00   0.00000e+00   0.00000e+00   0.00000e+00   0.00000e+00   0.00000e+00   0.00000e+00   0.00000e+00   0.00000e+00   0.00000e+00   0.00000e+00   0.00000e+00   0.00000e+00   0.00000e+00   5.21039e-01   1.03054e+00   4.31527e-01   1.24885e-02   7.01554e-02   7.60860e-01   3.76894e-01   2.79779e-01   6.52700e-01   4.92562e-01   4.78008e-01   0.00000e+00   1.02042e-01   9.32551e-02   3.21730e-01  -5.37788e-02   4.60228e-04  -5.63586e-02   2.28342e-01   1.01267e-01   2.85031e-01   2.89898e-01   2.53101e-01   0.00000e+00   0.00000e+00   0.00000e+00   0.00000e+00   0.00000e+00   0.00000e+00   0.00000e+00   0.00000e+00   0.00000e+00   0.00000e+00   0.00000e+00   0.00000e+00   0.00000e+00  -5.97036e-01  -3.47412e-01  -4.73025e-01  -5.95593e-02  -3.59647e-01   2.13760e-01  -2.90529e-01   1.77598e-02  -3.54374e-01   8.80675e-02   5.85773e-02   0.00000e+00   1.35879e-03  -5.77138e-02   7.38664e-03  -1.40882e-02  -5.64585e-02  -2.81160e-02   7.38734e-02   6.67222e-02   1.75412e-02   4.08526e-02   6.14330e-02   0.00000e+00   5.85220e-02  -5.14554e-02   5.70673e-02   7.44352e-03  -6.49222e-02  -6.22656e-02   2.26266e-01   3.37479e-02   1.45060e-01   2.33197e-01   1.71508e-01   0.00000e+00   6.06533e-02   1.15270e-01   1.31493e-01   3.04168e-02  -4.53265e-01   1.51162e-02   4.10359e-01   1.57212e-01   2.72159e-01   4.30558e-01   3.09563e-01   0.00000e+00   7.18212e-02   1.39319e-01   1.49540e-01  -1.20856e-02   4.02496e-02   5.98549e-02   4.90430e-01   1.57953e-01   3.26255e-01   4.45555e-01   4.51358e-01   0.00000e+00  -2.90562e-02  -4.01137e-02   2.69480e-02  -1.39621e-01  -4.22184e-02  -3.62425e-02   1.60308e+00   8.05377e-02  -1.20416e-02   1.55734e-01   8.28423e-02   0.00000e+00  -9.31074e-04   4.30245e-02  -4.56393e-01  -1.14353e-02   2.99462e-05   4.23124e-02   3.28872e-01   7.76780e-02   2.12782e-01   3.13536e-01   1.25628e-01   0.00000e+00   1.06191e-03   3.45283e-02   1.01022e-01  -3.85046e-02  -4.58490e-02  -2.11376e-02   2.86109e-01   1.16135e-01   8.42116e-02   4.90224e-01   1.13634e-01   0.00000e+00   1.79084e-01   7.62866e-01   7.68871e-02   4.10143e-02   1.75323e-02   7.02237e-01   9.68354e-02   7.47974e-01   6.07281e-01   6.66351e-01   1.10650e+00   0.00000e+00   0.00000e+00   0.00000e+00   0.00000e+00   0.00000e+00   0.00000e+00   0.00000e+00   0.00000e+00   0.00000e+00   0.00000e+00   0.00000e+00   0.00000e+00   0.00000e+00   1.05183e-01   1.93978e-01  -5.20289e-02  -4.23558e-01  -3.62810e-01   3.31446e-01  -4.19088e-01   2.47535e-01  -3.67887e-01   5.22341e-03   9.15034e-02   0.00000e+00   1.57952e-01   4.01299e-01   3.66977e-01   1.82504e-01   4.23618e-02   3.30865e-01  -3.03703e-02   2.39415e-01   3.90559e-01   4.35132e-01   3.40869e-01   0.00000e+00  -4.92383e-01   1.95868e-02   3.96078e-02   5.49222e-03  -2.47179e-02  -5.42045e-02  -3.42386e-02  -1.42818e-02   1.87632e-02   2.22942e-02   1.91226e-02   0.00000e+00   1.39369e-01   6.34259e-01   3.24364e-01   4.38961e-02   1.27349e-02   5.22646e-01   3.28054e-01   1.99767e-01   3.06831e-01   5.07731e-01   3.51436e-01   0.00000e+00  -3.70922e-02   2.32233e-01   9.73069e-02  -1.18389e-02  -3.64149e-02   2.48334e-01   7.58765e-02   3.91838e-02   7.01748e-02   4.15696e-02   2.97103e-02   0.00000e+00   4.13057e-01   1.36532e+00   5.26797e-01  -2.00418e-02  -4.38123e-02   1.11740e+00   2.49945e-01   7.74435e-01   4.50468e-01   4.48609e-01   1.65950e+00   0.00000e+00  -9.34513e-02  -6.95735e-02  -5.73598e-02  -2.49934e-01  -1.50420e+00  -8.59832e-02  -4.47669e-01  -1.06448e-02  -2.39543e-02  -1.97107e-01  -4.18199e-02   0.00000e+00  -2.02074e-04   4.36512e-01   3.12074e-01   8.15838e-03  -1.34148e-02   3.95505e-01   1.88429e-01   2.54718e-01   2.19086e-01   3.49985e-01   1.76485e-01   0.00000e+00   0.00000e+00   0.00000e+00   0.00000e+00   0.00000e+00   0.00000e+00   0.00000e+00   0.00000e+00   0.00000e+00   0.00000e+00   0.00000e+00   0.00000e+00   0.00000e+00   1.15776e-01   1.21675e-01   1.46124e-01  -6.17613e-03   1.89292e-02  -1.33140e-02   9.36198e-02   3.33698e-02   1.60292e-02   6.45007e-02   5.39315e-02   0.00000e+00   2.33345e-02   2.10937e-01   9.23050e-02  -6.65166e-02  -7.29584e-02   1.49317e-02   2.62407e-02  -3.69508e-02   1.76760e-02   4.30456e-02  -4.71041e-03   0.00000e+00  -6.34702e-03  -1.09169e-02   2.53642e-02  -1.25237e-02  -6.57973e-02  -2.40675e-03  -3.35455e-02  -9.63339e-03   4.83352e-02   9.51355e-02   7.76067e-02   0.00000e+00  -7.93350e-03  -3.11779e-02   1.98243e-01  -4.42476e-02  -3.50240e-02  -3.99926e-03   1.54055e-01   4.40758e-02   1.07567e-01   1.29267e-01   1.12747e-01   0.00000e+00   0.00000e+00   0.00000e+00   0.00000e+00   0.00000e+00   0.00000e+00   0.00000e+00   0.00000e+00   0.00000e+00   0.00000e+00   0.00000e+00   0.00000e+00   0.00000e+00  -9.45845e-02   1.20563e-01   2.33190e-01   1.27125e-01   2.67409e-02  -4.09074e-01  -4.11625e-01   4.16921e-02   5.70237e-02   6.24883e-02   3.17534e-02   0.00000e+00   1.47573e-01   7.73093e-01   2.47133e-01  -6.64182e-02  -5.11152e-01   3.26077e-01   1.06578e-01   7.41050e-03   3.51789e-01   1.68526e-01   2.25289e-02   0.00000e+00   5.24260e-01   1.05013e+00   5.63620e-01   3.92027e-02  -3.08169e-02   6.22351e-01   3.07341e-01   4.52234e-01   8.43804e-01   4.99984e-01   3.73858e-01   0.00000e+00  -2.15919e-03   8.96874e-03   8.67892e-02  -4.59438e-02  -5.21615e-02   7.19046e-03   6.63435e-02   7.98174e-02   8.06607e-02   6.70506e-02  -1.36403e-02   0.00000e+00   0.00000e+00   0.00000e+00   0.00000e+00   0.00000e+00   0.00000e+00   0.00000e+00   0.00000e+00   0.00000e+00   0.00000e+00   0.00000e+00   0.00000e+00   0.00000e+00   1.06300e-01  -2.23707e-01  -9.92894e-01  -1.06829e+00  -6.46044e-01  -1.49906e-01  -4.28335e-01  -5.88061e-01  -3.24222e-01  -4.32356e-02   1.43995e-01   0.00000e+00  -3.37719e-01   2.95809e-02   6.15715e-02  -2.72416e-02   3.40789e-02   3.08598e-02  -4.66203e-01  -8.45346e-03   9.41067e-02  -4.83875e-01   8.50863e-02   0.00000e+00   1.33203e-01  -3.83665e-01   9.19827e-02   5.14081e-02   1.80752e-03  -5.24692e-02   2.21150e-02   1.69126e-02   1.46302e-02   2.60979e-03   1.11253e-01   0.00000e+00   4.29963e-02  -7.96675e-02   1.65317e-02  -7.48964e-03   2.52088e-02   1.45984e-02   5.45338e-02  -4.87975e-02   1.15371e-03  -7.44887e-02   3.96353e-01   0.00000e+00   1.31395e-02  -3.74771e-03  -2.83266e-02  -2.07780e-03  -6.11820e-02   2.63075e-03   1.07288e-02  -5.48080e-02  -3.23313e-03  -4.71006e-02   8.42837e-02   0.00000e+00   1.74161e-02  -9.24503e-03  -1.41676e-02  -9.80927e-02  -1.63449e-02   1.05259e-02   4.92073e-02  -7.53269e-02   4.03761e-02  -1.92914e-02   5.44501e-02   0.00000e+00  -2.06053e-02  -5.58494e-02  -5.40358e-01  -1.07803e-01  -3.02579e-02  -6.56556e-02   8.82018e-03  -5.04086e-02   2.50625e-02  -2.97219e-01  -4.21759e-02   0.00000e+00   2.65936e-02  -7.06242e-02   1.03973e-02  -1.25029e-01  -8.18298e-02  -1.07674e-02  -1.06429e-02  -1.05767e-02   2.27001e-02  -2.53497e-01   1.09012e-01   0.00000e+00   1.74122e-01   1.97131e-01   1.78446e-01  -5.60693e-02   2.16849e-01   9.59042e-02   6.31408e-01   1.92438e-01   2.86108e-01  -8.69819e-03   1.07641e+00   0.00000e+00  -2.41441e-02  -4.18109e-02   1.07711e-02  -1.44174e-01   5.25082e-02  -7.37450e-02   7.44079e-02  -8.78672e-03   7.37933e-02  -7.95385e-02   1.21320e+00   0.00000e+00   1.97080e-01   4.38321e-01   9.07536e-02  -3.88503e-02   5.55794e-02   4.17564e-01   2.98078e-01   8.92619e-02   3.07803e-01  -1.64116e-02   1.69829e+00   0.00000e+00   4.60265e-02   3.63478e-02  -2.42845e-03  -1.04968e-01   3.31926e-02  -1.18676e-02   1.14241e-01  -1.46918e-02   9.43101e-02  -2.62879e-04   5.55308e-01   0.00000e+00   0.00000e+00   0.00000e+00   0.00000e+00   0.00000e+00   0.00000e+00   0.00000e+00   0.00000e+00   0.00000e+00   0.00000e+00   0.00000e+00   0.00000e+00   0.00000e+00   9.70998e-02   7.80822e-02   3.18802e-01   2.76730e-03   5.39849e-02   4.36266e-02   4.17360e-01   1.10399e-01   2.86578e-01   4.36541e-01   1.94418e-01   0.00000e+00   2.70792e-01   7.48855e-01   6.62020e-02  -2.30548e-02  -3.71708e-02   4.86539e-01   1.31121e-01   7.22546e-02   6.03835e-01   2.19587e-01   1.62012e-01   0.00000e+00   0.00000e+00   0.00000e+00   0.00000e+00   0.00000e+00   0.00000e+00   0.00000e+00   0.00000e+00   0.00000e+00   0.00000e+00   0.00000e+00   0.00000e+00   0.00000e+00  -7.74774e-02  -3.63989e-01   4.25658e-01   1.22644e-01   1.54166e-01  -2.26480e-01   1.55999e-01   1.09297e-01  -4.05706e-01   9.33773e-02   5.01929e-02   0.00000e+00   4.05205e-02   5.24909e-02   3.69598e-01  -2.16934e-02   2.09315e-02   6.33918e-02   3.39285e-01   1.12905e-01   1.80307e-01   4.22890e-01   9.93666e-02   0.00000e+00   6.36069e-01   1.18162e+00   8.88481e-01  -3.46852e-04   1.23850e-02   9.07096e-01   2.18012e-01   6.21827e-01   7.19946e-01   3.84941e-01   8.08154e-01   0.00000e+00   1.89991e-02   3.68734e-02   1.43066e-01   6.10217e-03  -1.93228e-02  -9.57247e-03   1.57925e-01   4.28475e-02   5.85865e-02   1.78915e-01   3.13155e-02   0.00000e+00  -2.09042e-02  -9.57934e-03   8.53180e-03  -4.97002e-03  -1.25839e-02  -7.92101e-02  -4.77272e-01   1.67621e-02   3.96502e-02   1.26664e-02  -4.75072e-02   0.00000e+00   0.00000e+00   0.00000e+00   0.00000e+00   0.00000e+00   0.00000e+00   0.00000e+00   0.00000e+00   0.00000e+00   0.00000e+00   0.00000e+00   0.00000e+00   0.00000e+00  -3.07762e-01   5.64004e-01   6.58823e-01  -4.78265e-02   4.72268e-01   3.67421e-02  -2.02101e-01  -2.94511e-02  -1.23198e-01   4.98032e-01  -6.14953e-01   0.00000e+00  -4.80453e-01   1.42786e-01   1.69187e-01   4.13692e-02   1.37681e-01   3.86303e-02   6.44425e-03   1.28633e-01   9.24401e-02   2.21627e-02  -3.97510e-02   0.00000e+00  -4.87376e-02   4.21051e-01   1.45027e-01  -1.03993e-02   1.03473e-02   2.20184e-01   3.82757e-02   2.32167e-02   5.90793e-02   6.23630e-03  -9.84197e-02   0.00000e+00  -4.87654e-01  -6.90407e-01   4.73771e-02  -3.96863e-02   9.59527e-02   1.17738e-02  -3.57005e-02  -3.05242e-02  -1.73055e-02  -4.09255e-02  -1.75788e-01   0.00000e+00  -5.44863e-02   3.96369e-02   8.88736e-02  -7.83281e-03  -4.05299e-02  -6.95993e-02  -2.41600e-01   1.01815e-02   6.45706e-02   2.78795e-01  -1.41471e-01   0.00000e+00  -2.01718e-02   2.31383e-01   5.46294e-01   4.99219e-02   7.59944e-01   2.80309e-02   1.02616e+00   3.10765e-01   7.90558e-01   1.39350e+00   3.48112e-02   0.00000e+00  -2.94421e-02   5.22127e-02   1.19773e-01   1.62165e-02   7.89743e-02   9.94881e-03   6.50390e-01   2.52136e-02   1.29411e-01   7.57788e-01  -5.05645e-02   0.00000e+00   0.00000e+00   0.00000e+00   0.00000e+00   0.00000e+00   0.00000e+00   0.00000e+00   0.00000e+00   0.00000e+00   0.00000e+00   0.00000e+00   0.00000e+00   0.00000e+00  -3.26383e-02   1.59766e-01   5.26768e-02  -1.32024e-01  -2.73533e-02   4.04837e-03  -4.92827e-02  -6.42948e-02  -4.47639e-03   4.61495e-02  -7.15937e-02   0.00000e+00   5.50348e-01   1.11674e+00   3.87361e-01  -2.56713e-02   6.23094e-02   8.54611e-01   3.50018e-01   3.49714e-01   8.85342e-01   5.17962e-01   4.21607e-01   0.00000e+00   5.32628e-01   1.09277e+00   7.13718e-01   7.50828e-01   6.58063e-01   1.21114e+00   9.86420e-01   1.12057e+00   1.42424e+00   2.79762e+00   1.95866e+00   0.00000e+00  -7.50178e-03  -7.37907e-02  -2.41372e-02  -7.44965e-02  -4.06999e-01  -8.53305e-02  -6.71621e-01   5.34928e-04   4.92251e-02  -5.19730e-02  -5.47227e-03   0.00000e+00   0.00000e+00   0.00000e+00   0.00000e+00   0.00000e+00   0.00000e+00   0.00000e+00   0.00000e+00   0.00000e+00   0.00000e+00   0.00000e+00   0.00000e+00   0.00000e+00   7.94914e-01   1.35404e+00   6.98287e-01   2.72782e-02   1.08288e-01   1.06819e+00   4.67099e-01   5.74663e-01   1.12131e+00   5.63094e-01   4.71517e-01   0.00000e+00  -2.05414e-02   3.27071e-03   3.98310e-02  -7.45616e-02  -2.61790e-02  -4.97977e-02  -3.18232e-01  -3.76807e-02  -1.40329e-02   6.50746e-02  -6.29532e-02   0.00000e+00   2.92952e-01   8.60193e-01   2.21459e-01  -4.31494e-02  -9.79830e-02   6.83101e-01   2.36336e-01   1.81146e-02   5.13655e-01   2.61071e-01   1.73430e-01   0.00000e+00   5.14612e-01   1.39000e+00   7.31365e-01   1.02888e+00   1.00624e+00   1.22490e+00   2.36378e+00   1.22233e+00   2.04960e+00   3.41419e+00   1.82013e+00   0.00000e+00   0.00000e+00   0.00000e+00   0.0
[truncated: 1,754,250 more chars]
