# Supplementary material for: The Fitness Landscape of HIV-1 Gag: Advanced Modeling Approaches and Validation of Model Predictions by In Vitro Testing
Source: PLoS Comput Biol. 2014 Aug 7;10(8):e1003776. doi: 10.1371/journal.pcbi.1003776 (PMC4125067; doi:10.1371/journal.pcbi.1003776)
Supplement: Code S1 — Source code for the inverse Potts algorithm. A compressed file containing source code and instructions for its installation and use, along with a set of test data for verifying proper functioning of the code and auxiliary Matlab scripts for computing correlations from a multiple sequence alignment. (ZIP) [file pcbi.1003776.s001.zip › HReconstr_Potts/main.cpp]

/*
 *  main.cpp
 *  HReconstr_Potts
 *
 *  Created by Andrew Ferguson on 6/26/12.
 *
 */
/*
  IN
  resIdx.dat       	- ordered list of residue types - as integer codes - present at each site from most to least probable 
  P1_target.dat     - one-body target probabilities (possibly regularized) for each residue in the ordered list of residue types
  P2_target.dat     - two-body target probabilities (possibly regularized) for each ordered residue combination at each pair of sites 
  h_in.dat       	- initial values of h parameters
  J_in.dat       	- initial values of J parameters
  
  OUT
  h_traj.dat		- trajectory of h parameters
  J_traj.dat		- trajectory of J parameters
  P1_traj.dat		- trajectory of P1 values
  P2_traj.dat		- trajectory of P2 values
  P1_traj_reg.dat	- trajectory of regularized P1 values
  P2_traj_reg.dat	- trajectory of regularized P2 values
  
 */
 
#include "main.h"

#ifdef USE_MPI
#include <mpi.h>
#endif

#include <string>
#include <iostream>
#include <fstream>
#include <sstream>
#include <iomanip>
#include <stdexcept>
#include <vector>
#include <limits>
#include <algorithm>
#include <math.h>
#include <unistd.h>
#include <stdio.h>
#include <stdlib.h>

#include "timer.h"
#include "ran2.h"
#include "functions.h"

using std::cout;
using std::cin;
using std::cerr;
using std::endl;
using std::vector;

int main (int argc, char *argv[]) {
  
  cout.setf(std::ios_base::scientific);
  cout.precision(3);

  #ifdef USE_MPI
  
  // MPI variables
  int numtasks, rank, booted; 
  MPI_Status stat;
  
  // booting MPI
  booted = MPI_Init(&argc,&argv);
  if (booted != MPI_SUCCESS) {
    cout << "Error starting MPI program; aborting." << endl;
    MPI_Abort(MPI_COMM_WORLD, booted);
  }
  MPI_Comm_size(MPI_COMM_WORLD, &numtasks);
  MPI_Comm_rank(MPI_COMM_WORLD, &rank);
  
  cout << "hello world! from rank = " << rank << " within numtasks = " << 
    numtasks << endl;
  MPI_Barrier(MPI_COMM_WORLD);
  
  #endif  // #ifdef USE_MPI
  
  #ifdef USE_MPI
  
  if (rank == 0) {
  
  #endif  // #ifdef USE_MPI
  
  
  #ifdef UNIT_TESTING
  
  #endif  // #ifdef UNIT_TESTING

  
  // start timer
  timer t;
  t.start();
  
  
  // inputs with default values
  long n_inputs=26;
  
  long seed = -240164;
  long m=3;
  long nSeq=1000;
  
  long n_iterate = 50;
  long write_mod = 5;
  long print_mod = 1;
  long check_mod = 10;
  
  bool load_h=1;
  bool load_J=1;
  bool pretune_h=1;
  
  long h_mod = 1;
  long J_mod = 10;
  
  double gamma_h = 0.2;
  double maxStep_h = 0.1;
  
  double gamma_J = 0.05;
  double maxStep_J = 0.05;
  
  long n_cycles = 200;
  long sample_mod = 10;
  double T = 1;
  
  bool adaptiveSampleMod=0;
  
  bool reset_z=0;
  
  int regType=0;
  double lambda_h=0.0;
  double lambda_J=0.1;
  
  bool gaugeFix_h=1;
  bool gaugeFix_J=1;
  
  std::ifstream fin_inputs;
  fin_inputs.open("./inputs.dat");
  if (!fin_inputs) {
    cerr << "Cannot open input file inputs.dat in the current directory; " << 
      "aborting." << endl;
    #ifdef USE_MPI
    MPI_Abort(MPI_COMM_WORLD,-1);
    #endif  // #ifdef USE_MPI
    exit(-1);
  }
    long input_cntr=0;
    while (!fin_inputs.eof()) {
      
      std::string input_name, tmp_str;
      fin_inputs >> input_name;
      
      if (strcmp(input_name.c_str(),"seed")==0) {
        fin_inputs >> seed;
        input_cntr++;
      } else if (strcmp(input_name.c_str(),"m")==0) {
        fin_inputs >> m;
        input_cntr++;
      } else if (strcmp(input_name.c_str(),"nSeq")==0) {
        fin_inputs >> nSeq;
        input_cntr++;
      } else if (strcmp(input_name.c_str(),"n_iterate")==0) {
        fin_inputs >> n_iterate;
        input_cntr++;
      } else if (strcmp(input_name.c_str(),"write_mod")==0) {
        fin_inputs >> write_mod;
        input_cntr++;
      } else if (strcmp(input_name.c_str(),"print_mod")==0) {
        fin_inputs >> print_mod;
        input_cntr++;
      } else if (strcmp(input_name.c_str(),"check_mod")==0) {
        fin_inputs >> check_mod;
        input_cntr++;
      } else if (strcmp(input_name.c_str(),"load_h")==0) {
        fin_inputs >> load_h;
        input_cntr++;
      } else if (strcmp(input_name.c_str(),"load_J")==0) {
        fin_inputs >> load_J;
        input_cntr++;
      } else if (strcmp(input_name.c_str(),"pretune_h")==0) {
        fin_inputs >> pretune_h;
        input_cntr++;
      } else if (strcmp(input_name.c_str(),"h_mod")==0) {
        fin_inputs >> h_mod;
        input_cntr++;
      } else if (strcmp(input_name.c_str(),"J_mod")==0) {
        fin_inputs >> J_mod;
        input_cntr++;
      } else if (strcmp(input_name.c_str(),"gamma_h")==0) {
        fin_inputs >> gamma_h;
        input_cntr++;
      } else if (strcmp(input_name.c_str(),"maxStep_h")==0) {
        fin_inputs >> maxStep_h;
        input_cntr++;
      } else if (strcmp(input_name.c_str(),"gamma_J")==0) {
        fin_inputs >> gamma_J;
        input_cntr++;
      } else if (strcmp(input_name.c_str(),"maxStep_J")==0) {
        fin_inputs >> maxStep_J;
        input_cntr++;
      } else if (strcmp(input_name.c_str(),"n_cycles")==0) {
        fin_inputs >> n_cycles;
        input_cntr++;
      } else if (strcmp(input_name.c_str(),"sample_mod")==0) {
        fin_inputs >> sample_mod;
        input_cntr++;
      } else if (strcmp(input_name.c_str(),"adaptiveSampleMod")==0) {
        fin_inputs >> adaptiveSampleMod;
        input_cntr++;
      } else if (strcmp(input_name.c_str(),"T")==0) {
        fin_inputs >> T;
        input_cntr++;
      } else if (strcmp(input_name.c_str(),"reset_z")==0) {
        fin_inputs >> reset_z;
        input_cntr++;
      } else if (strcmp(input_name.c_str(),"regType")==0) {
        fin_inputs >> regType;
        input_cntr++;
      } else if (strcmp(input_name.c_str(),"lambda_h")==0) {
        fin_inputs >> lambda_h;
        input_cntr++;
      } else if (strcmp(input_name.c_str(),"lambda_J")==0) {
        fin_inputs >> lambda_J;
        input_cntr++;
      } else if (strcmp(input_name.c_str(),"gaugeFix_h")==0) {
        fin_inputs >> gaugeFix_h;
        input_cntr++;
      } else if (strcmp(input_name.c_str(),"gaugeFix_J")==0) {
        fin_inputs >> gaugeFix_J;
        input_cntr++;
      }
      getline(fin_inputs,tmp_str);
    }
  
    if (input_cntr!=n_inputs) {
      cerr << "ERROR - did not read expected number of inputs from " <<
        "inputs.dat; aborting." << endl;
      #ifdef USE_MPI
      MPI_Abort(MPI_COMM_WORLD,-1);
      #endif  // #ifdef USE_MPI
      exit(-1);
    }
  
  fin_inputs.close();
  
  
  // error checking inputs
  if (load_h == 1 && pretune_h == 1) {
    cerr << "load_h and pretune_h both active - choose one or the other; " <<
      "aborting." << endl;
    #ifdef USE_MPI
    MPI_Abort(MPI_COMM_WORLD,-1);
    #endif  // #ifdef USE_MPI
    exit(-1);
  }
  
  if (h_mod != 1) {
    cerr << "h_mod not equal to 1, since J_mod > h_mod for stability " << 
      "anything other than 1 is wasting cycles; aborting." << endl;
    #ifdef USE_MPI
    MPI_Abort(MPI_COMM_WORLD,-1);
    #endif  // #ifdef USE_MPI
    exit(-1);
  }
  
  if (J_mod < h_mod) {
    cerr << "J_mod = " << J_mod << " < h_mod = " << h_mod << 
      " which is not good for stability; aborting." << endl;
    #ifdef USE_MPI
    MPI_Abort(MPI_COMM_WORLD,-1);
    #endif  // #ifdef USE_MPI
    exit(-1);
  }
  
  if ( (regType != 0) && (regType != 1) && (regType != 2) ) {
    cerr << "regType != {0,1,2}; aborting." << endl;
    #ifdef USE_MPI
    MPI_Abort(MPI_COMM_WORLD,-1);
    #endif  // #ifdef USE_MPI
    exit(-1);
  }
  
  if (gamma_h < 0) {
    cerr << "gamma_h < 0, changes sign of step; aborting." << endl;
    #ifdef USE_MPI
    MPI_Abort(MPI_COMM_WORLD,-1);
    #endif  // #ifdef USE_MPI
    exit(-1);
  }
  
  if (gamma_J < 0) {
    cerr << "gamma_J < 0, changes sign of step; aborting." << endl;
    #ifdef USE_MPI
    MPI_Abort(MPI_COMM_WORLD,-1);
    #endif  // #ifdef USE_MPI
    exit(-1);
  }
  
  if (maxStep_h < 0) {
    cerr << "maxStep_h < 0, changes sign of step; aborting." << endl;
    #ifdef USE_MPI
    MPI_Abort(MPI_COMM_WORLD,-1);
    #endif  // #ifdef USE_MPI
    exit(-1);
  }
  
  if (maxStep_J < 0) {
    cerr << "maxStep_J < 0, changes sign of step; aborting." << endl;
    #ifdef USE_MPI
    MPI_Abort(MPI_COMM_WORLD,-1);
    #endif  // #ifdef USE_MPI
    exit(-1);
  }
  
  
  // pre-processing inputs
  double lambda_h_divBy_nSeq = lambda_h/nSeq;
  double lambda_J_divBy_nSeq = lambda_J/nSeq;
  
  
  // loading parameters
  //- loading ordered residue indices at each site (resIdx.dat), computing 
  // total number of h and J parameters, and candidateSites list of sites 
  // containing more than one residue type as only sites at which we attempt 
  // MC mutations
  std::vector<long> nRes(m,-1);
  std::vector< std::vector<long> > resIdx(m);
  load_resIdx("./resIdx.dat",nRes,resIdx,m);
  long n_h=0;
  long n_J=0;
  for(long i=0; i!=m; i++) {
    n_h += nRes[i];
    for(long j=i+1; j!=m; j++) {
      n_J += nRes[i]*nRes[j];
    }
  }
  cout << "\n";
  cout << "$$ # parameters: $$" << endl;
  cout << "  # h parameters = " << n_h << endl;
  cout << "  # J parameters = " << n_J << endl;
  cout << endl;

  std::vector <long> candidateSites(0);
  for(long i=0; i!=m; i++) {
    if (nRes[i]>1) {
      candidateSites.push_back(i);
    }
  }
  long n_candidateSites = candidateSites.size();
  
  
  //- loading (possibly pre-regularized) one-body target probabilities 
  // (P1_target.dat)
  std::vector< std::vector<double> > P1_target(m);
  for(long i=0; i!=m; i++) {
    (P1_target[i]).resize(nRes[i],(double)0);
  }
  load_X1("./P1_target.dat",nRes,P1_target,m);
  
  
  //- loading (possibly pre-regularized) two-body target probabilities 
  // (P2_target.dat)
  // \-> loading only upper triangle 
  // \-> loading residuewise elements in column major order (i.e., over i 
  //     residues first)
  std::vector< std::vector< std::vector< std::vector<double> > > > P2_target(m);
  for(long i=0; i!=m; i++) {
    (P2_target[i]).resize(m);
    for(long j=i+1; j!=m; j++) {
      (P2_target[i][j]).resize(nRes[i]);
      for(long p=0; p!=nRes[i]; p++) {
        (P2_target[i][j][p]).resize(nRes[j],(double)0);
      }
    }
  }
  load_X2("./P2_target.dat",nRes,P2_target,m);
  
  
  //- loading/pretuning h parameters
  std::vector< std::vector<double> > h(m);
  for(long i=0; i!=m; i++) {
    (h[i]).resize(nRes[i],(double)0);
  }
  if (load_h) {
    load_X1("./h_in.dat",nRes,h,m);
  }
  if (pretune_h) {
    for(long i=0; i!=m; i++) {
      for(long p=0; p!=nRes[i]; p++) {
        h[i][p] = -T*log(P1_target[i][p]);
        h[i][p] = h[i][p] - h[i][0];  // automatic gauge fixing under pretuning
      }
    }
  }
  
  
  //- loading J parameters
  // \-> loading only upper triangle 
  // \-> loading residuewise elements in column major order (i.e., over i 
  //      residues first)
  std::vector< std::vector< std::vector< std::vector<double> > > > J(m);
  for(long i=0; i!=m; i++) {
    (J[i]).resize(m);
    for(long j=i+1; j!=m; j++) {
      (J[i][j]).resize(nRes[i]);
      for(long p=0; p!=nRes[i]; p++) {
        (J[i][j][p]).resize(nRes[j],(double)0);
      }
    }
  }
  if (load_J) {
    load_X2("./J_in.dat",nRes,J,m);
  }

  
  // checking if MC cycles are sufficient to resolve target probabilities 
  double P1_target_min = 1.0;
  for(long i=0; i!=m; i++) {
    for(long p=0; p!=nRes[i]; p++) {
      P1_target_min = fmin(P1_target_min,P1_target[i][p]);
    }
  }
  
  double P2_target_min = 1.0;
  for(long i=0; i!=m; i++) {
    for(long j=i+1; j!=m; j++) {
      for(long p=0; p!=nRes[i]; p++) {
        for(long q=0; q!=nRes[j]; q++) {
          P2_target_min = fmin(P2_target_min,P2_target[i][j][p][q]);
        }
      }
    }
  }
  
  cout << "\n";
  cout << "$$ P vs. n_cycles: $$" << endl;
  cout << "  min(P1_target) = " << P1_target_min << " => n_cycles >= " << 
    1/P1_target_min << " to resolve" << endl;
  if (n_cycles < 1/P1_target_min) {
    cout << "  WARNING: n_cycles = " << n_cycles << 
      " < 1/P1_target_min => P1_targets below resolving power" << std::flush;
    for(long i=0; i!=3; i++) {
      cout << "." << std::flush;
      sleep(1);
    }
    cout << endl << endl;
  }
  cout << "  min(P2_target) = " << P2_target_min << " => n_cycles >= " << 
    1/P2_target_min << " to resolve" << endl;
  if (n_cycles < 1/P2_target_min) {
    cout << "  WARNING: n_cycles = " << n_cycles << 
      " < 1/P2_target_min => P2_targets below resolving power" << std::flush;
    for(long i=0; i!=3; i++) {
      cout << "." << std::flush;
      sleep(1);
    }
    cout << endl << endl;
  }
  cout << endl;
  
  
  // initializing trajectory files
  std::string fstr_h_traj="./h_traj.dat";
  std::ofstream fout_h_traj;
  fout_h_traj.open(fstr_h_traj.c_str());
  if (!fout_h_traj) {
    cerr << "Cannot open output file " << fstr_h_traj << 
      " in the current directory; aborting." << endl;
    #ifdef USE_MPI
    MPI_Abort(MPI_COMM_WORLD,-1);
    #endif  // #ifdef USE_MPI
    exit(-1);
  }
  fout_h_traj.setf(std::ios_base::scientific);
  fout_h_traj.precision(5);
  
  std::string fstr_J_traj="./J_traj.dat";
  std::ofstream fout_J_traj;
  fout_J_traj.open(fstr_J_traj.c_str());
  if (!fout_J_traj) {
    cerr << "Cannot open output file " << fstr_J_traj << 
      " in the current directory; aborting." << endl;
    #ifdef USE_MPI
    MPI_Abort(MPI_COMM_WORLD,-1);
    #endif  // #ifdef USE_MPI
    exit(-1);
  }
  fout_J_traj.setf(std::ios_base::scientific);
  fout_J_traj.precision(5);
  
  std::string fstr_P1_traj="./P1_traj.dat";
  std::ofstream fout_P1_traj;
  fout_P1_traj.open(fstr_P1_traj.c_str());
  if (!fout_P1_traj) {
    cerr << "Cannot open output file " << fstr_P1_traj << 
      " in the current directory; aborting." << endl;
    #ifdef USE_MPI
    MPI_Abort(MPI_COMM_WORLD,-1);
    #endif  // #ifdef USE_MPI
    exit(-1);
  }
  fout_P1_traj.setf(std::ios_base::scientific);
  fout_P1_traj.precision(5);
  
  std::string fstr_P2_traj="./P2_traj.dat";
  std::ofstream fout_P2_traj;
  fout_P2_traj.open(fstr_P2_traj.c_str());
  if (!fout_P2_traj) {
    cerr << "Cannot open output file " << fstr_P2_traj << 
      " in the current directory; aborting." << endl;
    #ifdef USE_MPI
    MPI_Abort(MPI_COMM_WORLD,-1);
    #endif  // #ifdef USE_MPI
    exit(-1);
  }
  fout_P2_traj.setf(std::ios_base::scientific);
  fout_P2_traj.precision(5);
  
  std::string fstr_P1_traj_reg="./P1_traj_reg.dat";
  std::ofstream fout_P1_traj_reg;
  if (regType==1 || regType==2) {
    fout_P1_traj_reg.open(fstr_P1_traj_reg.c_str());
    if (!fout_P1_traj_reg) {
      cerr << "Cannot open output file " << fstr_P1_traj_reg << 
        " in the current directory; aborting." << endl;
      #ifdef USE_MPI
      MPI_Abort(MPI_COMM_WORLD,-1);
      #endif  // #ifdef USE_MPI
      exit(-1);
    }
    fout_P1_traj_reg.setf(std::ios_base::scientific);
    fout_P1_traj_reg.precision(5);
  }
  
  std::string fstr_P2_traj_reg="./P2_traj_reg.dat";
  std::ofstream fout_P2_traj_reg;
  if (regType==1 || regType==2) {
    fout_P2_traj_reg.open(fstr_P2_traj_reg.c_str());
    if (!fout_P2_traj_reg) {
      cerr << "Cannot open output file " << fstr_P2_traj_reg << 
        " in the current directory; aborting." << endl;
      #ifdef USE_MPI
      MPI_Abort(MPI_COMM_WORLD,-1);
      #endif  // #ifdef USE_MPI
      exit(-1);
    }
    fout_P2_traj_reg.setf(std::ios_base::scientific);
    fout_P2_traj_reg.precision(5);
  }
  
  
  // initializing z & z0 = initial state vector from which to initialize all 
  // master/slave MC sampling runs if reset_z==1
  // -> N.B. MC sampling operates on fake residue numbering scheme, such that 
  //          most probable residue at site i is coded as 0, next most probable 
  //          as 1, ..., least probable as nRes[i]-1
  //         This saves frequent lookup of residue types in resIdx, so 
  //          accelerates execution
  std::vector <long> z0(m,0);    // under fakeres numbering scheme, this state 
                                // vector indicates that each site holds its 
                                // most probable residue
  std::vector <long> z(z0);
  
  
  #ifdef USE_MPI
  
  // computing n_cycles uniform partitioning
  long n_cycles_MPI = (long)ceil((double)n_cycles / (double)numtasks);
  if (n_cycles_MPI < 100*m) {
    cerr << "ERROR: n_cycles_MPI = " << n_cycles_MPI << " < 100*m = " << 
      100*m << ", even starting with ""on manifold"" state vector, likely " << 
      "still sampling primarily transients; aborting." << endl;
    #ifdef USE_MPI
    MPI_Abort(MPI_COMM_WORLD,-1);
    #endif  // #ifdef USE_MPI
    exit(-1);
  }
  
  // sending rqd variables
  MPI_Bcast(&seed, 1, MPI_LONG, 0, MPI_COMM_WORLD);  // seed is subsequently 
    // modified by each task as seed <- seed*(rank+1) so each task has 
    // independent random number generator
  MPI_Bcast(&T, 1, MPI_DOUBLE, 0, MPI_COMM_WORLD);
  MPI_Bcast(&m, 1, MPI_LONG, 0, MPI_COMM_WORLD);
  MPI_Bcast(&sample_mod, 1, MPI_LONG, 0, MPI_COMM_WORLD);
  MPI_Bcast(&adaptiveSampleMod, 1, MPI::BOOL, 0, MPI_COMM_WORLD);
  MPI_Bcast(&n_cycles_MPI, 1, MPI_LONG, 0, MPI_COMM_WORLD);
  MPI_Bcast(&n_iterate, 1, MPI_LONG, 0, MPI_COMM_WORLD);
  MPI_Bcast(&reset_z, 1, MPI::BOOL, 0, MPI_COMM_WORLD);
  MPI_Bcast(&n_h, 1, MPI_LONG, 0, MPI_COMM_WORLD);
  MPI_Bcast(&n_J, 1, MPI_LONG, 0, MPI_COMM_WORLD);
  MPI_Bcast(&n_candidateSites, 1, MPI_LONG, 0, MPI_COMM_WORLD);
  MPI_Bcast(&z0[0], m, MPI_LONG, 0, MPI_COMM_WORLD);
  MPI_Bcast(&nRes[0], m, MPI_LONG, 0, MPI_COMM_WORLD);
  MPI_Bcast(&candidateSites[0], n_candidateSites, MPI_LONG, 0, MPI_COMM_WORLD);
  
  #endif  // #ifdef USE_MPI
  
  
  // initializing model and regularized target (for h/J regularization) 
  // probability arrays
  std::vector< std::vector<double> > P1_model(P1_target);
  std::vector< std::vector< std::vector< std::vector<double> > > > 
    P2_model(P2_target);
  std::vector< std::vector<double> > P1_target_reg;
  std::vector< std::vector< std::vector< std::vector<double> > > > P2_target_reg;
  if (regType==1 || regType==2) {
    P1_target_reg = P1_target;
    P2_target_reg = P2_target;
  }

  
  // semi-analytical Newton descent main loop
  cout << "Commencing semi-analytical Newton descent fitting of Potts" << 
    " model..." << endl;
  for (long iterate=1; iterate<=n_iterate; iterate++) {
    
    // 1. establishing target probabilities under h/J L1/L2 regularization
      // \-> P1_target_reg/P2_target_reg depend on values of h & J, so must be 
      //      updated on each pass for regTypes 1 (L1) and 2 (L2)
    if (regType==1) {
    
      for(long i=0; i!=m; i++) {
        for(long p=0; p!=nRes[i]; p++) {
          P1_target_reg[i][p] = P1_target[i][p] + 
            lambda_h_divBy_nSeq * ((h[i][p] >= 0) ? 1 : (-1));
          for(long j=i+1; j!=m; j++) {
            for(long q=0; q!=nRes[j]; q++) {
              P2_target_reg[i][j][p][q] = P2_target[i][j][p][q] + 
                lambda_J_divBy_nSeq*((J[i][j][p][q] >= 0) ? 1 : (-1));
            }
          }
        }
      }
      
    } else if (regType==2) {
    
      for(long i=0; i!=m; i++) {
        for(long p=0; p!=nRes[i]; p++) {
          P1_target_reg[i][p] = P1_target[i][p] + lambda_h_divBy_nSeq*2*h[i][p];
          for(long j=i+1; j!=m; j++) {
            for(long q=0; q!=nRes[j]; q++) {
              P2_target_reg[i][j][p][q] = P2_target[i][j][p][q] + 
                lambda_J_divBy_nSeq*2*J[i][j][p][q];
            }
          }
        }
      }
      
    }
    
    
    // 2. MC evaluation of model probabilities at current {h,J} values
    for(long i=0; i!=m; i++) {
      for(long p=0; p!=nRes[i]; p++) {
        P1_model[i][p] = 0;
        for(long j=i+1; j!=m; j++) {
          for(long q=0; q!=nRes[j]; q++) {
            P2_model[i][j][p][q] = 0;
          }
        }
      }
    }
    
    if (reset_z) {
      for(long i=0; i!=m; i++) {
        z[i]=z0[i];
      }
    }
    for(long i=0; i!=m; i++) {
      if (z[i]<0 || z[i]>=nRes[i]) {
        cerr << "z[" << i << "] = " << z[i] << " which is an illegal value " <<
          "under fakeres scheme since z[" << i << "] < 0 or z[" << i << 
          "] >= nRes[i] = " << nRes[i] << "; aborting." << endl;
        #ifdef USE_MPI
        MPI_Abort(MPI_COMM_WORLD,-1);
        #endif  // #ifdef USE_MPI
        exit(-1);
      }
    }
    
    double n_samples=0.0;
    
    #ifndef USE_MPI
    
    double acc_counter = MCPotts(P1_model, P2_model, h, J, nRes, candidateSites,
      n_candidateSites, m, T, seed, z, n_cycles, sample_mod, n_samples, 
      adaptiveSampleMod);
    
    #else


    // i. package and broadcast from master h & J (these are the only slave 
    //     variables that must be updated from master at each iteration)
    std::vector <double> h_contig(0);
    for(long i=0; i!=m; i++) {
      h_contig.insert( h_contig.end(), h[i].begin(), h[i].end() );
    }
    MPI_Bcast(&h_contig[0], n_h, MPI_DOUBLE, 0, MPI_COMM_WORLD);
    
    // J is packaged and MPI_Bcast as a contiguous vector in row major order, 
    // this is contrary to file read/write column major convention
    std::vector <double> J_contig(0);
    for(long i=0; i!=m; i++) {
      for(long j=i+1; j!=m; j++) {
        for(long p=0; p!=nRes[i]; p++) {
          J_contig.insert(J_contig.end(), J[i][j][p].begin(), J[i][j][p].end());
        }
      }
    }
    MPI_Bcast(&J_contig[0], n_J, MPI_DOUBLE, 0, MPI_COMM_WORLD);
    
    // ii. compute MC contribution on each node
    double acc_counter = MCPotts(P1_model, P2_model, h, J, nRes, candidateSites,
      n_candidateSites, m, T, seed, z, n_cycles_MPI, sample_mod, n_samples, 
      adaptiveSampleMod);
    
    // iii. reduce to master and unpackage n1_model, n2_model into P1_model,
    //      P2_model and n_samples into n_samples 
    std::vector <double> P1_model_contig(0);
    for(long i=0; i!=m; i++) {
      P1_model_contig.insert(P1_model_contig.end(), P1_model[i].begin(), 
        P1_model[i].end());
    }
    MPI_Reduce(MPI_IN_PLACE, &P1_model_contig[0], n_h, MPI_DOUBLE, MPI_SUM, 0, 
      MPI_COMM_WORLD);
    {
      std::vector <double>::const_iterator it=P1_model_contig.begin();
      for(long i=0; i!=m; i++) {
        for(long p=0; p!=nRes[i]; p++) {
          P1_model[i][p] = *it++;
        }
      }
    }
    
    // P2 is packaged and MPI_Reduce as a contiguous vector in row major order, 
    // this is contrary to file read/write column major convention
    std::vector <double> P2_model_contig(0);
    for(long i=0; i!=m; i++) {
      for(long j=i+1; j!=m; j++) {
        for(long p=0; p!=nRes[i]; p++) {
          P2_model_contig.insert(P2_model_contig.end(), 
            P2_model[i][j][p].begin(), P2_model[i][j][p].end());  
        }
      }
    }
    MPI_Reduce(MPI_IN_PLACE, &P2_model_contig[0], n_J, MPI_DOUBLE, MPI_SUM, 0, 
      MPI_COMM_WORLD);
    {
      std::vector <double>::const_iterator it=P2_model_contig.begin();
      for(long i=0; i!=m; i++) {
        for(long j=i+1; j!=m; j++) {
          for(long p=0; p!=nRes[i]; p++) {
            for(long q=0; q!=nRes[j]; q++) {
              P2_model[i][j][p][q] = *it++;
            }
          }
        }
      }
    }
    MPI_Reduce(MPI_IN_PLACE, &n_samples, 1, MPI_DOUBLE, MPI_SUM, 0, 
      MPI_COMM_WORLD);
    
    #endif // #ifndef USE_MPI    
    
    for(long i=0; i!=m; i++) {
      for(long p=0; p!=nRes[i]; p++) {
        P1_model[i][p] /= n_samples;
        for(long j=i+1; j!=m; j++) {
          for(long q=0; q!=nRes[j]; q++) {
            P2_model[i][j][p][q] /= n_samples;
          }
        }
      }
    }
    
    
    // 3. reporting and recording
    // print block
    if (iterate % print_mod == 0) {
      #ifndef USE_MPI
      double acc_ratio = acc_counter/(double)n_cycles;
      #else
      double acc_ratio = acc_counter/((double)n_cycles_MPI);
      #endif // #ifndef USE_MPI
      cout << "  Completed iteration " << std::setw(5) << iterate << " of " << 
        std::setw(5) << n_iterate << "\n";
      cout << "   \\-> master node: acc_ratio = " << acc_ratio << 
        ", sample_mod = " << sample_mod << endl;
    }
    
    
    // write block
    if (iterate % write_mod == 0) {
    
      fout_h_traj << std::setw(14) << iterate;
      for(long i=0; i!=m; i++) {
        for(long p=0; p!=nRes[i]; p++) {
          fout_h_traj << std::setw(14) << h[i][p];
        }
      }
      fout_h_traj << endl;
      
      // column major order file dump, J
      fout_J_traj << std::setw(14) << iterate;
      for(long i=0; i!=m; i++) {
        for(long j=i+1; j!=m; j++) {
          for(long q=0; q!=nRes[j]; q++) {
            for(long p=0; p!=nRes[i]; p++) {
              fout_J_traj << std::setw(14) << J[i][j][p][q];
            }
          }
        }
      }
      fout_J_traj << endl;
      
      fout_P1_traj << std::setw(14) << iterate;
      for(long i=0; i!=m; i++) {
        for(long p=0; p!=nRes[i]; p++) {
          fout_P1_traj << std::setw(14) << P1_model[i][p];
        }
      }
      fout_P1_traj << endl;
      
      // column major order file dump, P2_model
      fout_P2_traj << std::setw(14) << iterate;
      for(long i=0; i!=m; i++) {
        for(long j=i+1; j!=m; j++) {
          for(long q=0; q!=nRes[j]; q++) {
            for(long p=0; p!=nRes[i]; p++) {
              fout_P2_traj << std::setw(14) << P2_model[i][j][p][q];  
            }
          }
        }
      }
      fout_P2_traj << endl;
      
      if (regType==1 || regType==2) {
        
        fout_P1_traj_reg << std::setw(14) << iterate;
        for(long i=0; i!=m; i++) {
          for(long p=0; p!=nRes[i]; p++) {
            fout_P1_traj_reg << std::setw(14) << P1_target_reg[i][p];
          }
        }
        fout_P1_traj_reg << endl;
        
        // column major order file dump, P2_target_reg
        fout_P2_traj_reg << std::setw(14) << iterate;
        for(long i=0; i!=m; i++) {
          for(long j=i+1; j!=m; j++) {
            for(long q=0; q!=nRes[j]; q++) {
              for(long p=0; p!=nRes[i]; p++) {
                fout_P2_traj_reg << std::setw(14) << P2_target_reg[i][j][p][q];  
              }
            }
          }
        }
        fout_P2_traj_reg << endl;
        
      }
    
    }
    
    
    // checkpoint block
    if (iterate % check_mod == 0) {
      
			int systemDump = 0;
			
      std::string fstr_h_chk="./h.chk";
      std::ofstream fout_h_chk;
      fout_h_chk.open(fstr_h_chk.c_str());
      if (!fout_h_chk) {
        cerr << "Cannot open output file " << fstr_h_chk << 
          " in the current directory; aborting." << endl;
        #ifdef USE_MPI
        MPI_Abort(MPI_COMM_WORLD,-1);
        #endif  // #ifdef USE_MPI
        exit(-1);
      }
      fout_h_chk.setf(std::ios_base::scientific);
      fout_h_chk.precision(5);
        for(long i=0; i!=m; i++) {
          for(long p=0; p!=nRes[i]; p++) {
            fout_h_chk << std::setw(14) << h[i][p];
          }
        }
      fout_h_chk.close();
      
      std::stringstream h_system_ss;
      std::string h_system_str;
      h_system_ss.str("");
      h_system_ss << "mv h.chk h.chk_" << iterate << "; rm -f h.chk_" << 
        iterate-check_mod;
      h_system_str = h_system_ss.str();
      systemDump = system(h_system_str.c_str());
      
      std::string fstr_J_chk="./J.chk";
      std::ofstream fout_J_chk;
      fout_J_chk.open(fstr_J_chk.c_str());
      if (!fout_J_chk) {
        cerr << "Cannot open output file " << fstr_J_chk << 
          " in the current directory; aborting." << endl;
        #ifdef USE_MPI
        MPI_Abort(MPI_COMM_WORLD,-1);
        #endif  // #ifdef USE_MPI
        exit(-1);
      }
      
      // column major order file dump, J
      fout_J_chk.setf(std::ios_base::scientific);
      fout_J_chk.precision(5);
        for(long i=0; i!=m; i++) {
          for(long j=i+1; j!=m; j++) {
            for(long q=0; q!=nRes[j]; q++) {
              for(long p=0; p!=nRes[i]; p++) {
                fout_J_chk << std::setw(14) << J[i][j][p][q];    
              }
            }
          }
        }
      fout_J_chk.close();
      
      std::stringstream J_system_ss;
      std::string J_system_str;
      J_system_ss.str("");
      J_system_ss << "mv J.chk J.chk_" << iterate << "; rm -f J.chk_" << 
        iterate-check_mod;
      J_system_str = J_system_ss.str();
      systemDump = system(J_system_str.c_str());
      
    }
    
    
    // 4. semi-analytical Newton stepping in {h,J} // OR // dumping terminal 
    //    {h,J} on final iteration
    if (iterate!=n_iterate) {
      
      if (iterate % h_mod == 0) {
        
        for(long i=0; i!=m; i++) {
          for(long p=0; p!=nRes[i]; p++) {
            
            double Pt;
            if (regType==1 || regType==2) {
              Pt = P1_target_reg[i][p];  
            } else {  // regType==0
              Pt = P1_target[i][p];
            }
            double Pm = P1_model[i][p];
            
            double diff = (Pt-Pm);
            double grad = (Pm*(Pm-1));
            double step;
            if (diff==0) {   // diff == 0  grad == [-0.25,0]  => step = 0 or NaN
              step = 0;
            } else {         // diff == [-Inf,0), (0,Inf]
              if (grad==0) { // grad == 0  => step = +/-Inf
                step = maxStep_h * ((diff < 0) ? 1 : (-1));
              } else {       // grad == [-0.25,0)  => step = (-Inf,+Inf)
                step = gamma_h*diff/grad;
                if (fabs(step) > maxStep_h) {
                  step = ((step >= 0) ? 1 : (-1)) * maxStep_h;
                }
              }
            }
            h[i][p] += step;
            
          }
          
          if (gaugeFix_h) {
            for(long p=nRes[i]-1; p>=0; p--) {
              h[i][p] -= h[i][0];
            }  
          }
          
        }
        
      }
      
      if (iterate % J_mod == 0) {
        
        for(long i=0; i!=m; i++) {
          for(long j=i+1; j!=m; j++) {
            for(long p=0; p!=nRes[i]; p++) {
              for(long q=0; q!=nRes[j]; q++) {
              
                double Pt;
                if (regType==1 || regType==2) {
                  Pt = P2_target_reg[i][j][p][q];
                } else {  // regType==0
                  Pt = P2_target[i][j][p][q];
                }
                double Pm = P2_model[i][j][p][q];
                
                double diff = (Pt-Pm);
                double grad = (Pm*(Pm-1));
                double step;
                if (diff==0) { // diff == 0  grad == [-0.25,0]  => step = 0 or NaN
                  step = 0;
                } else {       // diff == [-Inf,0), (0,Inf]
                  if (grad==0) {    // grad == 0  => step = +/-Inf
                    step = maxStep_J * ((diff < 0) ? 1 : (-1));
                  } else {     // grad == [-0.25,0)  => step = (-Inf,+Inf)
                    step = gamma_J*diff/grad;
                    if (fabs(step) > maxStep_J) {
                      step = ((step >= 0) ? 1 : (-1)) * maxStep_J;
                    }
                  }
                }
                J[i][j][p][q] += step;
                
              }
            }
          
            if (gaugeFix_J) {
              for(long q=nRes[j]-1; q>=0; q--) {
                for(long p=0; p!=nRes[i]; p++) {
                  J[i][j][p][q] -= J[i][j][p][0];
                }
              }
              for(long p=nRes[i]-1; p>=0; p--) {
                for(long q=0; q!=nRes[j]; q++) {
                  J[i][j][p][q] -= J[i][j][0][q];
                }
              }  
            }
            
          }
        }
        
      }
        
    } else {  // iterate==n_iterate
      
			int systemDump = 0;
			
      std::string fstr_h_final="./h_final.dat";
      std::ofstream fout_h_final;
      fout_h_final.open(fstr_h_final.c_str());
      if (!fout_h_final) {
        cerr << "Cannot open output file " << fstr_h_final << 
          " in the current directory; aborting." << endl;
        #ifdef USE_MPI
        MPI_Abort(MPI_COMM_WORLD,-1);
        #endif  // #ifdef USE_MPI
        exit(-1);
      }
      fout_h_final.setf(std::ios_base::scientific);
      fout_h_final.precision(5);
        for(long i=0; i!=m; i++) {
          for(long p=0; p!=nRes[i]; p++) {
            fout_h_final << std::setw(14) << h[i][p];
          }
        }
      fout_h_final.close();
      systemDump = system("rm -f h.chk_*");
      
      std::string fstr_J_final="./J_final.dat";
      std::ofstream fout_J_final;
      fout_J_final.open(fstr_J_final.c_str());
      if (!fout_J_final) {
        cerr << "Cannot open output file " << fstr_J_final << 
          " in the current directory; aborting." << endl;
        #ifdef USE_MPI
        MPI_Abort(MPI_COMM_WORLD,-1);
        #endif  // #ifdef USE_MPI
        exit(-1);
      }
      
      // column major order file dump, J
      fout_J_final.setf(std::ios_base::scientific);
      fout_J_final.precision(5);
        for(long i=0; i!=m; i++) {
          for(long j=i+1; j!=m; j++) {
            for(long q=0; q!=nRes[j]; q++) {
              for(long p=0; p!=nRes[i]; p++) {
                fout_J_final << std::setw(14) << J[i][j][p][q];    
              }
            }
          }
        }
      fout_J_final.close();
      systemDump = system("rm -f J.chk_*");
      
    }
  }
  cout << "DONE!" << endl << endl;
  
  
  // closing traj files
  fout_h_traj.close();
  fout_J_traj.close();
  fout_P1_traj.close();
  fout_P2_traj.close();
  if (regType==1 || regType==2) {
    fout_P1_traj_reg.close();
    fout_P2_traj_reg.close();
  }
  
  // stop timer
  t.stop();
  cout << "Exec time = " << t << "s" << endl;
  
  
  #ifdef USE_MPI
  
  } else {  // if (rank != 0)
  
  // receving rqd variables
  long seed;
  double T;
  long m;
  long sample_mod;
  bool adaptiveSampleMod;
  long n_cycles_MPI;
  long n_iterate;
  bool reset_z;
  long n_h;
  long n_J;
  long n_candidateSites;
  
  MPI_Bcast(&seed, 1, MPI_LONG, 0, MPI_COMM_WORLD);
  seed = seed*(rank+1);
  MPI_Bcast(&T, 1, MPI_DOUBLE, 0, MPI_COMM_WORLD);
  MPI_Bcast(&m, 1, MPI_LONG, 0, MPI_COMM_WORLD);
  MPI_Bcast(&sample_mod, 1, MPI_LONG, 0, MPI_COMM_WORLD);
  MPI_Bcast(&adaptiveSampleMod, 1, MPI::BOOL, 0, MPI_COMM_WORLD);
  MPI_Bcast(&n_cycles_MPI, 1, MPI_LONG, 0, MPI_COMM_WORLD);
  MPI_Bcast(&n_iterate, 1, MPI_LONG, 0, MPI_COMM_WORLD);
  MPI_Bcast(&reset_z, 1, MPI::BOOL, 0, MPI_COMM_WORLD);
  MPI_Bcast(&n_h, 1, MPI_LONG, 0, MPI_COMM_WORLD);
  MPI_Bcast(&n_J, 1, MPI_LONG, 0, MPI_COMM_WORLD);
  MPI_Bcast(&n_candidateSites, 1, MPI_LONG, 0, MPI_COMM_WORLD);
  
  std::vector <long> z0(m,-1);
  std::vector <long> nRes(m,-1);
  std::vector <long> candidateSites(n_candidateSites,-1);
  MPI_Bcast(&z0[0], m, MPI_LONG, 0, MPI_COMM_WORLD);
  MPI_Bcast(&nRes[0], m, MPI_LONG, 0, MPI_COMM_WORLD);
  MPI_Bcast(&candidateSites[0], n_candidateSites, MPI_LONG, 0, MPI_COMM_WORLD);
  
  
  // initializing MC arrays
  std::vector< std::vector<double> > h(m);
  for(long i=0; i!=m; i++) {
    (h[i]).resize(nRes[i],(double)0);
  }
  std::vector< std::vector< std::vector< std::vector<double> > > > J(m);
  for(long i=0; i!=m; i++) {
    (J[i]).resize(m);
    for(long j=i+1; j!=m; j++) {
      (J[i][j]).resize(nRes[i]);
      for(long p=0; p!=nRes[i]; p++) {
        (J[i][j][p]).resize(nRes[j],(double)0);
      }
    }
  }
  std::vector< std::vector<double> > n1_model(h);
  std::vector< std::vector< std::vector< std::vector<double> > > > n2_model(J);
  std::vector <long> z(m,0);
  
  
  // MC evaluation of model probabilities at current {h,J} values
  for (long iterate=1; iterate<=n_iterate; iterate++) {
  
    for(long i=0; i!=m; i++) {
      for(long p=0; p!=nRes[i]; p++) {
        n1_model[i][p] = 0;
        for(long j=i+1; j!=m; j++) {
          for(long q=0; q!=nRes[j]; q++) {
            n2_model[i][j][p][q] = 0;
          }
        }
      }
    }
    
    if (reset_z) {
      for(long i=0; i!=m; i++) {
        z[i]=z0[i];
      }
    }
    for(long i=0; i!=m; i++) {
      if (z[i]<0 || z[i]>=nRes[i]) {
        cerr << "z[" << i << "] = " << z[i] << " which is an illegal value " <<
          "under fakeres scheme since z[" << i << "] < 0 or z[" << i << 
          "] >= nRes[i] = " << nRes[i] << "; aborting." << endl;
        MPI_Abort(MPI_COMM_WORLD,-1);
        exit(-1);
      }
    }
    
    double n_samples=0.0;
    
    // i. package and broadcast from master h & J (these are the only slave 
    //     variables that must be updated from master at each iteration)
    std::vector <double> h_contig(n_h);
    MPI_Bcast(&h_contig[0], n_h, MPI_DOUBLE, 0, MPI_COMM_WORLD);
    {
      std::vector <double>::const_iterator it=h_contig.begin();
      for(long i=0; i!=m; i++) {
        for(long p=0; p!=nRes[i]; p++) {
          h[i][p] = *it++;
        }
      }
    }
    
    std::vector <double> J_contig(n_J);
    MPI_Bcast(&J_contig[0], n_J, MPI_DOUBLE, 0, MPI_COMM_WORLD);
    {
      std::vector <double>::const_iterator it=J_contig.begin();
      for(long i=0; i!=m; i++) {
        for(long j=i+1; j!=m; j++) {
          for(long p=0; p!=nRes[i]; p++) {
            for(long q=0; q!=nRes[j]; q++) {
              J[i][j][p][q] = *it++;
            }
          }
        }
      }
    }
    
    // ii. compute MC contribution on each node
    double acc_counter = MCPotts(n1_model, n2_model, h, J, nRes, candidateSites,
      n_candidateSites, m, T, seed, z, n_cycles_MPI, sample_mod, n_samples, 
      adaptiveSampleMod);
    
    // iii. reduce to master and unpackage n1_model,n2_model into P1_model,
    //       P2_model and n_samples into n_samples 
    std::vector <double> n1_model_contig(0);
    for(long i=0; i!=m; i++) {
      n1_model_contig.insert( n1_model_contig.end(), n1_model[i].begin(), 
        n1_model[i].end() );
    }
    MPI_Reduce(&n1_model_contig[0], &n1_model_contig[0], n_h, MPI_DOUBLE, 
      MPI_SUM, 0, MPI_COMM_WORLD);
    
    // n2 is packaged and MPI_Reduce as a contiguous vector in row major order, 
    // this is contrary to file read/write column major convention
    std::vector <double> n2_model_contig(0);
    for(long i=0; i!=m; i++) {
      for(long j=i+1; j!=m; j++) {
        for(long p=0; p!=nRes[i]; p++) {
          n2_model_contig.insert(n2_model_contig.end(), 
            n2_model[i][j][p].begin(), n2_model[i][j][p].end());
        }
      }
    }
    MPI_Reduce(&n2_model_contig[0], &n2_model_contig[0], n_J, MPI_DOUBLE, 
      MPI_SUM, 0, MPI_COMM_WORLD);
    
    MPI_Reduce(&n_samples, &n_samples, 1, MPI_DOUBLE, MPI_SUM, 0, 
      MPI_COMM_WORLD);
  }
  
  
  }
  
  #endif  // #ifdef USE_MPI
  
  #ifdef USE_MPI
  
  // shutting down MPI
  MPI_Barrier(MPI_COMM_WORLD);
  cout << "goodbye world! from rank = " << rank << " within numtasks = " << 
    numtasks << endl;
  MPI_Barrier(MPI_COMM_WORLD);
  MPI_Finalize();
  
  #endif  // #ifdef USE_MPI
  
    return 0;
}
