# Supplementary material for: The Fitness Landscape of HIV-1 Gag: Advanced Modeling Approaches and Validation of Model Predictions by In Vitro Testing
Source: PLoS Comput Biol. 2014 Aug 7;10(8):e1003776. doi: 10.1371/journal.pcbi.1003776 (PMC4125067; doi:10.1371/journal.pcbi.1003776)
Supplement: Code S1 — Source code for the inverse Potts algorithm. A compressed file containing source code and instructions for its installation and use, along with a set of test data for verifying proper functioning of the code and auxiliary Matlab scripts for computing correlations from a multiple sequence alignment. (ZIP) [file pcbi.1003776.s001.zip › HReconstr_Potts/Makefile]

include Makefile.def

programObjs = main.o functions.o ran2.o

main: $(programObjs)

	$(CXX) $(programObjs) -o main

.cpp.o: $<

	$(CXX) $(CXXFLAGS) -c $<

clean:

	rm -f main *.exe *.o *~

main.o: main.cpp main.h timer.h ran2.h functions.h
functions.o: functions.cpp functions.h ran2.h
ran2.o: ran2.cpp ran2.h
