# Supplementary material for: The Fitness Landscape of HIV-1 Gag: Advanced Modeling Approaches and Validation of Model Predictions by In Vitro Testing
Source: PLoS Comput Biol. 2014 Aug 7;10(8):e1003776. doi: 10.1371/journal.pcbi.1003776 (PMC4125067; doi:10.1371/journal.pcbi.1003776)
Supplement: Code S1 — Source code for the inverse Potts algorithm. A compressed file containing source code and instructions for its installation and use, along with a set of test data for verifying proper functioning of the code and auxiliary Matlab scripts for computing correlations from a multiple sequence alignment. (ZIP) [file pcbi.1003776.s001.zip › HReconstr_Potts/Makefile.def]

CXX = mpicxx
MPI = y
DEBUG = n
UNIT_TESTING = n
CXXFLAGS = -O3 -I./

ifeq ($(MPI),y)
	CXXFLAGS += -DUSE_MPI
endif

ifeq ($(DEBUG),y)
	CXXFLAGS += -DDEBUG
endif

ifeq ($(UNIT_TESTING),y)
	CXXFLAGS += -DUNIT_TESTING
endif
