# Supplementary material for: The Fitness Landscape of HIV-1 Gag: Advanced Modeling Approaches and Validation of Model Predictions by In Vitro Testing
Source: PLoS Comput Biol. 2014 Aug 7;10(8):e1003776. doi: 10.1371/journal.pcbi.1003776 (PMC4125067; doi:10.1371/journal.pcbi.1003776)
Supplement: Code S1 — Source code for the inverse Potts algorithm. A compressed file containing source code and instructions for its installation and use, along with a set of test data for verifying proper functioning of the code and auxiliary Matlab scripts for computing correlations from a multiple sequence alignment. (ZIP) [file pcbi.1003776.s001.zip › HReconstr_Potts/ntfasta2mat.m]

function ntfasta2mat(fastaFile)

% 11 August 2011
% ALF

% reads, processes and translates nucleotide fastaFile
%
% **************************************************************
% * ASSUMES FIRST SEQ IS REF, ALL GAP POSITIONS IN REF DELETED *
% **************************************************************
%
% 1) imports all sequences in fasta MSA
% 2) identifies gap positions in ref sequence (first sequence), and deletes these positions in full alignment so that ref seq contains no gaps
% 3) translates nucleotide triplets into aa, resolving ambiguities where possible 
% 4) saves label, seq_nt, seq_aa and seq_int to fastaFile.translate.mat, and writes seq_aa to fastaFile.translate.txt

% timer start
tic;


% 1. loading
[label,S]=fastaread(fastaFile);
n_seq = length(label);
seq_nt = char(zeros(n_seq,length(S{1})));
for i=1:n_seq
    seq_nt(i,:) = S{i};
end


% 2. deleting ref seq_nt gap positions
refGaps = [];
for i=1:size(seq_nt,2)
    if (seq_nt(1,i) == '-')
        refGaps = [refGaps i];
    end
end

refUngaps = setdiff(1:1:size(seq_nt,2), refGaps);
seq_nt = seq_nt(:, refUngaps);


% 3. translating codons to aa to integer code
seq_nt(seq_nt=='-')='N';                        % setting all gaps equal to unknown base, N 
                                                %  valid since ref seq is continuous and so these gaps are either deletions or unknowns 
seq_aa = nt2aa(seq_nt,'ACGTOnly','false');      % translating accepting non ACGT bases
seq_int = aa2int(seq_aa);                       % coding aa as int
seq_int(seq_int > 21) = 21;                     % setting all ambiguous residues to 21


% 4. saving labels seq_nt, seq_aa and seq_int to fastaFile.mat, and writes seq_aa to fastaFile.txt

% mat
evalStr=['save ',fastaFile,'.translate.mat label seq_nt seq_aa seq_int'];
eval(evalStr)

% txt
fid = fopen([fastaFile,'.translate.txt'],'wt');

fprintf(fid,'         ');
for i=1:size(seq_aa,2)
    if mod(i,10)==0
        fprintf(fid,'%s',int2str(i));
        for j=1:(10-length(int2str(i)))
            fprintf(fid,' ');
        end
    end
end
fprintf(fid,'\n');

for i=1:size(seq_aa,2)
    if mod(i,10)==0
        fprintf(fid,'%s','|');
    else
        fprintf(fid,'%s',' ');
    end
end
fprintf(fid,'\n');

for i=1:size(seq_aa,1)
    fprintf(fid,'%s\n',seq_aa(i,:));
end
fprintf(fid,'\n');

fclose(fid);


% timer stop
toc;
