# Supplementary material for: The Fitness Landscape of HIV-1 Gag: Advanced Modeling Approaches and Validation of Model Predictions by In Vitro Testing
Source: PLoS Comput Biol. 2014 Aug 7;10(8):e1003776. doi: 10.1371/journal.pcbi.1003776 (PMC4125067; doi:10.1371/journal.pcbi.1003776)
Supplement: Code S1 — Source code for the inverse Potts algorithm. A compressed file containing source code and instructions for its installation and use, along with a set of test data for verifying proper functioning of the code and auxiliary Matlab scripts for computing correlations from a multiple sequence alignment. (ZIP) [file pcbi.1003776.s001.zip › HReconstr_Potts/P_calc_reg.m]

function P_calc_reg(file,variable)

% 12 June 2012
% ALF
%
% one and two-body probability calculation from MSA and Bayesian pseudo-count regularization 
%
% IN
% MSA.mat               - MSA nSeq-by-m, elements may take on integer value 
%
% OUT
% P1_target.dat         - one-body (unregularized) target probabilities 
% P2_target.dat         - two-body (unregularized) target probabilities 
% P1_target_reg.dat     - one-body regularized target probabilities 
% P2_target_reg.dat     - two-body regularized target probabilities 
% lambda.dat            - lambda_P1 and lambda_P2 regularization parameters 
% resIdx.dat            - residue indices observed at each site in decresing order of prevalence 
%
% 29 March 2013
% KK
%
% I added optional inputs if your file is in a different directory or your 
% variable has a different name. If you are on a Windows machine you will 
% need to change '/' to '\' in the filepath.


tic;
if nargin < 2
    variable = 'seq_int';
    if nargin < 1
        file = 'MSA.mat';
        filepath ='';
    else
        [filepath, ~,~]=fileparts(file);
        if (~isempty(filepath))
            filepath=[filepath '/'];
        end
    end
else
	filepath = '';
end

%% 0. parameters
lambda_P1=0.0;                      % regularization parameter for P1 psuedo-counts (adjust P1_target{i} by lambda_P1/nRes(i) )
lambda_P2=0.1;                      % regularization parameter for P2 psuedo-counts (adjust P2_target{i,j} by lambda_P2/[nRes(i)*nRes(j)] )

tol_MARG=1E-6;                      % iteratively converge the regularized P1 and P2 targets to assure marginal consistency and present a viable convergence goal 
cntr_max_MARG=10000;


%% 1. loading MSA and computing (unregularized) target probabilities

% importing and sizing the MSA
load(file,variable);
MSA = seq_int;
nSeq = size(MSA,1);                         % #ok<NODEF> % # sequences
m = size(MSA,2);                            % # sites
uniqueResIdx = unique(MSA(:));              % unique residue indices residing in MSA


% one-site residue ordering and target probabilities
hist1=histc(MSA,uniqueResIdx);              % one-site mutational histograms
[hist1,order1]=sort(hist1,1,'descend');     % reordering the residue indices at each site in descending order of prevalence 

% removing sites with no mutations
index  = hist1(2,:) >= 0;
hist1  = hist1(:,index);
order1 = order1(:,index);
m = sum(index);
[~,index]=sort(index,'descend');

resIdx=cell(1,m);
nRes=nan(1,m);
P1_target=cell(1,m);
for i=1:m
	resIdx{i}=uniqueResIdx(order1([hist1(:,i)>0],i));
	nRes(i)=length(resIdx{i});
	P1_target{i}=hist1([hist1(:,i)>0],i)/nSeq;
end


% two-site target probabilities
% \-> matrix indexing based on the one-site residue ordering in each pair 
P2_target=cell(m,m);
for i=1:m
	for j=i+1:m
		[edge_i,idx_sort_i]=sort(resIdx{i},'ascend');            % hist3 requires that edges must be monotonically increasing 
		[edge_j,idx_sort_j]=sort(resIdx{j},'ascend');

		idx_unsort_i=nan(length(idx_sort_i),1);
		idx_unsort_j=nan(length(idx_sort_j),1);
		idx_unsort_i(idx_sort_i)=1:1:length(idx_sort_i);
		idx_unsort_j(idx_sort_j)=1:1:length(idx_sort_j);
        
        % hist3 freaks out if either dimension contains only one bin, this
        %  hack adds a dummy bin to the singleton dimension and then strips
        %  out the dummy col and/or row of the resulting histogram
        if ( length(edge_i)>1 )
            if ( length(edge_j)>1 )
                p=hist3(MSA(:,[i,j]),'Edges',{edge_i,edge_j});
            else % length(edge_j)==1
                p=hist3(MSA(:,[i,j]),'Edges',{edge_i,cat(1,edge_j,200184*edge_j)});
                p=p(:,1);
            end
        else	% length(edge_i)==1
            if ( length(edge_j)>1 )
                p=hist3(MSA(:,[i,j]),'Edges',{cat(1,edge_i,170786*edge_i),edge_j});
                p=p(1,:);
            else % length(edge_j)==1
                p=hist3(MSA(:,[i,j]),'Edges',{cat(1,edge_i,170786*edge_i),cat(1,edge_j,200184*edge_j)});
                p=p(1,1);
            end
        end
        
		p=p(idx_unsort_i,idx_unsort_j)/nSeq;                     % reordering and normalizing
		P2_target{i,j}=p;
	end
end


% writing resIdx, P1_target and P2_target to file
fout_resIdx = fopen([filepath 'resIdx.dat'],'wt');
for i=1:m
	fprintf(fout_resIdx,'%6d\t\t',index(i));
	fprintf(fout_resIdx,'%6d\t',resIdx{i});
	if i~=m
		fprintf(fout_resIdx,'\n');
	end
end
fclose(fout_resIdx);

fout_P1_target = fopen([filepath 'P1_target.dat'],'wt');
for i=1:m
	fprintf(fout_P1_target,'%15.5e',P1_target{i});
end
fclose(fout_P1_target);

fout_P2_target = fopen([filepath 'P2_target.dat'],'wt');
for i=1:m
	for j=i+1:m
		fprintf(fout_P2_target,'%15.5e',P2_target{i,j});
	end
end
fclose(fout_P2_target);


%% 2. applying specified regularization

% initializing regularized probability arrays
P1_target_reg = P1_target;
P2_target_reg = P2_target;
for i=1:m
    P1_target_reg{i} = P1_target_reg{i}*NaN;
    for j=i+1:m
        P2_target_reg{i,j} = P2_target_reg{i,j}*NaN;
    end
end


% applying regularization, renormalizing P1, and iteratively adjusting P2 marginals 
for i=1:m
    P1_target_reg_TMP = P1_target{i} + (lambda_P1/nRes(i))*ones(nRes(i),1);
    P1_target_reg_TMP = P1_target_reg_TMP / sum(P1_target_reg_TMP);                     % renormalization st sum_i P1_target_reg{i} = 1, retaining elements in relative proportion
    P1_target_reg{i} = P1_target_reg_TMP;
end

for i=1:m
    for j=i+1:m

        P2_target_reg_TMP = P2_target{i,j} + (lambda_P2/(nRes(i)*nRes(j)))*ones(nRes(i),nRes(j));

        err_MARG=Inf;                                                                   % marginals renormalization
        cntr_MARG=0;

        P1_r = P1_target_reg{i};
        P1_c = P1_target_reg{j}';
        while err_MARG > tol_MARG
            r=sum(P2_target_reg_TMP,2);
            err_r=sum(abs(r-P1_r));
            P2_target_reg_TMP=diag(P1_r./r)*P2_target_reg_TMP;
            c=sum(P2_target_reg_TMP,1);
            err_c=sum(abs(c-P1_c));
            P2_target_reg_TMP=P2_target_reg_TMP*diag(P1_c./c);
            err_MARG = (err_r + err_c)/m;
            cntr_MARG = cntr_MARG + 1;
            if cntr_MARG > cntr_max_MARG
                error('Cannot converge P2 marginals to P1 values for P_target_reg(%d,%d)',i,j);
            end
        end
        P2_target_reg{i,j} = P2_target_reg_TMP;

    end
end


% writing P1_target_reg and P2_target_reg to file
fout_P1_target_reg = fopen([filepath 'P1_target_reg.dat'],'wt');
for i=1:m
	fprintf(fout_P1_target_reg,'%15.5e',P1_target_reg{i});
end
fclose(fout_P1_target_reg);

fout_P2_target_reg = fopen([filepath 'P2_target_reg.dat'],'wt');
for i=1:m
	for j=i+1:m
		fprintf(fout_P2_target_reg,'%15.5e',P2_target_reg{i,j});
	end
end
fclose(fout_P2_target_reg);


% writing lambda parameters
fout_lambda = fopen([filepath 'lambda.dat'],'wt');
	fprintf(fout_lambda,'lambda_P1 = %15.5e\n',lambda_P1);
    fprintf(fout_lambda,'lambda_P2 = %15.5e\n',lambda_P2);
fclose(fout_lambda);


return
