# Supplementary material for: The Fitness Landscape of HIV-1 Gag: Advanced Modeling Approaches and Validation of Model Predictions by In Vitro Testing
Source: PLoS Comput Biol. 2014 Aug 7;10(8):e1003776. doi: 10.1371/journal.pcbi.1003776 (PMC4125067; doi:10.1371/journal.pcbi.1003776)
Supplement: Code S1 — Source code for the inverse Potts algorithm. A compressed file containing source code and instructions for its installation and use, along with a set of test data for verifying proper functioning of the code and auxiliary Matlab scripts for computing correlations from a multiple sequence alignment. (ZIP) [file pcbi.1003776.s001.zip › HReconstr_Potts/plot_correlations.m]

bla1 = load('P1_target.dat');
bla2 = load('P1_traj.dat');

bal1 = load('P2_target.dat');
bal2 = load('P2_traj.dat');

figure()
plot(bla1,bla2(end,2:end),'.')
xlabel('Target P1')
ylabel('Model MC P1')

figure()
plot(bal1,bal2(end,2:end),'.')
xlabel('Target P2')
ylabel('Model MC P2')
