# Supplementary material for: The Fitness Landscape of HIV-1 Gag: Advanced Modeling Approaches and Validation of Model Predictions by In Vitro Testing
Source: PLoS Comput Biol. 2014 Aug 7;10(8):e1003776. doi: 10.1371/journal.pcbi.1003776 (PMC4125067; doi:10.1371/journal.pcbi.1003776)
Supplement: Code S1 — Source code for the inverse Potts algorithm. A compressed file containing source code and instructions for its installation and use, along with a set of test data for verifying proper functioning of the code and auxiliary Matlab scripts for computing correlations from a multiple sequence alignment. (ZIP) [file pcbi.1003776.s001.zip › HReconstr_Potts/ran2.cpp]

// ran2.cpp
// Author: Andy Ferguson (Numerical Recipies for C) 
// Date: 25th December 2008
// ran2 random number generator

#include "ran2.h"

/* note #undef's at end of file */
#define IM1 2147483563
#define IM2 2147483399
#define AM (1.0/IM1)
#define IMM1 (IM1-1)
#define IA1 40014
#define IA2 40692
#define IQ1 53668
#define IQ2 52774
#define IR1 12211
#define IR2 3791
#define NTAB 32
#define NDIV (1+IMM1/NTAB)
#define EPS 1.2e-7
#define RNMX (1.0-EPS)

double ran2(long *idum)
{
    int j;
    long k;
    static long idum2=123456789;
    static long iy=0;
    static long iv[NTAB];
    double temp;

    if (*idum <= 0) {
        if (-(*idum) < 1) *idum=1;
        else *idum = -(*idum);
        idum2=(*idum);
        for (j=NTAB+7;j>=0;j--) {
            k=(*idum)/IQ1;
            *idum=IA1*(*idum-k*IQ1)-k*IR1;
            if (*idum < 0) *idum += IM1;
            if (j < NTAB) iv[j] = *idum;
        }
        iy=iv[0];
    }
    k=(*idum)/IQ1;
    *idum=IA1*(*idum-k*IQ1)-k*IR1;
    if (*idum < 0) *idum += IM1;
    k=idum2/IQ2;
    idum2=IA2*(idum2-k*IQ2)-k*IR2;
    if (idum2 < 0) idum2 += IM2;
    j=iy/NDIV;
    iy=iv[j]-idum2;
    iv[j] = *idum;
    if (iy < 1) iy += IMM1;
    if ((temp=AM*iy) > RNMX) return RNMX;
    else return temp;
}
#undef IM1
#undef IM2
#undef AM
#undef IMM1
#undef IA1
#undef IA2
#undef IQ1
#undef IQ2
#undef IR1
#undef IR2
#undef NTAB
#undef NDIV
#undef EPS
#undef RNMX
