# Supplementary material for: The Fitness Landscape of HIV-1 Gag: Advanced Modeling Approaches and Validation of Model Predictions by In Vitro Testing
Source: PLoS Comput Biol. 2014 Aug 7;10(8):e1003776. doi: 10.1371/journal.pcbi.1003776 (PMC4125067; doi:10.1371/journal.pcbi.1003776)
Supplement: Code S1 — Source code for the inverse Potts algorithm. A compressed file containing source code and instructions for its installation and use, along with a set of test data for verifying proper functioning of the code and auxiliary Matlab scripts for computing correlations from a multiple sequence alignment. (ZIP) [file pcbi.1003776.s001.zip › HReconstr_Potts/README.txt]

===============================================================================
I.		Installation
===============================================================================

1.  This code requires mpi. This should be installed, e.g. from 
	http://www.open-mpi.org/
	
2.  Compile the code with:

		make clean
		make

3.  Generate input files using the provided MATLAB functions or otherwise.
	These will provide the necessary files 'P1_target.dat', 'P2_target.dat',
	and 'resIdx.dat'. The code also requires the file 'inputs.dat', which 
	specifies parameters used in the code. Explanations for parameters are
	provided in the default file. Of note are the 'load_h' and 'load_J'
	parameters. If set to 1, the code will look for files 'h_in.dat' and
	'J_in.dat' (in the same format as 'P1_target.dat' and 'P2_target.dat') to
	be used as parameter initialization for the gradient descent. Additional
	notes on parameters are provided below.
		
4.  Run code serially with:

		./main
		
	or in parallel with:
	
		mpirun -np [# nodes] ./main
		
	Note: for each node, the number of MC steps performed for each Newton 
	step is the parameter 'n_cycles' from inputs.dat divided by the number
	of nodes used. 
	
	
===============================================================================
II.		Data pre-processing
===============================================================================

The MATLAB functions ntfasta2mat.m, profasta2mat.m, and P_calc_reg.m are 
provided to generate the required inputs to the gradient descent code above.
As inputs, these functions require a multiple sequence alignment, in fasta 
format, of the protein in either AA or nt form. 

profasta2mat.m modifies the MSA by converting all ambiguous AAs ('X') to gap 
('-'), and subsequently by removing all columns in the alignment for which the 
reference sequence has a gap ('-'). NOTE: *** This code assumes the first 
sequence in the MSA is the reference sequence! *** The function generates a
MATLAB variable which is used in P_calc_reg.m to calculate target correlations.

ntfasta2mat.m performs the above, starting from a nt alignment.

P_calc_reg.m generates both unregularized and regularized target probabilities 
from the alignments, as well as a list of residues observed at each site in
the protein (resIdx.dat); these are used directly as inputs to the gradient
descent code. The regularization parameters are hard coded but may be altered.


===============================================================================
III.	Example Workflow
===============================================================================

An example AA alignment (test.fasta) is provided with the code for 
illustrative purposes. 

1.  In MATLAB, run profasta2mat.m:

		profasta2mat('test.fasta');
		
2.  In MATLAB, run P_calc_reg.m:

		P_calc_reg('test.fasta.mat');
		
3.  The default filenames for target P1 and P2 probabilities used in the main
	code are 'P1_target.dat' and 'P2_target.dat'. Assuming we want to use the
	regularized target probabilities in the gradient descent: 
	
		delete 'P1_target.dat' and 'P2_target.dat' files
		rename 'P1_target_reg.dat' as 'P1_target.dat'
		rename 'P2_target_reg.dat' as 'P2_target.dat'
		
4.  Run the main code using default parameters in inputs.dat:

		mpirun -np 32 ./main
		
5.  Plot target and model probabilities. Output model probabilities are in 
	files 'P1_traj.dat' and 'P2_traj.dat'. They are arranged such that the 
	first column corresponds to iteration number at which probabilities were 
	sampled. The remaining columns are the probabilities, arranged in the same
	order as in 'P1_target.dat'. Thus, the final model values are found in the
	last row, from the second column to the end. For example, in MATLAB:
	
		P1_target = load('P1_target.dat');
		P2_target = load('P2_target.dat');
		P1_traj = load('P1_traj.dat');
		P2_traj = load('P2_traj.dat');
		figure()
		plot(P1_target, P1_traj(end, 2:end, '.');
		figure()
		plot(P2_target, P2_traj(end, 2:end, '.');
		
	Files 'P1_test.png' and 'P2_test.png' are provided as examples of the 
	above plots. Files 'h_final_test.dat' and 'J_final_test.dat' are provided 
	as examples of output parameters for the example alignment.
	
	
===============================================================================
IV.		Notes on parameters
===============================================================================

seed		random number generator seed
			
			NOTE: Random number generator used is ran2 from Numerical Recipes 
			for C 
			The seed should be a negative integer.

load_h		load h parameters from file (0=off, 1=on)
load_J		load J parameters from file (0=off, 1=on)
pretune_h	pretune h parameters (0=off, 1=on), will throw an error if used in 
			conjunction with load_h
			
			NOTE: If 'pretune_h' is turned on, initial guess for all J 
			parameters will be zero, and the initial h parameters will be 
			calculated assuming independent site approximation. If turned off, 
			both 'load_h' and 'load_J' should be set to 1, and input files 
			'h_in.dat' and 'J_in.dat' provided as parameter initializations. 
			These should be in the same format as the 'P1_target.dat' and 
			'P2_target.dat' files, respectively. 

h_mod		iteration modulus with which to perform h updates (1)
J_mod		iteration modulus with which to perform J updates (>=h_mod; higher 
			values prevents 1/2-body resonance and coupled h/J blow-up, J 
			adapt to h)
			
			NOTE: e.g. an 'h_mod' value of 1 with a 'J_mod' value of 2 means 
			estimates of h parameters will be updated after every MC 
			iteration, while estimates of J parameters will be updated
			after every other MC iteration.

n_cycles	# MC cycles to perform during each semi-analytical Newton descent 
			iteration
			
			NOTE: When running in parallel, 'n_cycles' number of iterations is
			divided evenly between the number of nodes running in parallel. 
			Thus, this parameter should be chosen large enough that each 
			instance of MC has sufficient number of MC cycles. 
			
sample_mod	MC sampling modulus

			NOTE: a 'sample_mod' of a sequence sample is taken every 10 spin
			flip trials in order to calculate P1 and P2.
			
adaptiveSampleMod	adaptive MC sampling modulus (0=off, 1=on)

			NOTE: Turning this on will increase the sample_mod parameter as
			the spin acceptance ratio decreases, and vice versa.


===============================================================================
V.		Notes on Regularization
===============================================================================

Each position i in the protein may now take on n_i values, where n_i need not be the same for every position. 
(In principle, we could let n_i=20 and formally allow every amino acid to 
occupy every position realizing that some will be extremely unlikely, but in 
practice we choose not to even consider those amino acids that are not seen in 
the experimental data to reduce the number of variables.) 

Therefore we have a vector of one-body probabilities of length n_i at every 
single position - P_i[q] - and a rectangular matrix of two-body probabilities 
at every pair of positions - P_ij[q,r] - of size (n_i x n_j). Obviously, 
P_ji[r,q] is the transpose of P_ij[q,r].

Correspondingly, we have h_i[q] vectors and J_ij[q,r] matrices that we are 
trying to infer from the P_i[q] and P_ij[q,r] data. It turns out that due to 
the normalization conditions on P1 and P2, we are at liberty to fix one 
element of each h_i[q] vector, and one row and one column of each  J_ij[q,r] 
matrix. The gradients of P_i[q] and P_ij[q,r] wrt h_i[p] and J_ij[q,r] are all 
analytically computable allowing us to perform analytical Newton steps.

We apply two forms of regularization, one offline (changing the target probabilities from the naive 
values we compute from data) and one online (stabilizing the algorithm by 
making the target probabilities we are trying to hit as a function of the 
corresponding h_i or J_ij value). Applying regularization improves the 
condition of the problem, and enables better approach to a solution, at the 
cost of introducing some bias into the result.

1. Offline. We first compute P_i[q] and P_ij[q,r] from our sequence data. 
Sometimes we may see that a particular residue pair in a particular pair of 
positions is never observed. (Recall that all residues in one particular 
position ARE always observed by construction, since we do not generally consider 
residues in a particular position that are not.) This is physically 
unrealistic since no probability is ever EXACTLY zero and typically results 
from the finite nature of the sequence data. Accordingly, for P_ij[q,r]=0 
formally J_ij[p,q] = Inf. This is also problematic as it destabilizes our 
fitting algorithm. Accordingly, we add PSEUDO-COUNTS to all of our P_ij[p,q] 
values, which is like pretending that we see every possible combination of 
residues in every possible combination of positions a small - epsilon - number 
of times. Typically for small epsilon, we get a stable solution that does not 
depend on the precise value of epsilon. So we take our naively computed 
P_ij[q,r] values, add epsilon to all of them and then renormalize the rows and 
columns of P_ij[p,q] to respect normalization constraints.

2. Online. So we supply the code with regularized target probabilities. We now 
further stabilize the code by adding another form of regularization. This 
proceeds by artificially changing the target values of P_i[q] and P_ij[q,r] as 
a function of h_i[q] and J_ij[q,r]. This stops h_i[q] and J_ij[q,r] exploding 
to +Inf or -Inf. For example, for a very small P_ij[q,r], J_ij[q,r] wants to 
get very large. To stop it from getting unreasonably big, we regularize its 
growth by changing the target probability to 
P_ij[q,r] <-- P_ij[q,r] + lambda_J*J_ij[q,r] (L2 regularization) OR 
P_ij[q,r] <-- P_ij[q,r] + lambda_J*sign(J_ij[q,r]) (L1 regularization). 
The code supports both L1 and L2 regularization on both h_i[q] and J_ij[q,r]. 
In practice, L2 regularization on J_ij[p,q] and no regularization on P_i[q] works 
well.

When you run the code and make the plots, note that the fitted results do NOT 
lie precisely on the diagonal of P_obs = P_calc, since regularization has introduced 
bias into the solution.
