# Supplementary material for: The Fitness Landscape of HIV-1 Gag: Advanced Modeling Approaches and Validation of Model Predictions by In Vitro Testing
Source: PLoS Comput Biol. 2014 Aug 7;10(8):e1003776. doi: 10.1371/journal.pcbi.1003776 (PMC4125067; doi:10.1371/journal.pcbi.1003776)
Supplement: Code S1 — Source code for the inverse Potts algorithm. A compressed file containing source code and instructions for its installation and use, along with a set of test data for verifying proper functioning of the code and auxiliary Matlab scripts for computing correlations from a multiple sequence alignment. (ZIP) [file pcbi.1003776.s001.zip › HReconstr_Potts/test.fasta]

>B.FR.1983.HXB2-LAI-IIIB-BRU.K03455
TQP-------------IPIVAIVALVVAIIIAIVVWSIVIIEYRKILRQRKIDRLIDRLIERAEDSGNES
EG---EISALVEMGV-EMGHH-APWDVDDL

>C.IN.1993.93IN101.AB023804
MID------------LDYRLGVGALIVALIIAIVVWTIVYIEYRKLVRQSKINWLIKRIRERAEDSGNES
EGDTEELSTMV-----DMGRL-RLLDVNDL

>C.MM.1999.mIDU101_3.AB097871
MLE------------IDYRLGVGALIVALIIAIIVWTIVYIEYRKLVKQRKIDWLIERIRERAEDSGNES
EGDTEELSTMV-----DMGRL-RLLDVNEL

>C.ZM.2002.02ZM108.AB254141
MIN-------LLE-KVDYKITVAAFIIAIILAIIVWTIAYLEYRKLVRQRKIDWLIKRIEERAEDSGNES
DGDHEELSTMV-----DMGHL-RLLDANDL

>C.ZM.2002.02ZM110.AB254142
MIN-------FAA-RVDYRVGVAAFTIALIIAIVVWIIVYLE---LVRQRKIDQLIIRIREREEDSGNES
EGDIEELSTMV-----DMGQL-RLLDGNGL

>C.ZM.2002.02ZM112.AB254143
MLD-------LFA-GVDARLGIGALIIALIIAIVVWTIAYIEYRKLLRQRKIDKILKRIRERAEDSGNES
EGDVEELSTMV-----DLEHL-GILDVNNW

>C.ZM.2002.02ZM114.AB254146
MIN-------LLE-KVDYKITIATFTIAIIIAIIVWTIAYIEYRKLVKQRKIDWLIKRIEERAEDSGNES
DGDHEELSTMV-----DMGRL-RLLDANDL

>C.ZM.2002.02ZM115.AB254148
MLK-------LLA-RVDYRVGVGAFIVALIIAIIVWTIVYIEYRKLLRQKRIDWLVNRIRERAEDSGNDS
DGDTEELSTMV-----DMGHL-RLLDANDL

>C.ZM.2002.02ZMDB.AB254150
MLD-------LFA-GVDARLGIGALIIALIIAIVVWTIAYIEYRKLLRQRKIDKILKRIRERAEDSGNES
EGDVEELSTMV-----DLEHL-GILDVNNW

>C.ZM.2002.02ZMJC.AB254155
MLS-------LLA-KVDYKLGVGALIIALILAIVVWTLAYIEYRKLLRQKRIDKLIERIREREEDSGNES
DGDIEDLSTMV-----DMGNL-RLLDANDV

>C.ZM.2002.02ZMJM.AB254156
MLS-------LLA-KVDYKLGVGALIIALILAIVVWTLAYIEYRKLLRQKRIDKLIERIREREEDSGNES
DGDIEDLSTMV-----DMGNL-RLLDANDV

>C.DJ.-.DJ259.AB485643
MID-------LLA-KVDYRLAVGALIVALIIAIVVWTIVYIEYRKLLRQRQIDWLIERIRERAEDSGNES
DGDTEELATVV-----GMGNL-RLLDVVDL

>C.ZM.1989.ZAM18.AB485645
MLD-------LTA-RVDYRLGVAALLIALIIAVVVWTIAYIEYRKLLRQRKIDRLIKRIRERAEDSGNES
EGDTEELATMV-----DMGHL-RLLDGNEL

>C.IN.1993.93IN999.AF067154
-----------II-DLDYRLGVGALIVAFIIAIVVWTIVYIKYRKLLRQRRIDWLIKRIRERAEDSGNES
EGDTEELSTMV-----DMGHL-RLLDVNDM

>C.IN.1995.95IN21068.AF067155
MVN------------LDYKLGVGALIVALIIAIVVWTIVYIEYRKLVQQRKIDWLIKRIRERAEDSGNES
EGDTEELSTMV-----DMGRL-RLLDVNDL

>C.IN.1993.93IN904.AF067157
MLD------------LDYKLAVGALIVALIIAIVVWIIAYIEYRKLVKQRKIDWLIKRIRERAEDSGNES
EGDTEELSTMV-----DMGRL-RLLDVNDL

>C.IN.1993.93IN905.AF067158
MLD------------LDYKLGVGALIVALIIVIVVWTIVYIEYRRLVKQRKIDWLIKRIRERAEDSGNES
EGDTEELSTMV-----DMGRL-RLLDVNDL

>C.IN.1994.94IN11246.AF067159
MLD--------------LKLAVGALIVALIIAIVVWTIVYIEYRRLVKQRKIDWLIKRIRERAEDSGNES
EGDTEELSTMV-----DMGRL-RLLDVNDL

>C.BW.1996.96BW01B03.AF110959
MLE-------LVA-KVDYRLGVGALIVALSIAIVVWIIAYIEYKKLIRQRRVNWLIEGIRERAEDSGNES
EGDTEELSTMV-----DMGHL-RLLDDNAL

>C.BW.1996.96BW1104.AF110969
MVD-------LLA-KVDYKIAVAAFIIALIIAIVVWIIVYVEYRKLVKQRKIDWLIERIRERAEDSGNES
DGDHEELSTMV-----DMGHL-RLLDANDL

>C.BW.1996.96BW1210.AF110972
MLY-------LLE-KVDYRLGVGALIIALIIAIIVWTIAYLEYRKVLRQRRIDRLVERIREREEDSGNES
EGDIEELSTMV-----DMGHL-RLLDADGL

>C.BW.1996.96BW17.AF110979
MLN-------LLA-KVDYRLGVGALVIALIIAIVVWIIAYIEYRKLVRQRKLDELVKRIRERAEDSGNES
DGDIEELSTMV-----DMGHL-RLLDVNDL

>C.FI.1991.FIN9126.AF219262
MVD-------LLA-KVDYRLAIGALIVALIIAIVVWTIVYIEYRKLLRQRKIDWLVERIRERAEDSGNES
EGDTEELSTMV-----EMGNL-RLLDVIDL

>C.FI.1991.FIN9149.AF219263
MLN-------LLE-KVDYRLAVGALIIALIIAIVVWTIAYIEYRKLLRQRKINWLVKRIRERAEDSGNES
EGDTEELATMV-----DMGHP-RLLDVNDL

>C.FI.1991.FIN9158.AF219264
MLS-------LLE-RVDYKLGVGALIVAIIIAIVVWIIAYIEYRKLLRQRKIDWLIERIRERAEDSGNES
EGDTEELATMV-----DMGXL-RLLDVNDL

>C.FI.1992.FIN9210.AF219266
MFD-------LTE-RVDYRLGVGALIVALIIAIIVWTIAYIEYRKLLRQRKIDWLVKRIRERAEDSGNES
EGDTEELSTMV-----DMGHL-RLLDANDL

>C.FI.1992.FIN9277.AF219269
MPS-------LIE-KVDYRLGVGALIVALIIAIIVWTIVYIEYRKLVRQRKINWLIKRIRERAEDSGNES
DGDVEELSTME-----DMGHL-RLLDVNDL

>C.FI.1993.FIN9307.AF219270
MLG-------LIA-KVDYRLGVGALIVALIIAIVVWTIAYIEYRKLLRQRRIDWLIERIRERAEDSGNES
DGDHEELSTMV-----DMGHL-RLLDVNDL

>C.FI.1994.FIN9401.AF219274
MID-------WTA-KVDYRVGVGALTVGLIIAIVVWTIVYLEYRKLLRQRKIDWLIKRIRERAQDSGHES
EGDTEELETMV-----DMGNL-RLLDVNDL

>C.TW.-.TWC1.AF220472
MID------------LDYKLGVGALIVALIIVIVVWTIVYIEYRKLVRQRKIDWLIERIRERAEDSGNES
EGDTEELSTMV-----DMGHL-RLLDVNDL

>C.TW.-.TWC2.AF220473
MLN-------LLA-RVDYRLGVGALIIALIITIVVWIIVYIEYRKLLRQRKIDRIRERIRERAEDSGNES
EGDTEELATMV-----DMGHL-RLLYDNNL

>C.TW.-.TWC3.AF220474
MLD-------LIA-RVDYRLGIGALIIALIIAIVVWTIAYIEYRKLLRQRKIDWLVKRIRERAEDSGNES
EGDTEELSTMV-----DMGRL-RLLDVNDL

>C.TW.-.TWC4.AF220475
MLD------------LDYKLAVGALIVALIIAIVVWTIAYIEYRKLVKQRKIDWLIKRIRERAEDSGNES
EGDTEELSTMV-----DMGRL-RLLDVNDL

>C.IN.1994.94IN476.AF286223
MVN-------LLE-RVDYRLGVGALIVALILAIIVWTIAYLEYRKLLRQRKINRLIERIRERVEDSGNES
EGDTEELSTLV-----DMGNL-RLLDANDL

>C.ZM.1996.96ZM651.AF286224
MLD-------LLA-RVNYRVGVGALIVALLIAIVVWTIAYIEYRKLLRQRKIDWLIKRIRERAEDSGNES
EGDTEELATMV-----DMGHL-RLLDVNDL

>C.ZM.1996.96ZM751.AF286225
MLN-------LEA-RVDYRIGVGALIAALIIAIAVWIIVYIEYRKLSRQRKIDRLIKRIRERAEDSGNES
EGDNEELATMV-----DMGHL-RLLDAIDV

>C.ZA.1997.97ZA012.AF286227
MFS-------LLE-KVDYRLGVGALVIALILTIIVWIIAYIEYRKLVRQRKIDWLIKRIRERAEDSGNES
EGDTEELATMV-----DVGHL-RLLDDNNL

>C.BR.1998.98BR004.AF286228
MLE-----------SIDYRLGVGALIVAFIIVIIMWIIVYIEYRKLIRQRKIDWLIKRIRERAEDSGNES
EGDTEELETMV-----DMGHL-RLLDVNDL

>C.IN.1998.98IN012.AF286231
MLD------------LDYKLAVGAFIVALLIAIVVWTIVFIEYRKLLRQRKIDWLIKRIRERAEDSGNES
EGDTEELSTMV-----DMGHL-RLLDVNDL

>C.IN.1998.98IN022.AF286232
MLD------------LDYRLAVGALIVALIIAIVVWIIVYIEYRKLVKQRKIDQLIKRIRERAEDSGNES
KGDTEELSTMV-----DMGNL-RLLDVNEL

>C.IL.1998.98IS002.AF286233
MVDLLD----LLE-KVDYRLAVIALIVVAIITIVVWTIVYIEYRKLLRQRKIDRLIERIRERAEDSGNES
EGDAEELSTMV-----EMGNL-RLLDVADL

>C.TZ.1998.98TZ013.AF286234
MLN-------LQA-RIDYRLGVGALIVALSLAIVVWIIAYLEYRKLVRQRKIDWLIKRIRERAEDSGNES
EGVTEELATMV-----DMGHL-RLLDNNDL

>C.TZ.1998.98TZ017.AF286235
MLD-------LSA-RVDYRLGVGALLVALIIAIVVWTIVYIEYKKLVRQRRIDWLIKRIRERAEDSGNES
DGDTEELSTMV-----DMGHL-RLLDVNEL

>C.BW.1996.96BW06H51.AF290027
MID-------LTA-RVDYRIAVAAFTVVLIITIIVWTIVYLEYRKLVKQRKIDRLIKRIRERAEDSGNES
DGDTEELSTMV-----DMEHL-RLLDVNDL

>C.ZA.1998.TV001_2.AF325742
MVSLS-----LVK-GIDYRLGVGALIVALIIAIVVWTIVYIEYRKLVRQKKIDWLIKRIRERAEDSGNES
DGDTEELSTMV-----DMGHL-RLLDANDL

>C.ZA.1998.TV002_84.AF325743
MLDLN-----LLA-RVDYRVGVAALLIALIIAVVVWTIAYIEYRKLLRQRRIDKLIERIRERAEDSGNES
DGDQEELSTMV-----DMGHL-RLLGAYDL

>C.ZA.1998.TV004_45.AF325744
MLS-------LIA-RVDYRLGVGALIIALILAIIVWIIAYLEYRKLVRQRKIDWLIKRIREREEDSGNES
EGDTEELATMV-----DMGNL-RLLDGNDL

>C.ZA.1998.TV013_B.AF325745
MLA-----------EVDYRLGVGALIIALIIAIIVWIIAYIEYRKLVKQRKINWLIERIRERAEDSGNES
EGDTEELATMV-----DMGHL-RLLDVNDL

>C.ZA.1998.TV003_12.AF325746
MLA-----------GVDYRLGVGALIIALIIAIIVWIIAYIEYRKLVKQRKINWLIERIRERAEDSGNES
EGDTEELATMV-----DMGHL-RLLDVNDL

>C.ZA.1998.TV005_81.AF325747
MLN-------LLE-QVDYRIGVGALIIALILAIIVWTIAYLEYRKLVTQKRIDWLVKRIRERAEDSGNES
EGDTEELATMV-----DMGHL-RLLDDNDV

>C.ZA.1998.TV007_2.AF325748
MLN-------LQT-RIDYRLGVGALIVALIIAIVVWTIAYLEYRKLLRQRKIDWLIERIRERAEDSGNES
EGDTEELSTMV-----DMGQL-RLLDVNEL

>C.ZA.1998.TV008_1.AF325751
MLN-------LAA-RVDYRIGVGAFIVALIIAIIVWTIVYIEYRKLVRQRKIDWLIERIRERAEDSGNES
DGDTEELSTMV-----DMGHL-RLLDVNDL

>C.ZA.1998.TV009_3.AF325753
MIN-------LIA-RVDYRIGVGALIIALIIAIIVWIIVYIEYRKLVRQRKLDWLIKRIRERAEDSGNES
DGDTEELSTMV-----DMGHL-RLLDANDL

>C.ZA.1998.TV012_4.AF325754
MLN-------FLE-KVDYKIGVAALIIALIIAIVVWTIVYIEYRQLLRQKRIDWLIERIRERAEDSGNES
DGEQEELSTMV-----DMGNL-RLLDANGW

>C.ZA.1998.TV014_25.AF325758
MLDLL-----------DYRVGVGALIVALIIAIVVWTLVYIEYRKVVKQRKLDWLIKRIRERAEDSGNES
EGDTEELATMV-----DMGNL-RLLDVNDL

>C.ZA.1998.TV018_7.AF325760
MLDLN-----LLA-RVDYRVGVAALLIALIIAIVVWTIAYIEYRKLLRQRRIDKLIERIRERAEDSGNES
DGDQEELSTMV-----DMGHL-RLLGAYDL

>C.ZA.1998.TV019_82.AF325762
MVD-------LLA-KVDYRLGVGALIVALIIAIVVWTIAYLEYRKLVRQRKID-LIKRIRERAEDSGNES
EGDTEELSTMV-----DMGHL-RLLDNNDL

>C.TZ.1997.97TZ04.AF361874
MLD-------LTA-KVDYRLGVGALIVALIIAIVVWTIAYIEYRKLLRQRKIDCLIKRIRERAEDSGNES
DGDTEELSTMV-----DMGHL-RLLDVNDL

>C.TZ.1997.97TZ05.AF361875
MLN-------LAA-RIDYRLGVGALIVALIIAIIVWTIAYTEYRKLLRQRKIDRLIKRIKERTEDSGNES
EGDVEELATMV-----DMGQL-RLLDAIDL

>C.ZA.1999.ZASW7.AF411966
MLT-------LLA-RVDYRLGVGALIVALIIAIVVWIIAYLEYRKLKRQIKIDRLIRKIRERAEDSGNES
DGDIEELSTMV-----DMGHL-RLLDVNNG

>C.BW.1996.96BWMO1_5.AF443074
MID-------WTA-RVDYRVAVVAFIVALILAIIVWIIAYLEYRKLSKQRKIDCLIKRIRERAEDSGNES
DGDQEELATMV-----DMGRL-RLLDTNDL

>C.BW.1998.98BWMC122.AF443076
MVV-------LGE-KEIYILGIGALIVALIIAIVVWSIAYIEYRKLVRQRRIDQLIKRIGERAEDSGNES
DGDTEELSTLV-----DMGHL-RLLDDNEL

>C.BW.1998.98BWMC134.AF443077
MSN-------WTA-RVDYRIAIAAFIVALIIAIVVWTIVYIEYRKLSRQRKIDRLIKRIRERAEDSGNES
DGDQDELATMV-----DMGHL-RLLDVNDL

>C.BW.1998.98BWMO1410.AF443079
MLE-------LLE-KVDYKITVAAFIVALIIAIVVWTIAYIEYRKLLRQRKIDCLIKRIRERAEDSGNES
DGDTEELSTMV-----DMGNL-RLLDANDL

>C.BW.1998.98BWMO18D5.AF443080
MLD-------LIA-RVDYRLGVGALIVALIIAIIVWTIVYIEYRKLVKQRKIDWLIKRIRERVEDSGNES
DGDTEELSTLV-----DMGNL-RLLDANDL

>C.BW.1998.98BWMO36A5.AF443081
MLA-------FLA-RVDYRLGVGAFIIALIIAIIVWTIAYLEYRKLVRQKKIDRLIERIRERAEDSGNES
EGDTEELSTMV-----DMGHL-RLLDAHDL

>C.BW.1998.98BWMO37D5.AF443082
MLN-------LVA-RVDYRLGVGALIVALIIAIVVWTLVYIEYRKLVRQRKIDQLVKRIRERAEDSGNES
EGDIEELSTMV-----DMGNL-RLLDANDL

>C.BW.1999.99BW46424.AF443084
MLD-------LTA-RVDYRLGVGALIVALIIAIVVWTIVYLEYRKLQRQRRIDWLIKRIRERAEDSGNES
EGDTEELATMV-----DMGHL-RLLDVNDL

>C.BW.1999.99BW47547.AF443086
MLE------------LDYRIGIAAFIIALIIAIVVWTIVYIEYRKLRRQRKIDRLIERIRERAEDSGNES
DGDQEELSAMV-----DMGHL-RLLDVNDL

>C.BW.1999.99BWMC168.AF443087
MFN-------LAA-RVDYRLGVGALVIAGIIAIVVWTIVYIEYRKLSRQRKINEIIKRIRERAEDSGNES
DGDMEELSTMV-----DLGHL-GLLDANDL

>C.BW.2000.00BW07621.AF443088
MIE-------LIA-AVDYRIGVAALIIALIIAIVVWTIAYIEYRKLLKQKKIDRLIKRIIERAEDSGNES
DGDHEELSTMV-----DMGHL-RLLDANGL

>C.BW.2000.00BW076820.AF443089
MLE-------LTA-RVDYRLGVGALIVAIILAIVVWIWAYIEYKELLRQRKIDWLIKRIRERAEDSGNES
EGDTEELSTMV-----DMGQL-RLLDGNDL

>C.BW.2000.00BW087421.AF443090
MLG-------LSE-KAGYALGVGALIVALIIVIVVWTIVYIEYRKLVRQRKID-LIKRIRERAEDSGNES
DGDTEELSTMV-----DMGNL-RLLDVNDL

>C.BW.2000.00BW147127.AF443091
MIN-------LLE-RV---LGVGALGIALIIVIVVWTIVYIEYRKLVRQKKIDQLVKRIREREEDSGNES
DGDIEELSTMV-----DMGHL-RLLDVNDL

>C.BW.2000.00BW1686.AF443093
MYASQK----------DYRIGIAAIIVALILAIIVWTIVYLEYRKLVRQRKIDRLIERIKEREEDSGNES
EGDTEELATMV-----DMGQL-RLLDVNVL

>C.BW.2000.00BW17593.AF443094
MID-------LSA-RVDYRIGVAAFIIALIIAIVVWTIVYIEYRKLLRQRKINWLIERIRERAEDSGNES
EGDTEELATMV-----DMGHL-RLLHDNNL

>C.BW.2000.00BW17835.AF443096
IFS-------LTD-RVDYRIAVAALTIALIIAIVVWTIVYIEYRKLVRQRKIDRLIERIRERAEDSGNES
DGDQEELSTMV-----DMGHL-RLLDAHDL

>C.BW.2000.00BW17956.AF443097
MLT-------GQK-KVDYRIAVVAFIVALIIAIVVWTIVYIEYRKLRKQRKINWLIERIRERAEDSGNES
DGDQEELATMV-----DMGHL-RLLDANNL

>C.BW.2000.00BW18113.AF443098
MLA------------IDYSLGVGALLVALFIAIID--------RKLVRQAKIDKIIKRIRERAEDSGNES
EGDIEELSTMV-----DMGHL-RLMDIINY

>C.BW.2000.00BW18595.AF443099
MLE-------LTA-RVDYRLGVGALIVALIIAIIVWTIASLEYRKLKRQRKIDWLIKRIRERAEDSGNES
EGDTEELATMV-----DMGHL-RLLDINDL

>C.BW.2000.00BW18802.AF443100
MLS-------LMT-RVDYRIAVAAFVIALILAIIVWTIAYLEYRKLVKQKKIDWLIERIRERAEDSGNES
DGDHEELSTMV-----DMGHL-RLLDANDL

>C.BW.2000.00BW20361.AF443102
MLD-------LIA-KVDYRVGIGALIVALIIAVVVWIIAYIEYRKLLKQRKIDWLIKRIRERAEDSGNES
EGDIEELATMV-----DMGHL-RLLDVHDL

>C.BW.2000.00BW20636.AF443103
MID-------WTE-QVDYRIAIVSFIVALIIAIVIWTLAYIEYRKLSRQRKIDWLIKRIRERAEDSGNES
DGDHEELATMV-----DLGHL-RLLDANDL

>C.BW.2000.00BW20872.AF443104
MLS-------LIE-RIDYRLGVGALIVALIIVIIVWTIVYIEYRKLVRQRKLDWLVKRIRERAEDSGNES
DGDVEELSTMV-----DMGHL-RLLDVNDL

>C.BW.2000.00BW22767.AF443107
MVD--------LG-RVDYRLGVGALIVALIIAIVVWIIVYIEYRKLVRQRKIDWLVKRIRERAEDSGNES
EGDTEELATMV-----DMGHI-RLLDGNDL

>C.BW.2000.00BW38193.AF443108
MLD-------LLT-RVDYRLGVGALIVALIIAIIVWTIAYIEYRKLLRQRKIDWLIKRIREREEDSGNES
EGDTEELAAMV-----DMGHL-ELLGAHDL

>C.BW.2000.00BW38713.AF443110
MVD-------LLE-KVDYRIGIAAFTVALLIAIIVWIIAYIEYRKLVRQRKIDWLIKRIRERAEDSGNES
EGDTEELATMV-----DMGQL-RLLDVNDI

>C.BW.2000.00BW3876_9.AF443111
MLD--------LT-QIGYELGIGALIVALIIAIVVWTIVYIEYRKVLRQRKIDRLIKRIRERAEDSGNES
EGDIEELEAIV-----DMGHL-RLLGINNL

>C.BW.2000.00BW3886_8.AF443112
MHV-------MLA-AVDYRLGVGALTVALILVIIVWTIVYIEYRKLVRQRKIDWLIKRIRERAEDSGNES
EGDIEDLAMVV-----DMGQL-RLLDVNNL

>C.BW.2000.00BW3891_6.AF443113
MLD-------LLA-GVDYRIGVGAFLVALSIAIVVWTIVYIEYRKLLRQKRIDRLIERIRERAEDSGNES
EGDIEELSTMV-----DMGHL-RLLDVNDV

>C.BW.2000.00BW3970_2.AF443114
MFS-------LLE-RIDYRLGVGALLVALIIAIVVWAIVYIEYRKLVRQRRLDWLVKRIRERAEDSGNES
EGDNEELSTVV-----DLGHL-RLLDVTDL

>C.BW.2000.00BW5031_1.AF443115
MFA--------LF-EVDYRLTIGAFIVALFLAIVVWTIAYLEYRKLVRQRRIDQLVKRIRERAEDSGNES
DGDTEELSTMV-----DMGHL-RLLDVNDL

>C.KE.2000.KER2010.AF457054
MLD-------LLA-RVDYRLGVGALIVALIIAIIVWTIVYIEYRKLLRQRKIDWLIERIRERAEDSGNES
EGDTEELATMV-----DMGHL-RLLDVNDL

>C.ZA.1998.DU151.AY043173
MVD-------LLA-RVDYRLGVGALIIALSIAIVVWIIAYIEYRKLLRQRKIDWLIKRIRERAEDSGNES
EGDTEELATMV-----DMGHL-RLLDDNNL

>C.ZA.1999.DU179.AY043174
MLG-------IIA-KVDYRLGVAALVIALIIAIVVWTIAYIEYRKLVKQRQIDRLIKRIRERAEDSGNES
EGDTEELATMV-----DMGHL-RLLDVNDL

>C.ZA.1999.DU422.AY043175
MID-------LLA-RVDYRLGVGALVIALSIAIVVWILAYIEYRKLLRQRKIDWLIKRIRERAEDSGNES
EGDTEELATMV-----DMGHL-RLLDDNNL

>C.ZA.1998.CTSC2.AY043176
MVD-------LLI-EIDYRLGVGALIVALIITIIVWTIAYLEYRKLQRQRKIDRLIERIRERAEDSGNES
EGDAEELSTMV-----DMGNL-RLLDVNDL

>C.IN.1999.01IN565_10.AY049708
MSWNL-----------DYKLAVGALIIALIIAIVVWTIVYIEYRRLVRQKKIDWLIKRIRERAEDSGNES
EGDTEELSTMV-----DMGNL-RLLDVNDL

>C.ZA.1997.97ZA003.AY118165
MLN-------LLV-RVDYRLGVGALIIALIIAIVVWIIAYIEYRKLLRQKRIDWLVKRIRERAEDSGNES
EGDTEELSTMV-----DMGHL-RLLDVNDL

>C.ZA.1997.97ZA009.AY118166
MRD-------------LTALGVGALIVALIIVIIVWTIVYIEYKKLVRQKRIDWLIERIRERAEDSGNES
DGDTEELSTMV-----DMGHL-RLLDVNDL

>C.ZA.1998.98ZA445.AY158533
MLN-------LYA-RVDYRVGAGALIIALIITIIVWTIVYIEIRKIKRQEKIDRLIRRIRERAEDSGNES
EGDTEELATMV-----DMGHL-RLLDANEL

>C.ZA.1998.98ZA502.AY158534
MLN-------LLA-RVDYRIGVGALTVALIIAIVVWTIVYIEYRKLLRQKRIDWLIKRIRERAEDSGNES
EGDTEELSTMG-----DMGHL-RLLDVHDL

>C.ZA.1998.98ZA528.AY158535
MFD-------LAA-KVDYRLGVGALIIALIIAIVVWTIAYIEYRKLLRQRKIDWLIKRIRERAEDSGNES
EGDTEELSTMV-----DMGRL-RLLDNNDL

>C.ZA.1999.99ZATM10.AY228556
MLN-------LLE-KVDYRLGVGALIVALIIAIVVWIIAYIEYRKLLRQKKIDWLIKRIRERAEDSGNES
EGDTEELATMV-----DMGHL-RLLDVAHL

>C.ZA.2001.01ZATM45.AY228557
MSN-------LLD-NIDYRLGVGALIVALIIAIIVWTIAYIEYRKLLRQKKIDWLIKRIRERAEDSGNES
EGDTEELATMV-----DMDHL-RLLDVADL

>C.TZ.2001.A125.AY253304
MLD-------LTA-RVDYRIGVGALIIALIIAIIVWAIVYLEYRKVLRQRKIDRLIQRIRERAEDSGNES
EGDIEELATQVDM---DLDHL-RLLDANDL

>C.TZ.2001.A207.AY253307
MVD--------LT-KIDYRLGVGALIVALILAIIVWTIAYIEYRKLLRQIKIDKLIERIRERAEDSGNES
DGDKEELATME-----DVGHL-RLLDAYDL

>C.TZ.2001.A246.AY253308
MID-------WKA-RVDYRIGVGAFIVALIIAIVVWTIVYIEYKKLLRQRKIDWLIKRIRERTEDSGNES
DGDIEELSTMV-----DMEHL-RLLDGNDL

>C.TZ.2001.A260.AY253310
MLD-------LLA-RIDYRVGVGALIVALILAIIVWIIAYLEYRKLLRQRKIDWLIKRIRERAEDSGNES
DGDTEELSTMV-----DMGHL-RLLDVNNL

>C.TZ.2001.A301.AY253312
MLD-------LTA-RVDYRLGVGALIVALILAIIVWGIVYIEYRKLLRQRKIDWLIERIRERAEDSGNES
EGDTEELATMV-----DMGHL-RLMDAIDL

>C.TZ.2001.BD39_8.AY253313
MLD-------LIA-RVDYRVGVVAILIALIIAIVVWTIVYIEYRKLVKQTKINRLIKRIRERTEDSGNES
EGDMEELSTLV-----DMEHL-GLLDVNEL

>C.TZ.2001.A388.AY253317
MFD-------IAA-RVDYRLGVGALIIALIIAIVVWTIAYLEYRKLLRQRKIDWLIKRIRERAEDSGNES
EGDIEELATVV-----DVEHF-GLLDVNDL

>C.TZ.2001.BD16_10.AY253320
MVD-------FIA-SVDYRLGIGALIIALLIVIVVWTIVYIEYRKLVRQRKINWLIKRIRERAEDSGNES
DGDTEELSEMV-----DMGRL-GLLDANDV

>C.TZ.2001.BD22_11.AY253321
MLN-------FLA-RVDYRLGVGALIAALIIAIIVWTIAYIEYRKLLKQRKIDWLIERIRERAEDSGNES
DGDTEELSTMV-----DMGHL-RLLDANDL

>C.TZ.2001.BD9_11.AY253322
MFD-------LPA-RVDYRLGVGALLVALIIAIVVWTIAYIEYRKLLKQKRIDWLVKRIRERAEDSGNES
EGEIEELATMV-----DVGQL-RLLDVNDL

>C.IL.1999.99ET1.AY255823
MIN-------FLA-RVDYRLGVAALIIALIIAIVVWIIAYIEYRKLVRQRKIDWLIKRIREREEDSGNES
DGDTEELATMV-----DMGNL-RLLDVHNL

>C.IL.1999.99ET7.AY255824
MLE-----------SVDYRLGVGALIVALIIAIIVWIIVYIEYRKLLRQRRIDWLVNRIKERAEDSGNES
DGDAEELSTMV-----DMGHL-RLLDANDL

>C.IL.1999.99ET17.AY255826
MLE-------FLE-IVDYRITVGAFIVALIIAIVVWTIAYIEYRKLSRQRKIDRLIERIRERAEDSGNES
DGDADELATMV-----DMGNL-RLMDVVDL

>C.US.1998.98US_MSC3018.AY444800
MLL-----------EVDYRIGVAALIVALSIAIVVWTIVYIEYRKLLRQRKIDWLVQRIRERAEDSGNES
DGDTEELATMV-----DMGHL-RLLDVDEL

>C.US.1998.98US_MSC5016.AY444801
MVN-------LVA-IVDYRLGIGALIVALIIAIIVWTIAYIEYRKLVRQRKIDWLIKRIRERAEDSGNES
EGDNEELATMV-----DMGQL-RLLDVNDL

>C.ZA.2000.1134MB.AY463217
MVD-------LLA-GVDYRVGVGALIIALIIAIIVWIWVYIEYRKLLRQRKIDWLIKRLREREEDSGNES
EGDTEELATMV-----DMGHL-RLLDDNNV

>C.ZA.2000.1176MB.AY463218
MLG-------LLA-KVDYRLGVGAFIIALIIAIVVWIIAYIEYRKLLRQRKIDWLIERIRERAEDSGNES
EGDTEELATMV-----DMGHL-RLLDVNDL

>C.ZA.2000.1192M3M.AY463219
MFD-------LTA-KVDARLGIGALIIALIIAIVVWIIVYIEYRKLLRQRKIDWLIKRIREREEDSGNES
EGDTEELATMV-----DMGNL-RLLDDNNL

>C.ZA.2000.1195MB.AY463220
MLN-------LTE-GVDYRLGVGALIIALILAIVVWIIAYIEYRKLRRQRKIDWLIKRIRERAEDSGNES
EGDTEELATMV-----DMGHL-RLLDGNDL

>C.ZA.2000.1210MB.AY463221
----------MSV-LVDYSIAIGALIIGLIIAIIVWTWAYIEYRKLLKQRKIDCLIKRIRERAEDSGNES
DGDTEELATMV-----DMEHL-RLLDDNNL

>C.ZA.2001.J54Ma.AY463223
MLD-------LLA-RVDYRLGVGALIIALIIAIVVWIIVYIEYRKLLRQRKIDWLIKRIRERAEDSGNES
EGDTEELSTMV-----DMGHL-RLLDDNNL

>C.ZA.2000.1162MB.AY463224
MVN-------LLA-RVDYRLGVGALIIALSIAIIVWIIVYIEYRKLLRQKKIDRLIKRIRERAEDSGNES
EGDTEELATMV-----DMGYL-RLLDDNNL

>C.ZA.2000.1170MB.AY463225
MLN-------FLA-KVDYRLGVGALIIALIIAIVVWTIAYIEYRKVLRQRKIDWLVKRIRERAEDSGNES
EGDTEELSTMV-----DMGHL-RLLDVNDL

>C.ZA.2000.1217MB.AY463226
YQE-------------DYRLGVGALIIALGIAIVVWILAYIEYRKLVRQRKIDWLVKRIRERAEDSGNES
EGDTEELATMV-----DMGHL-RLLDDNNV

>C.ZA.2000.1225MB.AY463227
MID-------LLA-KVDYRLGVGALIIALILAIVVWIIAYLEYRKLLRQRKIDWLIERIRERAEGSGNES
EGDTEELATMV-----DMGHL-RLLDDNDL

>C.ZA.2000.J38MA.AY463228
MLD-------LLE-RVDYRLGVGALIIALIIAIVVWIWAYIEYRQVLKQRKIDWLIKRIRERAEDSGNES
EGDTEELATMV-----DMGHL-RLLDDNNL

>C.ZA.2000.1119MB.AY463229
MLN-------LLE-RVDYRLGVGAFIIALIIAIVVWTIAYIEYRKVVKQRKIDWLIKRIRERAEDSGNES
EGDTEELSTMV-----DMGHL-RLLDVNDL

>C.ZA.2000.1165MB.AY463230
EKV-------VLA-RVDYRLGVGALIVALILAIIVWTIAYIEYRKLLRQRKIDRLIERIGERAEDSGNES
DGDIEELSTMV-----DMGHL-RLLDAIDI

>C.ZA.2000.1168MB.AY463231
MLS-------LLA-KVDYRLGVGALIVALIIAIVVWTITYIEYRKLLRQKQIDWLIKRIRERAEDSGNES
EGDTEELATMV-----DMGQL-RLLDVNDV

>C.ZA.2000.1171MB.AY463232
MLE-------LLA-KIDYRVGIAALIIALIMVIIVWTIVYIEYRKIVKQRKIDRLIERIRDRAEDSGNES
EGDIEELSTMV-----DMGHL-RLLDANDL

>C.ZA.2000.1178MB.AY463233
MLS-------LIA-RVDYRLGVGALIVALIIAIIVWIIAYIEYRKLVRQNKVDWLVKRIRERAEDSGNES
EGDTEELATLV-----DMGQL-RLLDVADL

>C.ZA.2000.1197MB.AY463234
MFN-------LLA-RVDYRLGVGALIIALIIAIVVWTIAYIEYRKILKQRKIDWLIKRIRERAEDSGNES
EGDTEELATMV-----DMGHL-RLLDGNDL

>C.ZA.2001.2004MB.AY463235
MIS-------LIE-KIDYRLAVGALIVALIIAIVVWTIVYLEYRKVVRQRKIDRLIERIRERAEDSGNES
EGDTEELATMV-----DMGHL-RLLDDNDL

>C.ZA.2000.1214MB.AY463236
MLN-------LLA-RVDYRLGVGALIVALIIAIVVWIIAYIEYKKLVRQRRIDKLVERIREREEDSGNES
DGDVEELSTMV-----DMEHL-RLMDVNNL

>C.ZA.2001.2134MB.AY463237
MLN-------LLA-KVDYRIGVGAFTVALIIAIVVWTLVYIEYRKLVKQRKLDWLVKRIRERAEDSGNES
EGDIEELATMV-----DMGQL-RLLDIDDL

>C.UY.2001.TRA3011.AY563169
MLQ-------FIE-KIDYRLAVGALIVASIIVIIVWSIVYIEYRKLVRQRRIDWLVERIRERAEDSGNES
EGDTEELETMV-----DMGHL-GLLAVNGL

>C.AR.2001.ARG4006.AY563170
MLL-----------XXDYRLGIGALIVALIIAIIVWTIAYIEYRKLVRQKRIDWLIERIRERAEDSGNES
EGDTEELETMV-----DMGHL-RLLHVXDL

>C.ZA.2000.C_ZA_1189MB.AY585264
MLN-------LIA-RVDYRLGVGALIIALILAIVVWIIVYIEYKKLLRQRRIDWLIERIRERAEDSGNES
EGDTEGLDTMV-----DMGHL-RLLDNNNV

>C.ZA.2000.C_ZA_J112MA.AY585265
MLD-------LLA-RVDYRVGVGAFTIALILVIIVWIIVYIEYRKLVKQRRIDWLLERIRERAEDSGNES
DGDTEELSTMV-----EMGHI-RLLDANDL

>C.ZA.2000.1157M3M.AY585266
VLG-------LPE-KVDYRIGVGALIIALTLAIVVWIIVYIEYRKLVRQRKINWLIDRIRERAEDSGNES
EGDTEELATMV-----DMGHL-RLLDDNNL

>C.ZA.2000.C_ZA_1184MB.AY585267
MVN-------WAA-RVDYRLGVGALIIALIIAIVVWTIVYIEYRKLVRQRRIDWLIERIRERAEDSGNES
EGDTEELGTMV-----DLGHL-RLLDINGV

>C.ZA.2003.SK040B1.AY703908
MLG-------LIA-RVDYRLGVGALIIALILAIVVWVLAYIEYRKLLRQQRIDWLIKRIRERTEDSGNES
EGDTEELATMV-----DMEHL-RLVVGNNL

>C.ZA.2004.SK144B1.AY703911
MLG-------LLE-RVDYRLGVGALIVALIIAIIVWTIAYIEYRKLLRQKKIDQLIKRIRERAEDSGNES
DGDVEELSSMV-----DMGHL-RLLDANGV

>C.MW.1993.93MW_965.AY713413
MLE-------LIA-KVDYRLGVGALIVALIIAIIVWTIVYIEYRKLVRQRKIDWLVKRIRERAEDSGNES
DGDTEELATIV-----DMGHL-RLWDANDL

>C.IN.1994.94IN_20635_4.AY713414
MLD------------LDYKLGVGALIVALIIAIVVWTIVYIEYRKLVKQRKINWLIERIRERAEDSGNES
EGDTEELSTMV-----DMGRL-RLLDINDL

>C.SO.1989.89SM_145.AY713415
MLN-------LLA-GVDYRIAIGAFSVALIIAIVVWTIVYIEYRKLLRQRKIDWLVKRIRERAEDSGNES
EGDTEELATMV-----DMGHL-RLLDVNDL

>C.SN.1990.90SE_364.AY713416
MVD-------LLA-KVDYRLGVGALIVALIIAIIVWIIAYIEYRKLLRQKKLDWLVKRIRERAEDSGNES
DGDVEELSTMV-----DMGHL-RLLDAIDL

>C.ET.2002.02ET_288.AY713417
MFS-------FTE-RVDARVGIGALIVALILAIIVWTIAYIEYRKLLRQRKIDRLIERIRERAEDSGNES
EGDTEELSTMV-----DMGTL-RLLDVHDL

>C.BR.2004.04BR013.AY727522
MLD-------LTY-RVDYRLGVGALIIALVLAIIVWIIAYIEYRKLVRQKRIDWLIERIRERAEDSGNES
EGDTEELETMV-----DMGNL-RLLDVPDL

>C.BR.2004.04BR021.AY727523
MLE-----------EIDYRLGVGALIVALIIAIVVWIIAYIEYRKLVRQRRINWLIERIRERAEDSGNES
EGDTEELETMV-----DMGNL-RLLDVNDV

>C.BR.2004.04BR073.AY727525
MLG-------LAD-RIDYRIGVGALLIALIIAIIVWTIVYIEYRKLVRQRRINWLIKRIRERAEDSGNES
EGDTEELEAMG-----DMGHL-RLLDVNGV

>C.TZ.2002.CO3056.AY734550
MLD-------LAA-RVDYRLGVGALLVALIIAIVVWTIAYIEYRKLLRQRKIDWLIKRIREREEDSGNES
DGDTEELATMV-----DMGHL-RLLDDNNG

>C.TZ.2002.CO328.AY734551
MVD-----------SIDYRLTVGAFIIAFIIAIVVWIIAYIEYRKLVRQRKIDQLIKRLGERAEDSGNES
DGDIEELSTMV-----DMGNL-RLLDANNL

>C.TZ.2002.CO178.AY734556
MVD-------FLE---DYRLGVGALIVALIIAIVVWTIAYLEYRKLLRQRRIDQIIKRIRERAEDSGNES
DGDTEELATMV-----DMGNL-RLLDVNDL

>C.TZ.2002.CO3305.AY734558
MLD------------VDYRLGVAALILALIIAIVVWTIAYIEYRKLLKQRKIDWLIKRIRERAEDSGNES
DGDTEELSTMV-----DMGHL-RLLDVNEL

>C.TZ.2002.CO6130.AY734559
MTY-------FLE-KVDYKLGVGALIVALVIAIIVWTIVYIEYRKLLRQRRIDRLVKRIRERSEDSGNES
DGDVEELSTMV-----DMGHL-RLLGVNDV

>C.TZ.2002.CO6721.AY734560
MLS------------LDYILGVGALGIALIIAIVVWTIVYIEYRKLVKQRKIDDLIKRIREREEDSGNES
DGDVEELSTLV-----DMGQL-RLFDANNL

>C.ZA.2003.SK023B2.AY772690
MLEL------LLE-KVDYKVGIAALIIALILAIVVWTIAYIEYRKLLRQRKIDWLVKRIRERAEDSGNES
EGDTEELSTMV-----DMGHL-RLLVDNDL

>C.ZA.2003.SK029B2.AY772691
MVS-------LIE-KIDYKLGVGALIVALIIAIIVWTIAYIEYRKLKKQKKIDCLIQRIRERAEDSGNES
DGDTEELSTLV-----DVGHL-RLLDVNNL

>C.ZA.2003.SK033B2.AY772692
MLG-------LIE-KVDYSLGIGALIIALIIAIVVWTIAYIEYRKLLRQRKIDRLIKRIRERAEDSGNES
EGDTEELAPMV-----DMGHL-RLLDNNNV

>C.ZA.2003.SK112B1.AY772695
MLN-------LLA-RVDYRIGVGALIIALIIAIVVWTIVYLEYRKLLRQRKIDRLIKRIRERAEDSGNES
EGDKEELATMV-----DMEHL-RLLDNIDL

>C.ZA.2003.SK116B1.AY772696
MLS-------LLA-QVDYRIGVGALIIALIIAIIVWTIAYIEYRKLLRQRQIDWLIKRIRERAEDSGNES
EGDTEELATMV-----DMGHL-RLLDVNDL

>C.ZA.2004.SK133B1.AY772698
MVD-------------FIVIGVGALIVAFIIAIIVWIIAYLEYRKLVKQRKIDWLVKRIGERAEDSGNES
DGDTEELSAMV-----DMGYL-RLLDANDV

>C.ZA.2004.04ZASK146.AY772699
MSF-------LYA-SVDYRLGVGALIIALILAIVVWIIVYIEYRKLLRQRKINKLIDRIRDREEDSGNES
EGDIEELATMV-----DMGHL-RLLDDNNL

>C.ZA.2003.SK043B1.AY772700
MLN-------LIA-RVDYRLGVGALIVALIIAIIVWTIVYIEYRKLVRQRKIDRLIKRIRERAEDSGNES
EGDTEELSTMV-----DMGHL-RLLDVNDL

>C.ZA.2003.SK091B1.AY772701
MVD-------LIA-RVDYRLAIGAFTIALIIAIVVWTIVYLEYRKLRKQRKIDWLIKRIRERAEDSGNES
EGDTEELSTMV-----DMGHL-RLLDNNEL

>C.YE.2002.02YE511.AY795906
MLD-------LLA-KVDYRIGIAAFVVALIIAIIVWTIAYIEYRKLVIQRKIDWLVKRIRERAEDSGNES
DGDTEELSTMV-----DMGHL-RLLDINDL

>C.ZA.2004.04ZASK182B1.AY878054
MSI-------WQE-GVDYRLGVGALIIALIIAIVVWIIVYIEYKKLLRQRKIDRLIKRIRERAEDSGNES
EGDTEELATMV-----DMGHL-RLLDHNDV

>C.ZA.2004.04ZASK183B1.AY878055
MLN-------LLA-RVDYRLGVGALIIALIIAIAVWIITYIEYRKLLRQTKINWLIKRIRERAEDSGNES
EGDTEELATMV-----DMGHL-RLLDDNNL

>C.ZA.2003.03ZASK006B2.AY878056
MLS-------LLA-RVDYRLGVGALIVALILAIVVWVIAYLEYRKLLRQRRIDRLIKRIRERAEDSGNES
EGDTEELSTMV-----DMGHL-RLLDDNNL

>C.ZA.2003.03ZASK092B1.AY878057
MLS-------LLE-KVDYRLGVGALIIALIIAIIVWTILYIEYRKLLRQRKIDWLVNRIRERAEDSGNES
EGDTEELATMV-----DMGHL-RLLDDNDL

>C.ZA.2004.04ZASK168B1.AY878058
MLD-------LIG-KVGYRIGVGALIVALIIAIVVWTIVYIEYRKLLRQKRIDWLIKRIRERAEDSGNES
EGDNEELSTMV-----DMGHL-RLLDVIDL

>C.ZA.2004.04ZASK180B1.AY878059
MLD-------LIA-RVDYRLGVGALIIALIIAIVVWIIAYIEYRKLLRQRKIDCLIKRIRERAEDSGNES
EGDTEELATMV-----DMGHL-RLLDDNNL

>C.ZA.2003.03ZASK097B1.AY878060
MVD-------LLA-AVDYRIGVGALGIALIIAIVVWTIVYIEYRKLVRQRKIDRLIKRIRERAEDSGNES
EGDTEELATMV-----DMEHL-RLLDNNDL

>C.ZA.2003.03ZASK098B1.AY878061
MVD-------SLA-RVDYRLGVGALIVAIIIAIIVWTIAYIEYRKLLRQRKIDWLVKRIRERAEDSGNES
EGDTEELATMV-----DMGQL-RLFDAIEL

>C.ZA.2004.04ZASK181B1.AY878062
MID-------LSA-RVDYRIGIAAFIIALLIAIIVWTIVYIEYRKLVKQRKVDWLIKRIRERAEDSGNES
EGDTEELATMV-----DMGRL-RLLDGNVS

>C.ZA.2003.03ZASK020B2.AY878064
MLS-------LLA-KIDYRIGVGALLIALILAIIVWTLVYIEYRKLSRQRKIDRLIIRIRERAEDSGNES
EGDTEELATMV-----DMDHL-RLLDNNNL

>C.ZA.2003.03ZASK034B1.AY878065
MLE-------LTA-RVDYRLGVGALIVALIIAIVVWTIAYLEYRKLLRQRKIDWLIKRIRERAEDSGNES
EGDTEELSTMV-----DMGHL-RLLDNNEL

>C.ZA.2003.03ZASK039B2.AY878068
MLN-------LLE-GVDYRLGVGALIIALILAIIVWTIAYIEYRKLLRQRKIDWLVKRIRERAEDSGNES
EGDTEELSTMV-----DMGHL-RLLDANDL

>C.ZA.2003.03ZASK042B2.AY878069
MLN-------LLE-RVDYRIGVGAFIIALIIAIVVWVIVYIEYRKLLRQRKIDWLIKRIRERAEDSGNES
EGDTEELSTMV-----DMGHL-RLLDDNHM

>C.ZA.2003.03ZASK094B1.AY878070
MLA-------LLE-KVDYRLGVAALIIALIIAIVVWTIVYIEYRKLVRQRKIDWLIKRIRERAEDSGNES
EGDTEELSTMV-----DMGNL-RLLDNIDL

>C.ZA.2004.04ZASK154B1.AY878071
MLK-------LLA-RVDYRLGVGALIIALIIAIIVWTIVYIEYRKLVRQRKIDWLVRRIRERAEDSGNES
EGDTEELATMV-----DMGHL-RLLDDNNL

>C.ZA.2004.04ZASK139B1.AY878072
----------INY-RVDYRLGVGALIIALIIAIAVWIWVYIEYRKLLKQRRIDWLIKGIREREEDSGNES
EGDTEELATMV-----DMGYL-RLLDDNNL

>C.ZA.2003.03ZASK011B2.AY901965
MLS-------LLE-RVDYRIGVGALIIALILAIVVWSLAYLEYRKLLRQRKIDRLIRRIRERAEDSGNES
EGDTEELATMV-----DMGHL-RPLDNNNV

>C.ZA.2003.03ZASK036B1.AY901966
MLD------------LDYRIGVGALVAALILVIIIWTIVYIEYKKLLKQRKIDWLIERIRERAEDSGNES
EGDTEELATMV-----DMGHL-RLSDVNDL

>C.ZA.2003.03ZASK058B2.AY901967
MSS-------FIE-KVDYRLGVAALVIALIIAIVVWAIAYLEYRKLLKQRKIDWLIKRIRERAEDSGNES
DGDTEELSTMV-----DMGHL-RLLDNNDL

>C.ZA.2003.03ZASK061B1.AY901968
MLH-------LLD-RVDYRIAVGALIIALIIAIVVWIIAYIEYRKLVKQRKIDNLIKRIRERAEDSGNES
EGDTEELATMV-----DMGHL-RLLDDNDL

>C.ZA.2003.03ZASK073B1.AY901970
MLD-------LLA-RVDYRLGIGAFIIALIIAIVVWTIAYLEYRKLLRQRKIDWLIKRIRERAEDSGNES
EGDTEELSTMV-----DMGHL-RLLDNNEL

>C.ZA.2003.03ZASK078B1.AY901971
MLG-------LPE-RVDYRLGVGALIIALVIAIVVWTIVYIEYRKLLRQRKINWLAKESGKEQKTVAMRV
MGILRSCQQWW-----IWGGL-GFWMFMIY

>C.ZA.2004.SK140B1.AY901973
MSE-------LLA-QVDYRLGVGALIVALIIAIVVWIIAYLEYRKLLKQRKIDWLIKRIRERAEDSGNES
DGDTEELSTMV-----DMGNL-RLLDAILQ

>C.ZA.2003.03ZASK076B1.AY901975
MSSLLEK---VLE-KVDYRLGVGALIVAVLIAIVVWIIAYLEYRKLLRQRKIDCLIERIRERAEDSGNES
EGDTEELATMV-----DMGHL-RLLDDNNL

>C.ZA.2004.04ZASK145B1.AY901976
ILN-------LLA-GVDYRIGVGALIIALIITLIVWTIVYIEYRKLLRQRKIDRLIKRIRERAEDSGNES
EGDTEELATMV-----DMGHL-RLLDDNNV

>C.ZA.2004.04ZASK151B1.AY901977
MLE-------LIA-RVDYRLGVGALVIALVIAIVVWIIVYIEYRKLLRQRKVDRLIKRIRERAEDSGNES
EGDTEELATMV-----DMGHL-RLLDDNNL

>C.ZA.2004.04ZASK155B1.AY901978
MLN-------LLA-RVDYRLGVGALVIALIIAIVVWTIAYLEYRKLVRQTKINRLIKRIRERAEDSGNES
EGDTEELATMV-----DMEHL-RL--VDDL

>C.ZA.2004.04ZASK163B1.AY901979
MLD-------LIA-KVDYRIGVGALIVAVIIAIVVWIIVYIEYRKLLRQRKIDCLIKRIRERAEDSGNES
EGDTEELATMV-----DMGHL-RLLDDNNL

>C.ZA.2004.04ZASK174B1.AY901980
MLN-------LLA-RVDYRIGVGALIIALIIAIVVWTIVYIEYRKLVKQRKIDRLIKRIRERAEDSGNES
EGDTEELSTMV-----DMGRL-RLLDVNDL

>C.ZA.2003.03ZASK084B1.AY901981
MLS-------LLE-RVDYRIGVGALAAALILAIIAWTLVYIEYRKVVKQRKIDWLIKRIRERAEDSGNES
EGDTEELATMV-----DMGHL-RLLDGIDL

>C.KE.1987.MCH2126D.AY905592
MLD-------LTA-RIDYRLGVGALIVAAIIAIVVWTIVYIEYRKLVRQRKIDWLVKRIRERAEDSGNES
DGDTEELSTMV-----DMGHL-RLLDVNDL

>C.KE.1991.KNH1268.AY945738
MLN-------LVA-RIDYKLGVGALLVALSIAIIVWTIVYIEYRKLVKQRRIDWLIKRIRERAEDSGNES
EGDTEELSTMV-----DMGHL-RLLDVNDL

>C.CN.1998.YNRL9840.AY967806
MLG------------IDYRLGIGALIVALIIAIVVWTIVYIEYRRLVRQRKIDRLIKRIRERAEDSGNES
EGDTEESSAMV-----DMGNL-RLLDVNDL

>C.ZA.2003.03ZASK026B2.DQ011165
MLN-------FLA-GVDYRIGVGALIVGLIIAIVVWIIVYLEYRKLVKQRKIDWLIERIRERAEDSGNES
EGDTEELATMV-----DMGHL-RLLDAYDL

>C.ZA.2004.04ZASK135B1.DQ011166
MLS-------LLE-KVDYRIGVGALIIAFIIAIVVWIIAYIEYRKLLRQRKIDWLIKRIRERAEDSGNES
EGDAEELSTMV-----DMGQL-RLLDVNDL

>C.ZA.2004.04ZASK142B1.DQ011167
MID-------LVA-KLDYRLGIAAITVALFIAIIVWTIVYLEYRKLRRQRKIDLLIERIRERAEDSDNES
EGDTEELATMA-----DMG-L-RLLDVNDL

>C.ZA.2003.03ZASK118B1.DQ011169
MFS-------LTE-RVDYRLGVGALIIALILAIAVWVLAYLEYRKLKRQKRIDWLIKRIRERAEDSGNES
EGDTEELATMV-----DMEHL-RLMDGNNL

>C.ZA.2004.04ZASK161B1.DQ011170
MFN-------LLA-RVDYRLGVGALIIALIIAIVVWIIVYIEYRKLLRQRKLDWLVKRIRERAEDSGNES
EGDTEELATMV-----DMGHL-RLLDDNNV

>C.ZA.2004.04ZASK156B1.DQ011171
MLG-------FLE-KVDYRLGVGALVVAIILVIVVWTIVFIEYRKLLRQRKIDWLIKRIRERAEDSGNES
EGDAEELSTVV-----DMGHL-RLLDANEL

>C.ZA.2004.04ZASK160B1.DQ011173
MEA-------------DYRLGVGALIVALIITIVVWIIVYIEYRKLLRQRKIDRLIKRIRERAEDSGNES
EGDIEELSTMV-----DMGHL-RLLDDNNL

>C.ZA.2004.04ZASK185B1.DQ011174
MLD-------LIA-RVDYRLGVGAFIIAFILAIVVWIIAYIEYRKLLGQRKIDWLIKRIRERADDSGNES
EGDAEELATMV-----NMEHL-GLLDDNDM

>C.ZA.2003.03ZASK005B2.DQ011175
MLD-------ILA-KVDYRVAVGAFIVALILAIIVWTIVYIEYRKIVKQRKIDRLIERIRERAEDSGNES
EGDTEELATMV-----DMGHL-RLLDVNDL

>C.ZA.2003.03ZASK120B1.DQ011176
MLD-------LLE-KVDYRVGVGALIIALLIAIVVWIIAYIEYRKLLRQRQIDRLIKRIREREEDSGNES
EGDIEELATMV-----DLGHL-RLLDNNNV

>C.ZA.2004.04ZASK136B1.DQ011177
MID-------LLA-RVDYRLGVGALVVALIIAIIVWIIVYIEYRKLIRQRKIDWLIKRIRERAEDSGNDS
DGDTEELSTLV-----DMGNL-RLLDVSDL

>C.ZA.2004.04ZASK150B1.DQ011178
MIS-------LLA-EVDYRIGVGALIIALIITIIVWIIVYIEYRKVLRQRKIDRLIKRIRERAEDSGNES
EGDTEELATMV-----DMGHL-RLLDDNNL

>C.ZA.2004.04ZASK159B1.DQ011179
MVD-------LLA-KVDYRLGVGALVVAAIIAIVVWIIAYIEYRKWLKQKRIDWLIERIRERAEDSGNES
EGDTEELATMV-----DMGHL-RLLDDNNM

>C.ZA.2004.04ZASK202B1.DQ011180
MSG-------LLE-RIDYRLAVGALIVALILAIIVWTIVYLEYRKLRKQKKIDWLIERIRERAEDSGNES
DGDTEELSTMV-----DMGHL-RLLDVNDL

>C.ZA.2004.04ZASK164B1.DQ056405
-----------MV-TPSEVGVIAAFILALILAIVVWTIVYLEYRKIVKQRKIDWLIERIRERAEDSGNES
EGDTEELAAMV-----DMGQL-RLLDVNGV

>C.ZA.2004.04ZASK208B1.DQ056406
MLD-------LLA-RVDYRLGVGALIIALIIAIAVWIIVYIEYRKLLRQRKIDWLVKRIREGAEDSGNES
EGDTEELATMV-----DMGHL-RLLDDNNL

>C.ZA.2003.03ZASK117B1.DQ056408
MLS-------LAA-RIDYRIGVGALLIALIIAIVVWVIVYIEYRKLVRQRKIDRLIKRIRERAEDSGNES
EGDTEELATMV-----DMGHL-RLLGDNNL

>C.ZA.2004.04ZASK190B1.DQ056409
MLD-------LLA-RVDYRLGVGALIIALIIAIVVWTITYIEYRKLLRQRKIDWLIKRIRERAEDSGNES
EGDTEELSTMV-----DMGRL-RLLDGNDL

>C.ZA.2003.03ZASK107B1.DQ056410
MLN-------LLE-RVDYRVGVGALLIGVIIAIIVWTIVYIEYRKILKQRKIDRLIERIRERAEDSGNES
EGDTEELSTMV-----DMGHL-RLLDANDL

>C.ZA.2003.03ZASK110B1.DQ056411
MID-------LLA-GVDYRLGVAALVIALIIAIVVWIIAYIEYRKLVKQTRINQLIKRIRERAEDSGNES
EGDNEELATMV-----DMEHL-GLLDDNNL

>C.ZA.2004.04ZASK131B1.DQ056412
MSI-------LQA-RVDYRLGVGALIIALIIAIVVWTIVYIEYRKLLRQRQIDRLIRRIRERAEDSGNES
EGDTEELATMV-----DLGHL-RLLDDNNL

>C.ZA.2004.04ZASK196B1.DQ056413
MIS-------LLA-RIDYRIGIAALLIALIIAIVVWTIVYLEYRKLVKQRKIDWLIKRIRERAEDSGNES
ERDTEELSTMV-----DMGHL-RLLDVNDL

>C.ZA.2004.04ZASK204B1.DQ056414
MLN-------LYA-KVDYRLGVGALIVALILGLIVWTIAYIEYRKLVRQRKIDLLIKRIRERAEDSGNES
DGDTEELSTMV-----DMGHL-GLLDANDL

>C.ZA.2004.04ZASK206B1.DQ056415
MVD-------------FIAIGVGALIVAFIIAIVVWTIAYLEYRKLLRQKRIDRLIERIRERAEGSGNES
EGDTEELSTMV-----DMGNL-RLLDVNNL

>C.ZA.2004.04ZASK176B1.DQ056416
MLD-------FLA-QVDYRIGVGALIVALIIAIIVWTIAYLEYRKLKRQRKIDWLIERIRERAEDSGNES
DGDHEELSTMV-----DMGHL-RLLDVNDL

>C.ZA.2004.04ZASK217B1.DQ056417
MLE-----------SIDYRLGVAALLLALIIAIIVWIIAYLEYRKLLRQRRIDKLIKRIRERAEDSGNES
EGDIEELSTMV-----DVEHL-RLLDVNNL

>C.ZA.2004.04ZASK184B1.DQ056418
MLN-------LLE-KVDYRIGVGAFIVALILAIIVWVIAYIEYRKLVKQRKIDWLIKRIRERAEDSGNES
DGDTEELSTMV-----GMGRL-RLLDVNDL

>C.ZA.2004.04ZASK083B2.DQ093585
MLS-------LLD-KVDYRLGVAALVIAFILAIIVWIIAYLEYRKLARQRKIDKIIKRIRERAEDSGNES
EGDTEELSTLV-----DMGNL-RLLDDNNL

>C.ZA.2004.04ZASK128B1.DQ093586
MIN-------FLV-KVDYRIGVGAFVIALIIAIVVWIIAYIEYRKLVRQRKIDWLIERIRGRAEDSGNES
EGDTEELATMV-----DMGHL-RLLDVNDL

>C.ZA.2004.04ZASK178B1.DQ093587
MLD-------LLA-RVDYRLGVGALIIALIIAIVVWTIAYIEYRKLLRQRKIDWLIKRIRERAEDSGNES
EGDTEELATVV-----DMGHL-RLLDDNNL

>C.ZA.2004.04ZAPS214B1.DQ093588
MLD-------LLA-RVDYRLGVGALIIAIIIAIIVWIIAYIEYRKLLRQRKIDWLVKRIRERAEDSGNES
EGDTEELSTMV-----DMGHL-RLLDDNNR

>C.ZA.2004.04ZASK148B1.DQ093590
MLD-------LAA-RVDYKLGVGALIVALIIAIVVWVIAYIEYRKLLRQRKIDWLIKRIRERAEDSGNES
EGDTEELSTMV-----DMGQL-RLLDVNDL

>C.ZA.2003.03ZAPS077B1.DQ093591
MLD-------LLV-KVDYRLGVGALITAFILAVVVWIIAYIEYRKLLRQRRIDWLIKRIEERAEDSGNES
EGDTEELATMV-----DMGHL-RLLDDNNV

>C.ZA.2003.03ZAPS079B1.DQ093592
MLD-------LLA-RVDYRIGVGAFIIALIIAIVVWIIVYLEYRKLVKQRKIDWLIERIRERAEDSGNES
DEDTEELATMV-----DMGHL-RLLDNNDV

>C.ZA.2003.03ZASK072B1.DQ093593
MLE-------LLA-KVDYRLGVGALIIALIIAIVVWILAYIEYRKLSRQRKIDRLIKRIRGRAEDSGNES
EGDTEELATMV-----DMGHL-RLLDDNNL

>C.ZA.2004.04ZASK132B1.DQ093594
MLD-------LLA-RVDYRVGVGAFIVALILAIVVWTIVYIEYRKLVKQKRTDWLVKRIRERAEDSGNES
EGDIEDLSTMV-----DMGHL-RLLDANDL

>C.ZA.2004.04ZASK170B1.DQ093595
MLN-------LLT-KVDYRVGVAALIIALIIAIVVWTIAYIEYRKLLRQRKIDRLVDRIRERAEDSGNES
EGDIEELATTL-----DMGHI-RLLDAINL

>C.ZA.2003.03ZASK212B1.DQ093596
MLN-------LLA-RVDYRLGVGALIVALVIAIIVWIIVYIEYRKLVKQRRIDWLVKRIRERAEDSGNES
EGDTEELSTMV-----DMGHL-RLLDVNDL

>C.ZA.2003.03ZASK223B1.DQ093597
MLS-------LLA-KVDYRIGVGALLIALIIAIIVWTIAYIEYRKVVRQRKIDWLVKRIRERAEDSGNES
EGDTEELSTMV-----DMGQL-RLLDVNDL

>C.ZA.2004.04ZAPS205B1.DQ093599
MLN-------LLA-RVDYRLGVGALIVALIIAIVVWTIAYIEYRKLLRQRKIDYLIKRIRERAEDSGNES
EGDTEELATMV-----DMGHL-RLLDNDNV

>C.ZA.2004.04ZAPS216B1.DQ093600
--M-------CLI-HTDYRLGVGALIIAAILAIVVWIIAYIEYRKLLRQRKIDWLIKRIRERAEDSGNES
EGDTEELSTMV-----DMGHL-RLLDGDNL

>C.ZA.2004.04ZAPS190B1.DQ093602
MLG-------LLA-KVDYRLGIGALIVALIIAIVVWTIAYIEYRKWVRQEKINWLIKRIRERAEDSGNES
DGDTEELSTMV-----DMGHL-RLLDANDL

>C.ZA.2004.04ZASK173B1.DQ093604
MLN-------LLE-KVDYRIAVAALTVALILAIVVWSLAYREYRKLLKQKKIDWLIKRIRERAEDSGNES
EGDTEELSTMV-----DMGHL-RLLDVNDL

>C.ZA.2003.03ZASK213B1.DQ093607
MLD-------LIE-RVDYRLGIGALIVALIIAIVVWTIAYIEYRKLVRQRKIDWLVKRIRERAEDSGNES
DGDTEELSTMV-----DMGRL-RLLDVNDL

>C.ZA.2003.03ZASK010B2.DQ164104
MLN-------LLA-RVDYRLGVGALIIALIIAIVVWTIAYIEYRKLVRQRKIDWLVRRIRERAEDSGNES
EGDTEELATMV-----DMGNL-RLLDDNGV

>C.ZA.2003.03ZASK103B1.DQ164106
MLG-------LLE-RVDYRLGVGALIIALVIAIVVWIIAYIEYRKLLRQRKINWLAKRIRERAEDSGNES
DGDIEELSTMV-----DMGRL-RLLDANDV

>C.ZA.2004.04ZAPS160B1.DQ164107
MLD-------FLA-RVDYRLGVGALIIALIIAIVIWTITYLEYRKLLRQRKIDWLVKRIRERAEDSGNES
EGDTEELATMV-----DMGHL-RLLDVNDL

>C.ZA.2003.03ZASK226B1.DQ164108
MVD-------LLA-RVDYRLGVGALIIALIIAIVVWTWAYIEYKKLLRQRKIDWLIKRIRERAEDSGNDS
EGDTEELSTLV-----DMGHL-RLLDVNDL

>C.ZA.2004.04ZAPS193B1.DQ164109
MWD-------LYA-RVEYGIGVGALIIALIIAIIVWTIVYIEYRKILRQRKIDWLIERIRERAEDSGNES
EGDTEELATMV-----DMGHL-RLLDVNDL

>C.ZA.2004.04ZAPS199B1.DQ164110
MSI-------LTE-GIDYRLGVGALIIALIIAIVVWTIVYIEYRKLLRQRKIDRLIKRIRERAEDSGNES
EGDVEELATVV-----DMGHL-RLLDNNNG

>C.ZA.2004.04ZAPS201B1.DQ164111
MSI--------FT-EVDYRLGVGALIVALIIAIVVWIIAYIEYRKLLRQRKIDCLIKRIRERAEDSGNES
DGDTEELATMV-----DMGHL-RLLDNNNV

>C.ZA.2003.03ZASK062B1.DQ164113
MLD-------LLA-KVDYRLGVGALIIALILTIVVWIIAYLEYRKLVRQRKIDWLIKRIRERAEDSGNES
EGDTEELSTMV-----DMGHL-RLLDDNNL

>C.ZA.2004.04ZASK147B1.DQ164114
MLD-------LSA-RVDYRIGVGALLIALIIAIVVWIIVYIEYRKLVRQRKINWLVKRIRERAEDSGNES
DGDTEELATMV-----DMGYL-RLLDDNNL

>C.ZA.2004.04ZAPS161B1.DQ164115
MLD-------------LLALGVAALVIAFIIAIIVWTIVYIEYRKIVRQRKIDRLIKRIRERAEDSGNES
EGDTEELATMV-----DMGHL-RLLDNNNV

>C.ZA.2004.04ZAPS189B1.DQ164117
MLD-------LLA-RVDYRIGVGAFAIGLIIAIIVWTIVYIEYRKLVKQRRIDRLVQRIRERAEDSGNES
EGDNEELATMV-----DMGHL-RLLDVGDL

>C.ZA.2004.04ZAPS195B1.DQ164118
MLD-------LIA-RVDYRIGVGALIVAIIIAIVVWTIVYIEYRRLRRQRKIDRLIKRIREREEDSGNES
EGDTEELATMV-----DMGHL-RLLDVNDL

>C.ZA.2004.04ZAPS217B1.DQ164119
MFS-------LLD-RVDARLGVGALIVALILAIVVWVIVYIEYRKLVRQRKIDRLIERIRERAEDSGNES
EGDVEELSTMV-----DMGHL-RLLDDNNL

>C.ZA.2004.04ZAPS168B1.DQ164121
MVD-------FLA-RVDYRVGVAAIIVALILVIVVWIIVYIEYRKLSKQRKIDWLIERIRERAEDSGNES
DGDQEELSTLV-----DMGHL-RLLDVNDL

>C.ZA.2004.04ZAPS188B1.DQ164122
MLD-------LLA-KVDYRVGVGALIVAIIIAIVVWTIAYIEYRKWVRQEKINRLIKRIRERAEDSGNES
DGDAEELSTMV-----DMGHL-RLLDVNDL

>C.ZA.2004.04ZAPS206B1.DQ164126
MLK-------LLD-RVDYRVGVGAFIIALIIAIIVWTIAYIEYRKLVKQRRIDRLIERIRERAEDSGNES
EGDTEELSTMV-----DMGHI-RLLDGINL

>C.ZA.2004.04ZASK167B1.DQ164127
MLN-------LLA-KVDYRITVAAFIIALIIAIVVWTIAYIEYKKLVRQKQIDWLIERIRERAEDSGNES
DGDQEELSTMV-----DMGHL-RLLDANDL

>C.ZA.2004.04ZASK175B1.DQ164129
MLD-------LTA-RVDYRLGVGALIVALIIAIVVWTIVYIEYRKLLRQRKIDWLIKRIRERAEDSGNES
EGDTGELETMV-----DMGHL-RLMDGNDL

>C.ZA.2005.05ZAFV3.DQ185489
MLS-------LIA-RVDYRLGIGALIIALIIAIIVWTIVYIEYRKLVRQRKIDWLIKRIGERAEDSGNES
DGDTEELSTMV-----DMGHL-RLLDANDL

>C.ZA.2005.05ZAFV5.DQ185490
MVD-------LLA-RVDYRLGVGALLVALIIAIIVWTIAYIEYRKLVRQRRIDRLIRRIRERAEDSGNES
EGDTEELSTLV-----DMGPL-RLLDAADL

>C.ZA.2005.05ZAFV6.DQ185491
MLD-------LLA-RVDYRIGVGAFIIALIIAIIVWTIAYIEYRKLLRQKRIDWLIERIRERAEDSGNES
EGDTEELETMV-----DMGHL-RLLDVNDL

>C.ZA.2005.05ZAFV7.DQ185492
MSA-------FLA-SIDYRLGVGALIVALILAIIVWTIAYLEYRKLVRQRKIDWLIERIRERAEDSGNES
EGDTEELATMV-----DMGHL-RLLDAHDL

>C.ZA.2005.05ZAFV8.DQ185493
MVD-------LLE-RVDYRIGVGALIIALIIAIIVWTIAYIEYKKLLRQRKIDQIIKRIRERAEDSGNES
DGDLEELSTMV-----DMGPL-RLLDAVDL

>C.ZA.2005.05ZAFV9.DQ185494
MLS-------LLA-KVDYRIAVAALIIALIIAIVVWILAYIEYRKLVRQRKIDRLIKRIRERAEDSGNES
DGDTEELSTMV-----DMGNL-RLLDVNDL

>C.ZA.2005.05ZAFV10.DQ185495
MLS-------FIE-GIDYRLGIGALIIALILAIVVWTIVYIEYRKIVKQRKIDRLIERIREREEDSGNES
EGDTEELAAMV-----DMGHL-RLLDDNNV

>C.ZA.2005.05ZAFV11.DQ185496
MLS-------LLE-KVDYRLGVGALITAFILAIIAWTXAYIEYRKLVKQRKIDWLIERIKEREEDSGNES
DGDTEELATMV-----DMGHL-RLLDDNNV

>C.ZA.2005.05ZAFV12.DQ185497
----------LLD-KVDYRLGVGALIVALIIAIVVWIWAYIEYRKLLRQKKIDWLIKRIRERAEDSGNES
EGDTEELATMV-----DMGHI-RLLDDNGL

>C.ZA.2005.05ZAFV13.DQ185498
MLS-------LPE-RIDARLGVGALIVALIIAIIVWTIVYIEYRKLLRQKRIDWLIKRIRERAEDSGNES
DGDTEELSTIV-----DMGHL-RLLDANDL

>C.ZA.2005.05ZAFV14.DQ185499
MID-------LLA-RVDYRLGVGALIIALVIAIIIWTIVYIEYRKLLRQRKIDRLIERIRERAEDSGNES
EGDTEELSTMV-----DMGHL-RLLDANYV

>C.ZA.2005.05ZAFV15.DQ185500
MVT------------LDYNITIAAFVVALIIAIIVWTIAYIEYRKLRKQRKIDRLIERIRERAEDSGNES
EGDTEELATMV-----DMGQL-RLLDVNDL

>C.ZA.2005.05ZAFV18.DQ185501
MLD-------LLA-GVDYRLGVGALIIAIIITIIVWIIVYIEYRKLIRQRKIDWLIKRIRERAEDSGNES
DGDTEELSTMV-----DMGHL-RLLDVNDL

>C.ZA.2005.05ZAFV20.DQ185502
MVD-------LIT-GVDYRLGVGALLVALILAIIVWTIAYIEYRKLVRQKRIDLLIKRIRERAEDSGNES
DGDTEELSTMV-----DMGNL-RLLDANDL

>C.ZA.2005.05ZAFV23.DQ185504
------------E-KIDYRVGVGALIIALILAIVVWTIAYLEYRKLVRQRKIDRLIKRIRERAEDSGNES
EGDTEELATMV-----DMGHL-RLLDVNEL

>C.ZA.2005.05ZAFV25.DQ185505
MLS-------LLE-RVDYRLAVGAFIXALIIAIVVWIIAYIEYRKLLRQRKIDWLIKRIRERAEDSGNES
EGDTEELETMV-----DMGHL-RLLDVNDL

>C.ZA.2005.05ZAFV26.DQ185506
MLN-------FLA-QVDYRLGVGALLIALIIAIVVWIIAYIEYRKLVRQNKIDWLIKRIRERAEDSGNES
EGDTEELATMV-----DMGHL-RLLDNIEL

>C.ZA.2005.05ZAFV27.DQ185507
MLS-------LLA-KVDYRLGVGALIIALILAIIVWIIAYLEYRKLLRQRKLDRLIERIREREEDSGNES
EGDIEELATMV-----DMGNL-RLLDNHDV

>C.GE.2003.03GEMZ033.DQ207941
MLDFQK----------DYRLGIGALIVALILAIIAWTIAYIEYRKLLRQKRLDWLIERIKE-AEDSGNGS
EGDTEELSTLV-----DMGNL-RLLDANGL

>C.ZA.2003.03ZASK067B1.DQ275642
MWNF------LLA-KVDYRLGVGALIIALIIAIVVWTITYIEYRKLLRQRKINWLIKRIRERAEDSGNES
EGDTEELATMV-----DMGHL-RLLDDNNL

>C.ZA.2003.03ZAPS128MB1.DQ275643
MLN-------------LLAIGVGALIIALIIAIVVWTIVYIEYRKLLRQRKIDWLVKRIRERAEDSGNES
EGDTEELATMV-----DMGHL-RLLDDNNL

>C.ZA.2003.04ZAPS016MB1.DQ275644
MLN-------ILE-KVDARLGIGALIIALIIVIVVWIIVYIEYRKLLRQRKIDRLIERIRERAEDSGNES
EGDTEELSTLV-----DMGHL-RLLDVNDL

>C.ZA.2003.03ZAPS133MB1.DQ275646
MLD-------LMV-GVDYRLGVGALIIALIIAIVVWTIAYIEYRKLLRQRKIDWLIKRIRERAEDSGNES
EGDTEELVTMV-----DMGHV-RLLDDNNL

>C.ZA.2002.02ZAPS008MB1.DQ275647
MLD-------LLA-KVDYRVGVGALIVALIIAIIVWTIVYLEYRKLVKQRKIDWLIERIKERAEDSGNES
EGDTEELATMV-----DMGYL-RLLDVHDL

>C.ZA.2002.02ZAPS001MB1.DQ275648
MLD-------LLA-RVDYRVGVGALTVGVILATVVWTIVYIEYRKLVKQRKIDWLVERIRERAEDSGNES
EGDTEELSTMV-----DMGHL-RLLDVNDL

>C.ZA.2003.03ZAPS073MB1.DQ275649
VLD-------LNA-RIDYRLGVGALIVALIIAIIVWTIAYIEYRKLLRQRRIDWLIERIRERAEDSGNDS
EGDTEELSTMV-----DMGNL-RLLDDNDL

>C.ZA.2003.04ZAPS194MB1.DQ275650
MID-----------SIDYRLGVGALIIALIIAIIVWTIAYIEYRKLLKQRKIDWLIKRIRERAEDSGNDS
DGDTEELSTMV-----DMGNL-RLLDANDL

>C.ZA.2003.03ZAPS088MB1.DQ275651
MLN-------LLA-RVDYRLGVGALIIGLIIAIVVWIIAYLEYRKLVRQRKIDRLIKRIRERAEDSGNES
EGDTEELATMV-----DVEHL-RLMDDNNL

>C.ZA.2003.03ZAPS095MB1.DQ275652
MVN-------LLA-EVDYRLGVGALIIAAIIAIVVWIIVYIEYRKLLRQRKINWLIKRIRERAEDSGNES
EGDTEELATMV-----DMEHL-RLLDDNNL

>C.ZA.2003.03ZAPS086MB1.DQ275654
MVD-------WLE-KVDYKLGVGALIIALILAIVVWIIAYIEYRKLLRQRKIDWLIERIRERAEDSGNES
EGDTEELATMV-----DMGHL-RLLDVNDL

>C.ZA.2003.03ZAPS099MB1.DQ275655
MLN-------LLA-RVDYRLGVGALIIALIIAIVVWTIVYLEYKKLLRQRRIDWLIERIRERTEDSGNES
EGDTEELATIV-----DLGHL-RLLDNHDL

>C.ZA.2003.03ZAPS103MB2.DQ275656
MLS-------LLD-RVDYRLGVGALVVALILAIIVWIIAYIEYRKLVKQRKIDWLIERIRERAEDSGNES
EGDVEELSTMV-----DMGHI-RLLDANDL

>C.ZA.2003.03ZAPS126MB1.DQ275657
MLN-------LLA-KVDYRLGVGALIIALIIAIVVWIIAYLEYRKLLRQRQIDRLIERIRERAEDSGNES
EGDIEELGTMV-----DMGHL-RLLDDNNV

>C.ZA.2004.04ZAPS172MB1.DQ275659
MLS-------LLA-RVGYRLGVGALIIALIIAIVVWTIVYIEYRKLVRQRKIDRLIKRIRERAEDSGNES
EGDTEELATMV-----DMGNL-RLLDDNNL

>C.ZA.2003.03ZASK013B2.DQ275660
MIS-------LLE-KVDYRLGVGALIIALILTIVVWIIAYTEYRKLVRQRKIDLLIERIRERAEDSGNES
EGDTEELATMV-----DMGQL-RLLDDHVL

>C.ZA.2003.03ZASK215M6W.DQ275661
MLSLSLLARSFLA-GVDYRLGVGALIIALIIAIVVWTIVYIEYRKLVRQRKIDWLVKRIRERAEDSGNES
EGDTEELATMV-----DLGHL-RLLDDHNV

>C.ZA.2003.03ZASK224MB1.DQ275664
MLN-------LLA-RVDYRIGVGAFTVGLILAIIVWITVYIEYRKLLRQRKIDWLIERIRERTEDSGNES
EGDTEELSTMV-----DMGNL-RLLDVNDL

>C.IN.-.30077.DQ350460
MLD------------LDYKLGVGALIVALIITIVVWTIVYIEYRRLVNQRKIDWLIKRIRERAEDSGNES
EGDTEELSTMV-----DMGRL-RLLDVNDL

>C.IN.-.110672.DQ350461
MLD------------VDYRLGVGALIVALIIAIIVWTIVYIEYRKLVQQRKIDWLIKRIRERAEDSGNES
EGDTEELSTMV-----DMGRL-RLLDVNDL

>C.IN.-.49383.DQ350462
MLD------------LDYRLAVGALIVVLIIAIVVWTIVYIEYRRLVQQRKIDWLIKRIRERAEDSGNES
EGDTEELSTMV-----DMGRL-RLLDVNDL

>C.IN.-.29945.DQ350463
MLE------------LDYKLGVGALIVALIIAIVVWIIVYIEYRRLVKQRKIDWLIKRIRERAEDSGNES
EGDTEELSTMV-----DMGRL-RLLDVNDL

>C.IN.-.40518.DQ350464
MIG------------LDYKLAVGALIVALIIAIVVWTIVYIEYRRLVKQRKIDWLIKRIRERAEDSGNES
EGDTEELSTMV-----DMGRL-RLLDVNDL

>C.IN.-.49587.DQ350465
---------------LDYKLAVGALIVALIIAIIVWTIAYIEYRKLVKQRKIDLLIKRIRERAEDSGNES
DGDTEELSTMV-----DMGRL-RLLDVNDL

>C.IN.-.103870.DQ350466
MLD------------LDYKLAVGALIVALIIVIVIWTIVYLEYRKLVKQRKIDRLIERIRERAEDSGNES
DGDTEELSTLV-----DMGNL-RLLDVNDL

>C.IN.-.110665.DQ350467
MFD------------LDYKIVVGAFVVALIIAIIVWTIVYIEYRRLKKQRKIDRLIERIRERAEDSGNES
EGDTEELSTMV-----DMGRL-RLLDANDL

>C.IN.-.41073.DQ350468
MLN------------LDYKVVVGALIAALIIAIVVWTIAYIEYRKLVEQRKIDRLIERIRERAEDSGNES
DGDTEELSTMV-----DMGRL-RLLDVNDL

>C.IN.-.103867.DQ350469
MLN------------LDYKLAVAAFILALIIAIVVWTIVYIEYRKLIKQRKIDWLIERIRERAEDSGNES
EGDTEELSTMV-----DMERL-RLLDVDDL

>C.IN.-.110683.DQ350470
---------------LDYKLTVGAFIVALIIAIVVWTLAYIEYRKLVRQKKIDWLIKRIRERAEDSGNES
EGDTEELSTMV-----DMGHL-RLLDANDL

>C.IN.-.110678.DQ350471
---------------LDYKLTVGAFVVALIIAIVVWTIVFIEYRKLLRQRKIDRLIKRIRERAEDSGNES
EGDTEELSTLV-----DMGNL-RLLDANDL

>C.IN.-.103800.DQ350472
MSD------------LDYKLAVVALIVALIIAIVVWTIAYIEYRKLLKQRKIDWLIERIRERAEDSGNES
EGDTEELSTMV-----DMGRL-RLLDVNDL

>C.IN.-.30075.DQ350473
MLD------------LDYKLGVGALIVALIIVIVVWTIVYIEYRKLLRQRKIDWLVKRIRERAEDSGNES
EGDTEELSTMV-----DMGHL-RLLDVNDL

>C.IN.-.40810.DQ350475
---------------LDYKLGVGALIVALILAIVVWTIVYIEYRKLLRQRKIDWLINRIRERAEDSGNES
EGDTEELSTMV-----DMGRL-RLLDVNEL

>C.IN.-.103799.DQ350476
MLE------------VDYRLAVGALIVAFIIAIVVWTIAYIEYRKLLRQRKLDWLIKRIRERAEDSGNES
EGDTEELATMV-----DMGHL-RLLAVNDL

>C.IN.-.29948.DQ350477
MLE------------LDYKIAVGALIVALIIAIVVWTIVYIEYRKLLRQKRIDRLIERIRERAEDSGNES
EGDTEELSTMV-----DMGHL-RLLAVNNL

>C.IN.-.110616.DQ350478
---------------LDYKIAVGAFIVALILAIVVWTIVYIEYRKLLKQRKIDSLIKRIRERAEDSGNES
EGDTEELSTLV-----DMGHL-RILDVNDL

>C.ZA.2003.03ZAPS089MB1.DQ351216
MLN-------LLA-RVDYRLGVGALIIALIIAIVVWAITYIEYRKLLRQRKIDWLIKRIRERAEDSGNES
EGDTEELSTMV-----DMGNL-RLLDDNGL

>C.ZA.2004.04ZASK171B1.DQ351217
MLS-------FLE-KVDYRIAVAAFIIALIIAIIVWTIAYIEYRKLVRQRQIDRLIERIRERAEDSGNES
DGDQEELSTMV-----DMGHL-RLLDANDL

>C.ZA.2002.02ZAPS014MB1.DQ351218
MLS-------LLA-KVDYKLGVGALIIALILAIVVWIIVYIEYRKLLKQRHIDWLIKRIRERAEDSGNES
EGDTEELATMV-----DLGHL-RLLDANNL

>C.ZA.2003.03ZAPS081MB1.DQ351219
MLN-------LLA-RVDYRIGVGALVTALILAIIVWTITYIEYRKLVRQRKIDWLVKRIRERAEDSGNES
EGDTEELATMV-----DMGHL-RLLGDNNL

>C.ZA.2002.02ZAPS006MB1.DQ351220
MVH-------LLA-RVDYRLGVAALIIALIIAIVVWIIVYIEYKKLLGQRKIDWLVRRIRERAEDSGNES
EGDTEELATMV-----DMGHL-RLLDNNDV

>C.ZA.2004.04ZAPS165MB1.DQ351221
MLD-------LLA-KIDYRVGVVALVIALIIAIVVWIIAYIEYRKVLRQRKIDWLIKRIRERAEDSGNES
EGDTEELATMV-----DMGHL-RLLDNNDL

>C.ZA.2002.02ZAPS013MB1.DQ351222
MLS-------FLA-RVDYRLGVGALIIALITAIVAWTLVYIEYRKLVRQGRIDWLIERIRERAEDSGNES
EGDTEELATMV-----DMGHL-RLLDDNNM

>C.ZA.2003.03ZAPS027MB1.DQ351223
MLD-------LIT-RVDYRLGVGALIIALIIAIVVWTIVYIEYRKLLKQRKIAWLIKRIGERAEDSGNES
EGDTEELATMV-----DMGHL-RLLDDNIL

>C.ZA.2003.03ZAPS017MB1.DQ351224
MLE-------FFA-RVDYRVGVGALIIALILAIVVWTIVYIEYKKLVKQRKLDWLVKRIRERAEDSGNES
EGDIEELSTMV-----DMGNL-RLLDNNDL

>C.ZA.2003.03ZAPS023MB1.DQ351225
MVN-------WLA-EVDYRLGVGALIIALIIAIVAWSIVYIEYRKVVKQRKIDWLIKRIRERAEDSGNES
EGDTEELSTMV-----DMGNL-RLLDDNNW

>C.ZA.2003.03ZAPS025MB1.DQ351226
MVD-------LLA-RVDYKLGVGALIIALIIAIVVWVIAYIEYRKLLRQRRIDWLIKRIRERAEDSGNES
EGDTEELSTMV-----DMGHL-RLLDDNNL

>C.ZA.2003.03ZAPS043MB1.DQ351227
MLD-------LLA-RVDYRLGIGALIIALIIAIVVWTIVYIEYRKLVRQKKIDWLIKRIRERAEDSGNES
EGDAEELATMV-----DMGHL-RLLDVNDL

>C.ZA.2003.03ZAPS074MB2.DQ351228
MLN-------LLA-RVDYRIGVGALTIGLIIAIVVWTIVYIEYRKLVKQRKIDRLIKRIRERAEDSGNES
EGDVEELATMG-----DMEHL-RLLDVHDI

>C.ZA.2003.03ZAPS097MB1.DQ351230
MLR-------LLD-KVDYRLGVGALIIAFIIAIVVWIIAYIEYRKLLRQRKIDWLIERIRERAEDSGNES
EGDTEELATMV-----DMEHL-RLVVDNNL

>C.ZA.2003.03ZAPS136MB1.DQ351231
MLD-------LLE-KVDYRVGVGALIVALILTIVVWIIAYLEYRKLVGQRRIDLLIKRIRERAEDSGNES
EGDIEELSTMV-----DMGNL-RLLDVNDL

>C.ZA.2004.04ZAPS157MB1.DQ351232
MLD-------LLA-RVDYRLGVGAFIVALIIAIVVWIIAYIEYRKWLRQRKINWLIERIRERAEDSGNES
EGDTEELSTLV-----DMEHL-RLLDVNNG

>C.ZA.2003.03ZASK233B1.DQ351234
MLD--------LA-AIDYRIGIAAFVVALIIAIIVWIIAYIEYRKLVRQRRIDWLIERIRERAEDSGNES
EGDNEELATMV-----DMGQL-RLLDVNDL

>C.ZA.2002.02ZAPS005MB1.DQ351235
MLS-------LIA-RIDYRLGVGALVVALIITIVVWIIVYIEYRKLAKQRKIDWLIKRIRERAEDSGNDS
DGDTEELATMV-----DMGQL-RLLDANDL

>C.ZA.2003.03ZASK113B1.DQ351237
MLD-------LSA-RVDYRIGVGALTVALILAIIVWTIVYIEYRKLVRQNRIDWLVKRIRERAEDSGNES
EGDTEELSTMV-----DMGHL-RLLDAHDL

>C.ZA.2003.03ZAPS124MB1.DQ369976
MLN-------LLA-RVDYRIGVAALIIALIIAIVVWTIVYIEYKKLLRQRKLDWLVRRIRERAEDSGNES
EGDTEELATMG-----DMGHL-RLLDDNNV

>C.ZA.2003.03ZAPS042MB1.DQ369977
MVD-------LIV-RVDYRLGVGALIIALIIAIVVWILAYIEYRKLLRQRKIDCLIKRIRERAEDSGNES
EGDTEELATMV-----DMGYL-RLLDDNNL

>C.ZA.2003.03ZAPS021MB1.DQ369978
MLN-------LLA-KVDYRLGIGALVIALILAIIVWILIYIEYRKLLRQKKIDWLVKRIRERAEDSGNES
EGDTEELATMV-----DMGHL-RLLDNNNL

>C.ZA.2003.03ZAPS034MB1.DQ369979
MLS-------------LIAIGVGALIIAFIIAIVVWTIAYIEYRKLLRQRKIDWLIKRIRERAEDSGNES
EGDTEELATMV-----DMGHL-RLLDDHNV

>C.ZA.2003.03ZAPS050MB1.DQ369980
MIN-------LLA-RVDYRLGVGALIVALIITIIVWTIVYLEYRKLRRQRRIDRLIERIRERAEDSGNES
EGDTEELSTLV-----DMGHL-RLLDNNEL

>C.ZA.2003.03ZAPS140MB1.DQ369981
MLN-------LLE-KVDYRLGVGALIIAFIIAVVVWIIAYIEYRKVLRQQRIDWLVRRIRGRAEDSGNES
EGDTEELATMV-----DMGHL-RLLDGNNL

>C.ZA.2005.05ZASK245B1.DQ369982
MLD-------FLA-RVDYRVGVGALIIALIIAIVVWTIVYIEYRKLVRQRRIDWLIERIRERAEDSGNES
EGDTEELANMG-----DMGHL-RLLDVADL

>C.ZA.2005.05ZASK246B1.DQ369983
MVD--------LT-KIDYRLGVGALIIALIITIVVWIIAYIEYRKLLRQRKIDWLVERIRERAEDSGNES
EGDTEELATMV-----DMGHL-RLLDGNDL

>C.ZA.2003.03ZAPS046MB1.DQ369984
MLD-------LLA-RVDYRLGVGALLIALILTIVVWIIAYLEYRKLLRQRRIDWLIKRIRERTEDSGNES
EGDTEELATMV-----DMEHL-RLLDDNNL

>C.ZA.2003.03ZAPS026MB1.DQ369985
MLD-------LTA-RVDYRIGVGALIVALIIAIVVWIIVYIEYRKLLRQRKIDWLVKRIRERAEDSGNES
EGDTEELATMV-----DMGHL-RLLDNNGL

>C.ZA.2003.03ZAPS049MB1.DQ369986
MLN-------LLA-RVDYRLGVGALIVALIIAIVVWTLVYIEYRKLLRQRKIDWLIKRIRERAGDSGNES
DGDHEELSTMV-----DMGHL-RLLDVNDL

>C.ZA.2003.03ZAPS052MB1.DQ369987
MLS-------LLE-RVDYKIGVAALIIAVIIAIVVWTIAYLEYRKLVRQRKLDWLVKRIRERAEDSGNES
EGDMEELATMV-----DMGHL-RLLDVNDL

>C.ZA.2003.03ZAPS054MB2.DQ369988
MLG-------LLA-KVDYKLGVGALIVALIIAIVVWIIAYIEYRKLIRQREIDQLIKRIRERAEDSGNES
EGDIEELATMV-----DMGHV-RLLVDNDL

>C.ZA.2003.03ZAPS057MB2.DQ369989
MLNLN-----LLA-KVDYRLGVGALIVALIIAIVVWIIVYIEYRKLLRQRKIDGLIKRIRERAEDSGNES
EGDTEELATMV-----DMGHL-RLLDANEL

>C.ZA.2003.03ZAPS104MB1.DQ369990
MLE-------LLA-EVDYRLGVGALIIALIIVIVVWIIVYIEYRKLLRQRKIDWLIKRIRERAEDSGNES
EGDTEELATMV-----DMGHL-RLLDDNNL

>C.ZA.2005.05ZAPSK240B1.DQ369991
MID-------LYA-GVDYRIGVGALLVALIIAIIVWTIVYIEYRKLVRQRKIDLLIKRIRERAEDSGNES
EGDTEELSTMV-----DMEHL-RLLVDNNR

>C.ZA.2005.05ZASK244B1.DQ369992
MWD-------LLA-RVDYRVGVGALIIALILAIVVWIIAYIEYRKLVRQSKIDWLIERIRERAEDSGNES
EGDTEELATMV-----DMGHL-RLLDNNDL

>C.ZA.2004.04ZASK191B1.DQ369993
MLS-------LLA-RVDYRLGVGALIVALIIAIIVWTIVYIEYRKLVRQRRIDWLAKRIRERAEDSGNES
DGDTEELSTMV-----DMGNL-RLLDANDL

>C.ZA.2003.03ZAPS030MB1.DQ369996
MIS------------LDYRLGVGALIVAIIIAIIVWIIVYIEYRKLVRQKQLDWLVERIRERAEDSGNES
DGDMEELSKMV-----DMGHL-RLLDVNDL

>C.ZA.2004.04ZAPS197MB1.DQ369997
MID-------WEA-RIDYRIGIGAFIVALILAIVVWTIVYLEYRKLVRQRKIDWLVERIRERAEDSGNES
EGDTEELAAMV-----DMGHF-RLLDGNDL

>C.ZM.2003.ZM249M_PL1.DQ388514
MIS-------LIE-KVDYRLGVGALIVALIIAIVVWTIAYIEYRKLLRQRKIDWLIKRIRERAEDSGNES
DGDTEELSTMV-----DMEHL-RLLDVNEL

>C.ZM.2002.ZM197M.DQ388515
MYT-------WLE-GVDYRIGVAAFIIALIIVIVVWIIVYIEYRKLVRQTQIDRLIERIRERSEDSGNES
DGDIEELATMV-----DMGHI-RLLDANDL

>C.ZM.2003.ZM214M.DQ388516
MLS-------LIA-RVDYRLGVGALIVALIIAIIVWIIAYIEYRKLLRQRRIDWLIKRIRERAEDSGNES
EGDVEELSTMV-----DMGHL-RLLDANDL

>C.ZM.2002.ZM233M.DQ388517
MVD-------------YIAIGVGALIVALIIAIVVWTIAYIEYRKLLRQRKIDWLIKRIRERAEDSGNES
EGDNEELATMV-----DMGQL-RLLDVNNL

>C.ZA.2003.03ZAPS048MB1.DQ396364
MLN-----------LIDYRLGVGAFIVALILAIVVWIIAYLEYRKLLRQRKIDRLIERIRERAEDSGNES
DGDTEELSTMV-----DMGHL-RLLDNNEL

>C.ZA.2003.03ZAPS113MB2.DQ396365
MLN-------LLA-GVDYRIGVGAFIIALIIAIVVWTIVYIEYRKVLRQRKIDRLIERIRERAEDSGNES
EGDIEELSTMV-----DMGHL-GLLDANGL

>C.ZA.2003.03ZAPS024MB1.DQ396367
MIE-----------SIDYRLGVGALIIAFIIAIVVWIIAYIEYRKLLRQRKIDRLIKRIRERAEDSGNES
EGDTEELATMV-----DMGHL-RLLDNNNQ

>C.ZA.2003.03ZAPS118MB1.DQ396368
MLN-------LPE-TVDYRLGVGALIIALIITIVVWLIVYLEYRKLVRQRKIDWLIKRIRERAEDSGNES
EGDTEELATMV-----DMEHL-RLLDDNNL

>C.ZA.2003.03ZAPS123MB1.DQ396369
MTG-------LLE-KVDYRLGVGALIIALIIAIVVWIIAYLEYRKLLRQRKIDRLIKRIRERAEDSGNES
EGDTEELATMV-----DMGHL-RLLDDNNL

>C.ZA.2003.03ZAPS122MB1.DQ396370
MLK-------LLA-EVDYRLGVGALIIALIIAIVVWIIAYIEYRKLLRQRKIDWLIKRIRERAEDSGNES
EGDTEELATMV-----DMGPL-RLLDNNNW

>C.ZA.2003.03ZAPS155MB1.DQ396371
MLE-------LLA-NVDYRLGVGALIIALSIVIVVWTRVYIEYRKLLRQRKIDWLIKRIRERAEDSGNES
EGDTEELATMV-----DMGHL-ELMDDNNL

>C.ZA.2005.05ZASK243B1.DQ396372
MWD-------LLA-KVDYRIGVGAWLIALIIAIIVWTIVYIEYRKLVRQRKIDQLIKRIRERAEDSGNES
EGDTEQLATMV-----DMEHL-RLLDNNNL

>C.ZA.2003.03ZAPS055MB1.DQ396373
MLD-------LLA-RVDYRLGVGALVVALIIAIVVWTIAYIEYRKLVRQRRINWLVKRIRERAEDSGNES
EGDTEELSTMV-----DMGHL-RLLDVNDL

>C.ZA.2003.03ZAPS056MB1.DQ396374
MVD-------LLA-EVDYRLGVGALVIALIIAIVVWIIVYIEYRKLLRQRKIDWLIERIRERAEDSGNES
EGDTEELATLV-----DMGYL-RLLDAIDL

>C.ZA.2003.03ZAPS071MB1.DQ396376
MLD-------LTA-RVDYRLGVGALIIALIIAIVV-IIVYIEYRELVKQRKIDWLIKRIRERAEDSGNES
EGDTEELATMV-----DMGHV-RLLDGNDL

>C.ZA.2003.03ZAPS094MB1.DQ396377
MLEF------LAT-KVDYRLGVAALIIALIIAIVVWTIVYIEYRKVLRQRKIDWLIKRIRERAEDSGNES
EGDTEELSTMV-----DMGHL-RLLDVNDL

>C.ZA.2003.03ZAPS108MB1.DQ396378
MWD-------LLG-RVDYRLGVGALIVALIIAIVVWTIAYIEYRKLLRQRQIEWLIKRIRERAEDSGNES
EGDTEELATMV-----DLGHL-RLLDGIDL

>C.ZA.2003.03ZAPS131MB1.DQ396380
MLN-------LSA-RVDYRLGIGALIVALIIAIIVWTIVYIEYRKLVRQSRIDWLVKRIRERAEDSGNES
DGDTEELSTMV-----DMGHL-RLLDANDL

>C.ZA.2004.04ZASK169B1.DQ396381
MLD-------LLE-RVDYRIGVGAFIVGLIIAIVIWTIVYIEYRKLVKQRKINRLIERIRERAEDSGNES
EGDTEELSTMV-----DMGQL-RLLDVHDL

>C.ZA.2004.04ZASK192B1.DQ396382
MLK-------FLE-QVDYKLGVGALIIALIIAIVVWIIAYLEYRKLARQTKIDQLIKRIRERAEDSGNES
DGDTEELATMV-----DMGHL-RLLDDNNL

>C.ZA.2004.04ZASK200B1.DQ396383
MLD-------LTA-VVDYKLGVGALIIALIIAIVVWTIVYIEYRKLLRQRKIDWLIERIRERAEDSGNES
EGDTEELATIV-----DMGHL-RLFDDNNL

>C.ZA.2003.03ZAPS044MB1.DQ396384
MLD-------LIA-RVDYRLGVGALIVALIIAIVVWTITYLEYRKLLRQRKIDWLIKRIRERTEDSGNES
EGDIEELSTMV-----DMGHL-RLLDINDL

>C.ZA.2003.03ZAPS051MB1.DQ396385
MLN------------LDYKIAVAALIVALIIAIIVWTIVYIEYRKLLRQRKIDWLIKRIRERAEDSGNES
EGDAEELSTMV-----DMGHL-RLLDDNEL

>C.ZA.2003.03ZAPS112MB2.DQ396386
MLD-------LTA-GVDYRIGIVAFAVALIIAIIVWTIVYIEYRKLVRQRKIDWLINRIRERAEDSGNES
EGDTEELETMV-----DMGQL-RLLDVNVL

>C.ZA.2003.03ZAPS063MB1.DQ396388
MWE-------LLD-KIDYNIAVAAFIVALIIAIVVWIIVYIEYRKVVRQRKIDWLIKRIRERAEDSGNES
EGDTEELSAMV-----DMGHL-RLLDVNDL

>C.ZA.2003.03ZAPS067MB2.DQ396389
MLS-------LIE-KVDYRIAVVAFTVALIIVIVVWTIAYIEYRKLVRQRKIDWLIKRIREGAEDSGNES
DGDHEELSTMV-----DMGHL-RLLDANDL

>C.ZA.2003.03ZAPS125MB1.DQ396390
MID-------FLA-RVDYRIGVGAFAIALIIAIVVWTIVYIEYRKLVKQRRIDWLVERIREREEDSGNES
DGDIEELSTVV-----DMGRL-RLLDVNDL

>C.ZA.2003.03ZAPS143MB1.DQ396391
MLN-------LLA-RVDYRLGVGALIIALIIAIVVWTIAYIEYRKLLRQRRIDWLVKRIRERAEDSGNES
EGDTEELSTMV-----DMGHL-RLLDVNDL

>C.ZA.2003.03ZAPS151MB1.DQ396392
MLD-------LTA-GVDYRIGVGAFIVALIIAIIVWIIVYIEYRKLVRHKKLDWLIERIKERAEDSGNES
EGDVEELATMV-----DMEHL-RL-VVNDL

>C.ZA.2003.03ZASK104B1.DQ396395
MLS--------LI-DIDYRLGVGALVVAFILAIVVWIIAYLEYRKLVRQRKIDWLIERIRERAEDSGNES
EGDAEELATMV-----DMGHL-RLLDDNNV

>C.ZA.2003.03ZAPS152MB1.DQ396399
MLELL-----------DYSLGVGALIVALIIAIVVWTIVYIEYRKLLRQKKIDQLIKRIRERAEDSGNES
DGDTEELATMV-----DVGHL-GLLDVADL

>C.ZA.1998.Du123_6.DQ411850
MLD-------FIA-RVDYRLGVGALILALIIAIVVWIIVYIEYRKLLRQRKIDRLIKRIRERTEDSGNES
EGDTEELATMV-----DMGHL-RLLDDNNL

>C.ZA.1999.Du156_12.DQ411852
MVH-------LPA-EIDYRLGVGALIIALIIAIVVWIIVYIEYRKLLRQRKIDWLIKGIRERAEDSGNES
EGDTEELATMV-----DMGHL-RLLDDHNV

>C.ZA.1998.Du172_17.DQ411853
MLD---------L-KVDYRLAVGAFIIALILAIIVWTIAYIKYRKVVRQKKIDWLVKRIKERAEDSGNES
DGDTEELSTMV-----DMGHL-RLLDANDL

>C.ZA.2005.CAP45_2_00_G3.DQ435682
MLN-------LLA-KVDYRLGVGALIIALIIAIVVWIIAYLEYRKLLRQRKIDWLIERIRERAEDSGNES
EGDTEELATMV-----DMEHL-RLLDANNL

>C.ZA.2005.CAP210_2_00_E8.DQ435683
MID-------LLT-KVDYRLGVGAFIVALIIAIVVWTIAYLEYRKWARQKKIDRLIERVRERAEDSGNES
DGDTEELAAMG-----DMGHL-RLLAVNDL

>C.ZA.2005.CAP244_2_00_D3.DQ435684
MLS-------LLY-KVDYRIGVGALVIALFLARIVWTIAYLEYRKLSRQKKIDWLVKRIRERAEDSGNES
EGDAEELSTMV-----DMGHL-RLLDDNAL

>C.ZA.2003.03ZAPS105MB2.DQ445632
MLD-------LAA-RVDYRIGIAAFTVALIIAIIVWTIVYIEYRKLVRQRKIDLLIKRIRERAEDSGNES
DGDTEELSTMV-----DMEYI-RLFDANDL

>C.ZA.2003.03ZAPS032MB1.DQ445633
MLN-------LLA-RVDYRLGVGALTVALIIAIVVWILVYREYRKLVRQRKIDQLIKRIRERAEDSGNES
EGDTEELATMV-----DMGHL-RLLDNNDV

>C.ZA.2003.03ZAPS059MB2.DQ445634
MWD-------LSA-RVDYRLGVGALIVALIIAIVVWSIVYIEYRKLVRQRRIDWLVERIRERAEDSGNES
DGDTEELATIV-----DMGHL-RLLDANDL

>C.ZA.2003.03ZAPS116MB1.DQ445635
MLS-------FLE-RVDYRLGVGALIIALNIAIVVWIIAYIEYRKLLRQRKIDWLIKRIRERAEDSGNES
EGDTEELSTMV-----DMGHL-RLLDANDL

>C.ZA.2004.04ZAPS198MB1.DQ445637
MVD-------FTE-RVDYRIGVGALIIALSIAIVVWIIVYIEYRKLLRQKRIDWLAKRIRERAEDSGNES
GGDIEELSTMV-----DMGQL-RLLDVHDL

>C.AR.2003.F007.EF119851
MIN-------LTD-RVDYRIGIAAFLVALLIAIVVWIIVYIEYRKLVRQRRIDWLIKRIRERAEDSGNES
EGDTEELGTMV-----DMEHL-RLLDVNDL

>C.AR.2004.F098.EF119857
MLS-------LLD-RIDYRLGVAALVIALIIAIVVWIIAYXEYRKWVRQRRIDWLIERIRERAEDSGNES
EGDTEELETMV-----DMGXL-RLLDANGL

>C.AR.2005.F349.EF119971
MLE-------LLE-RIDYRLAVAALIVALIIAIVTWTIVYIEYRKLVRQRRIDWLIERIRERAEDSGNES
EGDAEELETMV-----DMGHL-RLLDANGV

>C.AR.2005.F379.EF119978
MLS-------LIE-RVDYRIVXGALIVALILAIIVWIIAYIEYRKLVKQRKLDWLIKRIRERAEDSGNES
EGDTEELETMV-----DMDHL-GLLAVNVL

>C.IN.2003.D24.EF469243
MLD------------LNYKLTVGAFVIALILAIVVWTIVYIEYRKLVRQRKIDRLIERIRERAEDSGNES
GGDTEELPTLV-----DMGNL-RLLDVHDL

>C.DK.2001.CTL_015.EF514713
MLD-------LTA-RVDYRLGVGALVVALILAIIVWTIAYIEYRKLLKQRKIDWLIKRIRERAEDSGNES
DGDTEELATMV-----DMGNL-RLLDVDDL

>C.IN.-.VB39.EF694032
MLD--------------YTLGVGALIVALILAIVVWTIVFIEYRKLVRQRKIDWLIKRIRERAEDSGNES
EGDTEELSTLV-----DMGHL-RLLDVNDL

>C.IN.-.VB49.EF694034
MVD-------------YIQLGVGALIVALIIAIVVWTIAYLEYRKWLRQRKIDRLIERIRERAEDSGNES
EGDTEELSAMV-----DMGHL-RLLDDNDL

>C.ZM.2003.ZM246FM_BULK_10.EU166681
MVD-------LLA-KVDYRLGVGALIVALIIAIIVWTIVYIEYRKLLRQRKLDWLVKRVRERAEDSGNES
DGDIEELSTMV-----DMEHI-RL--FDDL

>C.ZM.2003.ZM247F_BULK_10.EU166823
MLE------------LDYKIAIAALIVALIIAIVVWTIVYIEYRKLVRQRKIDWLIKRIRERAEDSGNES
DGDQEELSTMV-----DMGHL-RLLGAIDL

>C.ZA.1999.99ZALT4.EU293444
MLN-------LLA-EVDYRLGVGALIIALIIAIVVWTIVYIEYRKLSRQRKIDWLVKRIRERAEDSGNES
EGDTEELATMV-----DMGHL-RLLDNNDL

>C.ZA.1999.99ZALT5.EU293445
MLN-------------LLAIGVGAFIVALIIAILVWTIVYIEYRKLVKQRRIDWLVQRIRERAEDSGNES
EGDTEELSTMV-----DMGHL-RLLDGNDL

>C.ZA.1999.99ZALT21.EU293446
MLD-------LLA-RVDYRLGVGALIVALIIAIVVWIIAYIEYRKLLRQRKIDWLIKRIRERAEDSGNES
DGDTEELSTMV-----DMGHL-RLLDVNDL

>C.ZA.1999.99ZALT39.EU293447
MLD-------LLA-RVDYRLEVGALIIALIIAIIVWIIAYIEYRKVLRQKKIDWLIKRIRERAEDSGNES
EGDTEELATMV-----DMGHL-RLLDDNNL

>C.ZA.1999.99ZALT42.EU293448
MF--------LLA-KVDYKIGVAALIIALILAIVVWIIAYIEYRKLLRQRKIDWLIKRIRERAEDSGNES
EGDTEELATMV-----DMGHL-RLLDGNDV

>C.ZA.1999.99ZALT45.EU293449
MVD-------LLA-QVDYRIAVGAFIVALIIAIVVWTIVYIEYRKLLRQRKIDWLIKRIRERAEDSGNES
EGDTEELETMV-----DMGNL-RLLDVNDL

>C.ZA.1999.99ZALT46.EU293450
MLEF------LLE-RVDYRLGVGALIVALILAIVVWIIAYIEYRKLLRQRKIDWLIKRIRERAEDSGNES
EGDSEELSTMV-----DMGNL-RLLDVNDL

>C.IN.2007.NARI_VB52_J19.EU521727
MLD------------LASALAIGALIVAAFIAIVVWTIVYIEYRKLLRQRKIDQLIKRIRERTEDSGNES
EGDVEELSTXV-----DMGNL-RLLDVNDL

>C.KE.1987.ML315.EU836354
MLD-------LIA-RIDYRLGVGALIVALIIAIVVWTIVYIEYRKLVRQRKIDWLVKRIKERAEDSGNES
DGDTEELSTMV-----DMGHL-RLLDVNDL

>C.KE.1991.ML850.EU836400
MLD--------LT-RVDYRLAVGALIVVLIIAIVVWTIVFIEYRKLVRQKKIDWLVKRIRERAEDSGNES
DGDTEELSTMV-----DMGHL-RLLDVNDL

>C.KE.1995.ML1076.EU836417
MLD-------LIA-RVDYRLGVGALIVALILAIVVWIIAYLEYRKLVRQRKIDWLIKRIRERAEDSGNES
DGDTEELSTMV-----EVGHL-RLLDVNDL

>C.KE.1998.ML1420.EU836446
MIA-------LLA-RVDYRLGVGALIVALIIAIIVWILAYIEYRKLLKQRKIDWLIERIRERAEDSGNES
DEDTEELSTMV-----DMGNL-RLLDVNDL

>C.KE.1997.ML1550.EU836456
MLD-------LTG-EVDYKLGVGALLVATIIVIIVWTIVYLEYRKLLRQRKIDWLIERIRERAEDSGNES
EGDTEELATMV-----DLGHL-RLLDVNNL

>C.KE.1998.ML1591.EU836460
MLA------------VDYRLTVAAFIVVLIIAIVVWIIAYIEYRKLLKQRRIDWLVKRIRERAEDSGNES
DGDTEELSTMV-----DMGHL-RLLDVNDL

>C.KE.1995.ML1802.EU836486
MLD-------LIA-RVDYRLGVGALIIAGILAIVVWTIVYIEYRKLVRQRKIDWLIKRIRERAEDSGNES
EGDTEELSTMV-----DMGHL-RLLDVNDL

>C.KE.1997.ML1857.EU836490
MLD-------LXA-RIDYKLEVRALIVALIIAIVV-TIAYIEYKKLVRQRKID-LVKKIKERAEDXGXES
DEDTKELATIV-----NIXHL-KLLNVNDV

>C.KE.2001.ML1876.EU836494
MLN-------LLA-RVDYRLGVGALIVALILAIAVWILAYLEYKKLVRQRKIDWLIKRIRERAEDSGNES
DGDTEELSTMV-----DMGHL-RLLDGNDV

>C.KE.2001.ML1956.EU836504
MVD-------LLA-KIDYRLGVAALIXAIIIAIIVWIIAYIEYRKLLRQRKIDWLVNRIRERAEDSGNES
DGDTEELSTMV-----DMGHL-RLLDANDL

>C.KE.2003.ML2216.EU836536
MLD-------LTA-RVDYRLGVGALIVALIIAIVVWTIVYIEYRKLVRQRKIDRLVKRIRERAEDSGNES
EGDTEELAAMV-----DMGNL-RLLDVNDL

>C.KE.1990.MCH5369.EU836548
MXD-------LXA-RVDYRLGVGALIIALIIAIVVWTIXYIEYRKLLRQRKIDXLIKRIQERAEDSGNES
EGDTEELATMV-----DMXHL-RLLDVNDL

>C.KE.1990.MCH5838.EU836561
MID-------FMT-RVDYRLGVGALIVAGIIAIVVWIIVYIEYRKLLRQRKIDGLIKRIRERAEDSGNES
DGDTEELSTMV-----DMGHL-RLLDVDDV

>C.KE.1990.MCH5863.EU836562
MLD-------LTA-RIDYRLGVGALIVALIIAIVVWTIAYIEYRKLIRQRKIDWLVKRIRERAEDSGNES
DGDTEELSTMV-----DMGHL-RLLDVNDL

>C.ES.2007.X2118_2.EU884500
MLE-------LLX-EVDYRLGVGALVVASILTIIVWIIXYREYRKLLRQRKIDWLIERIRERAEDSGNES
EGDTEELATMV-----DVGHL-RLLDVNDL

>C.IN.2007.NARI_IVC4_NEM_J2.EU908218
MLD------------LDYKLGVGALLVAFILVIVVWIIVYLEYRKLVRQRKIDWLIKRIRERAEDSGNES
DGDTEDLSTMV-----DMGNI-RLLDANDL

>C.CY.2005.CY069.FJ388913
MLN-------LIA-RVDYRIGVGALRAALIIPIVVWIIAYLEYRKLVRQKKIDRLIERIRERAEDSGNES
EGDTEELATMV-----DMGHL-RLLDANDL

>C.CY.2006.CY166.FJ388948
KNL-------WEL-EVDYRIGVGAFIVGLIIAIVVWIIVYIEYRKLVRQRKIDWLVKRIRERAEDSGNES
DGDTEELSTMV-----DMGRL-RLLDVNDL

>C.CY.2006.CY176.FJ388952
MVN-------LLE-RVDYRVGVGALLIALLIAIIVWTIAYIEYRKLLRQRKIDWLIKRIRERAEDSGNES
DGDTEELSTMV-----DMGHL-RLLDANDL

>C.ZM.2003.ZM246F_flA1.FJ496185
MVD-------LLA-KVDYRLGVGALIVALIIAIIVWTIVYIEYRKLLRQRKLDWLVKRVRERAEDSGNES
DGDIEELSTMV-----DMEHI-RL--FDDL

>C.KE.1995.QB099_391M_ENV_B1.FJ866131
MLN-------LTA-GVDYRLGVGALLVALIIAIIVWTIVFIEYRKLLRQKKIDWLIKRIRERAEDSGNES
DGDTEELSAMV-----DMGHL-RLLDGNEL

>C.KE.1997.QC406_70M_ENV_F3.FJ866133
MFN-------LLE-QVDYRLGVGALGIALFLVIVVWILVYIEYRKLVRQRKIDWLIKRIRERAEDSGNES
DGDAEELSTMV-----DMGHL-RLLDVNDL

>C.ZA.2005.CAP8_3w_F2.GQ999972
MVN-------LAA-GVDYRIGIAAFVVALLIAIIVWTIVYLEYRKLVRQRRIDRLIIRIRERAEDSGNES
EGDIEELATMV-----DMEQL-RLLDVNDL

>C.ZA.2004.CAP30_5w_F4.GQ999973
MLN-------LLA-RVDYRLGVGALIIALIIAIVVWTIAYIEYRKLLRQRNINWLVKRIRERAEDSGNES
EGDIEELATMV-----DLGHL-RLLDVNDL

>C.ZA.2004.CAP61_8w_F3.GQ999975
MLN-------LLE-KVDYRIGVGALIIAVILAIVVWIIAYIEYRKLLRQRKIDSLIKRIRERAEDSGNES
DGDTEELSTMV-----DVGHL-RLLDGNDL

>C.ZA.2005.CAP63_5w_F4.GQ999976
MLS-------LLN-RVDYRLGVGALIIALILTIVVWIIAYLEYRKLVKQRKIDGLIKRIRERAEDSGNES
EGGIEELSTMV-----DMGHL-RLLDDNNW

>C.ZA.2005.CAP65_6w.GQ999977
MLD-------LLA-KVDYRLGVGALAIALILVIIVWTIVYIEYRKLVKQRKIDWLINRIRERAEDSGNES
EGEIEELSTMV-----DMGHL-RLLDAYDL

>C.ZA.2005.CAP84_3w_F2.GQ999978
MLE-------LLA-KVDYRLGVGALVIALIIAIVVWIIAYIEYRKWLRQRKIDWLIKRIRERAEDSGNES
EGDTEELATMV-----DMGHV-RLLDDNNV

>C.ZA.2005.CAP85_5w_F1.GQ999979
MLS-------LLE-KVDYRVGVGALIVALIIAIIVWTITYLEYRKVVKQREIDRLIERIRERAEDSGNES
EGDIEELSTMV-----DLGHL-RLLDVHDL

>C.ZA.2005.CAP174_4w.GQ999981
MFD-------LTA-RVDYRLGIGALTVALIIAIVVWILVYIEYRKLLRQRKIDRLIKRIRERAEDSGNES
EGDTEELATMV-----DMGHL-RLLDDNNL

>C.ZA.2005.CAP206_8w_F1.GQ999982
MLD-------LLA-RVDYRLGVAALIIALIIAIVVWIIVYIEYRKVLRQRKIDWLVRRIRERAEDSGNES
EGDTEELATMV-----DMGHL-RLLGDNNL

>C.ZA.2005.CAP228_8w_F2.GQ999984
MVN-------LLD-RVDYRLGVGALIIAVILAIIVWIIAYIEYRKLVRQRKIDWLIKRIRERAEDSGNES
EGDTEELATMV-----DMGHL-RLLDNNDL

>C.ZA.2005.CAP229_7w.GQ999985
MVN-------LLV-EVDYRLGVGALIVALILTIAVWIIVYIEYRKLVKQRKIDWLIKRIRERAEDSGNES
EGDTEELSTMV-----DMGHL-RLLDDNNQ

>C.ZA.2005.CAP248_9w.GQ999987
MVD-------LLA-RVDYRIGVGALIIALIIAIVVWTIVYIEYRKILKQRKIDWLIERIRERAEDSGNES
EGDTEELATMV-----DMGHL-RLLHDNIL

>C.ZA.2005.CAP255_8w_F1.GQ999988
MLS-------LVA-RIDYRLGVGALIVALILAIIVWIIVYIEYRKLLRQRKIDWLIKRIRERAEDSGNDS
DGDTEELSTVV-----DMGNL-RLLDANDL

>C.ZA.2005.CAP256_6w.GQ999989
MVK-------LLE-RVDYRLGVGALVLALIIAIVVWILAYIEYRKLIRQRRIDRLIKRIRERAEDSGNES
EGDTEELATLV-----DMGNL-RLLDANNL

>C.ZA.2005.CAP257_7w_F1.GQ999990
MLS-------LPE-KVDYRLGVGALIIALIIAIVAWIIAYIEYRKLVKQRKIDRLIRRIRERAEDSGNES
EGDTEELATMV-----DMGHL-RLLDDNNE

>C.ZA.2005.CAP239_5w_F1.GQ999991
MSS-------LLD-KIDYRLAVAALIIALIIAIVVWTIAYIEYRKLLRQRKIDWLVKRIRERAEDSGNES
EGDTEELSTMV-----DMGHL-RLLDVNDL

>C.ZM.2005.ZM373_200373_1.GU329048
MT--------LLD-RIDYRLGVGALIVALIIAIVVWTIAYIEYRKWKRQRQINRLIERIRERAEDSGNES
EGDIEELAAMG-----DMGHL-RLLDVNDL

>C.ZM.2005.ZM375_200375_1.GU329053
MVG-------------LTILTIVAFIVVLIIVIVVWTIVFIEYRKILRQRKIDRLIQRIEERAEDSGNES
DGDIEELSTMV-----DMGNL-RLLDVNDL

>C.ZM.2005.ZM376_200376_2.GU329063
------------A-RVDYRIGVGALVVALIIAIVVWTIVYIEYRKLVRQKQINCLIKRIRERAEDSGNES
EGDIEELATMV-----DMEHL-GLLAVNEL

>C.ZM.2005.ZM377_200377_1.GU329078
MLD-------LLA-RVDYKIGVAALLIALVIAIIVWTIAYIEYRKWLKQRRIDWLIERIRERAEDSGNES
DGDQEELSTMV-----DMGHL-RLLDVNDL

>C.ZM.2005.ZM379_200379_4.GU329110
MLDLE-----FLG-RVDYRLGVGALIVAFIIAIIVWTIAYIEYRKLLRQKKIDWLIKRIRERAEDSGNES
DGDTEELSEMV-----DVGHL-RLLDAINL

>C.ZM.2005.ZM381_200381_2.GU329131
MLAFLAKVD-FLA-KVDYRLGVGALIIAFILAIIVWIIAYIEYRKLLRQRKIDWLLERIKEREEDSGNES
DGDLEDLSTMV-----DMGHL-RLLDVNNG

>C.ZM.2005.ZM382_200382_1.GU329144
MVD--------LT-GIDYRLGVAALLIALIIAIIVWTIVYIEYRKLLRQKKIDCLIKRIRERAEDSGNES
EGDIEELSTMV-----DMGHL-RLLDANGL

>C.ZM.2005.ZM383_200383_3.GU329155
MID--------LK-KIDYKLAVGALIVALILAIIVWTIVYIEYRKLLRQKKIDQLIKRISERAEDSGNES
DGDKEELATLG-----DVGSL-RLLDAHDL

>C.ZM.2005.ZM384_200384_1.GU329164
MIS--------LA-GIDYRLAVGAFIVALILTIIVWTIVYIEYRKLLRQKKIDQLIKRISERAEDSGNES
EGDMEELATLV-----DVGPL-RLLDAHNL

>C.ZM.2005.ZM388_200388_2.GU329185
MLA-------FLE-KVDYRLAVGALIVAAIIAIIVWTWAYIEYRQVLRQRKINKLIKRIRERAEDSGNES
EGDREELSTMV-----DMGNL-RLLDAYDW

>C.ZM.2005.ZM393_200393_1.GU329205
MLE------------VDYRIGVGALIVALIIAIVVWSIVYIEYRKLVKQRKIDWLIKRIRERTEDSGNES
EGDIEELATMV-----DMGHL-RLLDVNDL

>C.ZM.2005.ZM394_200394_2.GU329216
ARI-------LAA-RVDYRVAVAALLIALIIAIVVWTIVLIEYRKLLRQRKIDWLVQRIRERAEDSGNES
EGDEEELATMG-----DMGHL-RLLDVHDL

>C.ZM.2005.ZM395_200395_2.GU329236
MSS--------SL-EVDYRLGVGALIIALIIAIIVWTIVYIEYKKLLKQRKIDWLIKRIRERTEDSGNES
EGDIEELSTMV-----DMGHL-RLLDNNDL

>C.ZM.2005.ZM399_200399_4.GU329257
----------MCL-IQDYRLTVGAFIVALIIAIVVWTIAYLEYRKLLRERKIDWLIKRIRERAEDSGNES
DGDTEELSTMV-----DMGQL-RLLDVNDL

>C.ZM.2005.ZM400_200400_1.GU329271
MLE-----------SVDYRLGVGALIVALVIAIIVWIIAYIEYRKLLRQRKIDWLIKRIRERAEDSGNES
DGDTEELSTMV-----DMGNL-RLLDVNDL

>C.ZM.2005.ZM401_200401_2.GU329289
MLS-------LLA-RVDYKLGIGALIIALILVIVVWIIVYIEYRKLVKQRRIDWLIKRIRERAEDSGNES
EGDTEELSTMV-----DMGHL-RLLDVNDL

>C.ZM.2005.ZM402_200402_1.GU329300
MLN-------LFA-EVDYRIGIGALAIALVIAIVVWTIVYIEYRKLLRQRKIDWLVKRIRERAEDSGNES
EGDTEELETMV-----DMGNL-RLLDVNDL

>C.ZM.2005.ZM403_200403_1.GU329310
MLS-------LLE-RVDYRLGVGALIVAFILAIIVWIIAYLEYRKVLRQRKIDWLIERIKERAEDSGNES
EGDTEELSTMV-----DMGQL-RLLDVNDL

>C.ZM.2005.ZM405_200405_12.GU329321
MLN-------FLA-AVDYRLGVGALVVALIIAIIVWTIAYLEYRKLLRQRKIDYLIKRIREREEDSGNES
EGDTEELATMV-----DMGNL-RLLDVNDL

>C.ZM.2005.ZM406_200406_26.GU329333
MSF-------LIE-RVDYRLGVGALIVALSIAIVVWTIAYIEYRKWLRQRKIDCLIKRIRERAEDSGNES
EGDLEELSTMV-----DMGHL-RLLDANDL

>C.ZM.2005.ZM408_200408_15.GU329354
MLS-------LIE-RVDYRLGVGALIVALIIAIVVWIIAYIEYRKLLRQRAIDRLIKRIRERAEDSGNES
DGDIEELSTMV-----DMGQL-RLLDVNDL

>C.ZM.2005.ZM410_200410_40.GU329364
MVS-------LLE-KVDYRLGVGALIVALIIAIVVWTIAYIEYRKLLRQRKIDWLIKRIRERAEDSGNES
EGDTEELATMV-----DMGNL-RLLDGIEL

>C.ZM.2005.ZM411_200411_1.GU329375
----------LLA-RVDYRLGVGALIVALILAIIVWTIAYLEYRKLLRQRKIDWLVERIIERAEDSGNES
EGDAEELSTMV-----DMGRL-RLLDVNDL

>C.ZM.2005.ZM412_200412_1.GU329389
MVN-------LPV-EIDYRIGVGALLIALIIAIIVWTIVYIEYRKLLRQRKIDRIIKRIRERAEDSGNES
DGDIEELATVV-----DVGHL-RLLDVNDL

>C.ZM.2005.ZM413_200413_1.GU329399
MVD-------LLE-KVDYRLGVAALVIALIIAIIVWTIAYIEYRKLLRQRKIDWLIKRIRERTEDSGNES
DGDQEELSTLV-----DMGNL-RLLDANDL

>C.ZM.2005.ZM415_200415_1.GU329437
MSG-------LLE-KVDYKLAVGALIVALILAIIVWTIAYIEYRKLLRHRKIDRLIERIRERAEDSGNES
DGDMEELSTMV-----DMGHL-RLLDVNDL

>C.ZM.2005.ZM417_200417_1.GU329481
----------LTA-RVDYRIGVGAFIIALIIAIIVWTIVYIEYRKLLRQRKIDWLIERIRERAEDSGNES
EGDAEELATMG-----DMGHL-RLLDVNDL

>C.ZM.2005.ZM418_200418_1.GU329490
MCL-------AYQ-KEDYRLGVAALIIALIIAIIVWTIAYLEYRKWLRQRKLDWLVERIRERAEDSGNES
DGDIEELSTMV-----DMGHL-RLLDVNDL

>C.ZM.2005.ZM419_200419_2.GU329500
MLD-------LLA-KVDYKIAVGAFAVALVLAIIVWTIVYIEYRKLVRQRKIDRLIERIREREEDSGNES
EGDIEELATMV-----DRGNL-RLLDAHDL

>C.ZM.2005.ZM420_200420_1.GU329510
MLD-------LAA-KVDYRIGVAAFTIALVIAIVVWIIVYIEYRKLVRQKKIDWLIERIRERAEDSGNES
DGDYEELSKLG-----EMGHL-RLLDANDL

>C.US.-.B3523TOB8U.GU730280
--S-------LLA-RVDYRLGVGALIVALIIAIVVWIIAYIEYRKLRRQRXIDRLLERIREREEDSGNES
EGDIXELSTMV-----DMGHL-RXLDVNNX

>C.CY.2007.CY187.JF683740
MWD-------FLA-KVDYRLGVGALIIALILAIVVWTIVYIEYRKLVRQRKIDWLVKRIRERAEDSGNES
EGDTEELATMV-----DMGHL-RLLDVNDL

>C.CY.2007.CY203.JF683755
MLD-------LLA-RVDYRIGIGAFVVGLILAIVVWTIVYLEYRKIVRQRKIDKLIERIRERAEDSGNES
DGDTEELSTMV-----DMGHL-RLLDVHDL

>C.CY.2007.CY205.JF683757
MLN-------LLE-KVDYRIAVGAFIVALIIAIIVWTIAYLEYRKLVRQRKIDRLIERIRERAEDSGNES
EGDIEELATMG-----DMGHL-RLLDVNDL

>C.CY.2008.CY219.JF683768
MSDL------LLA-RIDYRLGVG-DSVALIIAIIVWTIAYLEYRKLLRQRQIDRLIKRIRERAEDSGNES
EGDIEELSTMV-----DMGNL-RLLDGIDL

>C.CY.2008.CY221.JF683770
MFD-------LTG-RVDYRLGVGALLVAFILAVIVWIIAYIEYRKLVKQKKIDQLIKRIGERAEDSGNES
DGDIEELSTMV-----DMGHL-RLLDVNIG

>C.CY.2008.CY227.JF683776
MIN-------LLE-RVDYRVGVGALLIALLITIIVWTIAYIEYRKLLRQRKIDWLIERIRERAEDSGNES
DGDTEELSTMV-----DMGHL-RLLDANDL

>C.CY.2008.CY228.JF683777
MIN-------LLE-KVDYRLGVGALLIALLITIIVWIIAYLEYRKLLRQRKIDWLIERIRERAEDSGNES
EGDTEELSTMV-----DMGHL-RLLDANDL

>C.CY.2009.CY260.JF683803
MTG-------LIE-KVDYKIAVVAFIIALVIAIVVWIIVYLEYRKLVRQRKIDRLIERIRERAEDSGNES
DGDHEELSKMV-----DMGNL-RLLDAHDL

>C.ZA.1990.pZAC_R3714.JN188292
MID-------LLA-GVDYRIAIAAFTVALIIAIVVWTIVYIEYRKLVRQRKIDWLIKRIRERAEDSGNES
DGDHEELSTMV-----DMGHL-RLLDAYDL

>C.MM.2009.09mIDU023.JN223231
MVE------------LDYKLAVIALVIALIIAIVVWTIVYIEYRRLRKQRKIDRLIERIRERAEDSGNES
DGDTEELSTMV-----DMGRL-RLLDVNDL

>C.MM.2009.09mIDU011.JN223236
MQF-------------RLALGIGALIVAFIIAIVVWVIAYIEYKKLVKQRKIDRLIERIRERAEDSGNES
EGDTEELSTMV-----DMGRL-RLLDVNNV

>C.MM.2009.09mIDU095.JN223261
MEY-------------IIEIGLGAFLVALIIAIVVWTIVYIEYRKLVRQRKIDRLIERIRERAEDSGNES
DGDTEELSTMV-----DMGRL-RLLDVHDL

>C.MM.2009.09mIDU006_M.JN223280
MVI-------------IIIVLIGVLIATLILILVVWT-TYIEYRKLIKQKQINWLSEIIRERAKDNDNDS
EGDTR----IVIIGV-EMERL-RLLDVNDL

>C.MM.2009.09mIDU077.JN223281
MRS-------------RLRLGIGALVVALIIAIVVWTIVYIEYRRLVRQRKIDWLIKRIRERAEDSGNES
EGDTEELSTMV-----DMGRL-RLLDVNNI

>C.ZA.2007.BP00002_RH01.JN687694
MLS-------LIE-KVDYRLGVGAFIVALIIAIIVWIIAYLEYRKLVRQRKIDWLIERIRERAEDSGNES
EGDIEELATMV-----DMGHL-RLLDVNDL

>C.ZA.2007.BP00005_RH03.JN687704
MID-------LYA-RVDYRIGVAALIVALIIAIIVWTIVYIEYRKLVRQRRIDWLVKRIREREEDSGNES
DGDTEELSTMV-----DMGHL-RLLDANDL

>C.ZA.2007.BP00008_RH01.JN687706
MVD-------LLA-GVDWRLGVGALIVALILTIVVWIIVYLEYRKLVKQKRIDWLVERIRERAEDSGNES
EGDTEELSTMV-----DMGHL-RLLDANDL

>C.ZA.2007.BP00009_SUP_RH01.JN687717
MIT-------FLA-KVDYRLGVGALIIALILAIVVWTIAYIEYRKLVRQRKIDWLIKRIRERAEDSGNES
EGDTEELATMV-----DMGHL-RLLDGNDL

>C.ZA.2007.BP00010_RH01.JN687718
MLS-------FLA-GVDYRVGVGAFVVALIIAIIVWIIAYIEYRKLVKQRKINWLVKRIRERAEDSGNES
EGDVEDLATMV-----DVEHL-RLLDANDL

>C.ZA.2008.BP00012_RH01.JN687724
MLD-------FLA-AVDYRIGVGALLIALFLAIIVWIIAYIEYRKLLRQKRIDWLVRRIREREEDSGNES
DGDTEELATMV-----DMGHL-RLLDDNNL

>C.ZA.2008.BP00014_RH01.JN687725
MLS-------LLD-RVDYRLGVGALIIALIIAIVVWIIAYIEYRKLLKQRKIDRLIKRIRERAEDSGNES
EGDIEELATMV-----DMGHL-RLLGDNNL

>C.ZA.2008.BP00016_RH01.JN687726
MID-------FLA-RVDYRLGVGALIVALIITIVVWSIVYIEYRKLVRQRKIDWLIKRIREREEDSGNES
EGDTEELATMV-----DMGHL-RLLDNNNV

>C.ZA.2008.BP00018_RH01.JN687728
FIE-------NLV-EKRLRLGIGALIVAFIIAIIVWTIAYIEYRRLVRQRKIDRLIKRIRERAEDSGNES
EGDTEELSTMV-----DMGHL-RLLDGNNG

>C.ZA.2008.BP00019_RH01.JN687729
MLD-------LLA-GVDYRIGVGAFIVGLIIAIIVWTIVYIEYRKIVRQRKIDRLIKRIRERAEDSGNES
EGDTEELSTMV-----DMGHL-RLLDDNNM

>C.ZA.2008.BP00023_RH02.JN687730
MLN-------LIE-KVDYRIGVAALVVALIIAIIVWVIAYLEYRKLVRQRKIDWLVKRIRERAEDSGNES
EGDTEELETMV-----DMGHL-RLLDVNEL

>C.ZA.2008.BP00025_RH02.JN687731
MVD-------LIA-KVDYRLGVGALIVALIIAIVVWIIAYIEYRKLVRQRKIDWLIKRIREKAEDSGNES
EGDTEELATMV-----DVGQL-RLLDANDL

>C.ZA.2007.BP00029_RH01.JN687735
MFD-------LTA-RVDYRLGIGALLIALIIAIIVWTIVYIEYRKLVRQRKIDWLIKRIRERAEDSGNES
DGDTEELSTMV-----DMGHL-RLMDDNNL

>C.ZA.2007.BP00035_RH01.JN687736
MID-------LLA-KVDYRLGIGALIIAVIIAIIVWIIAYIEYRKLLRQKEIDRVIKRIRERAEDSGNES
EGDMEELATMV-----DMEHL-GLLDANGV

>C.BR.2007.BP00040_RH01.JN687737
MLT-------LPD-RVDYRLGIGALIVALIIAIIVWTIVYIEYRKLVRQRRINWLIKRIRERAEDSGNES
DGDTEELETMV-----DMGNL-RLLDVHAL

>C.ZA.2006.BP00031_env.JN687821
MPS-------LLD-KIDYKLGVGALIVALIIAIVVWTIVYIEYRKVLRQRKIDRLIERIRERAEDSGNES
EGDIEELSTMVDM---DMGHL-RLLDANDL

>C.BR.2002.02BR2022.JN692434
MLN--------LT-EIDYRLGVGALIVALLIAIIVWTIAYIEYRKLVRQRRIDWLVRRIRERAEDSGNES
EGIQRSE-AMV-----DMGNL-GL-DVNDV

>C.ZA.2008.705010534.e1.JQ779170
MLNLNL----------DYRIGIGALIVALIIAIIVWTIVYIEYRKIVRQRKIDWLIKRIRERAEDSGNES
DGDTEELSTMV-----DMGNL-RLMDAIDV

>C.MW.2008.702010432.e10.JQ779226
MID-------------LTALGVAALIVALIIAIVVWTIAYIEYRKLVRQRKIDCLIKRIRERAEDSGNES
EGDTEELSTLV-----DMGNL-RLLDVNDL

>C.IN.2011.JMIRP18NCDC.JQ966760
MLE------------IDYRLGVGALIVALIIAIIVWTIVYIKYRKLLRQRKIDLLIKRIRERAEDSGNES
KGDTEELSTMV-----DVGHL-RLLDGYEL

>C.IN.2011.JMIRP19NCDC.JQ966761
MLN------------LDYRLGVGALIVAFIIAIVVWTIVYIEYRRLVRQKKIDWLIERTRDRAEDSGNES
EGDTAELSKMV-----DVEHL-RLLDVNDV

>C.IN.2011.JMIRP21NCDC.JQ966763
MVD------------LDYKLAVGALIAALIIAIVVWTIAYLEYRKLIKQRKINWLIKRIRERAEDSGNES
EGDTEELSTMV-----DMGRL-GLLDINDL

>C.IN.2011.JMIRP25NCDC.JQ966765
MID------------LGYKLAVGAFIVALILAIVVWTIVFIEYRKLLRQKKIDWLIKRIRERAEDSGNES
EGDTEELSTMV-----DMGRL-RLLDVNDL

>C.IN.2011.JMIRP26NCDC.JQ966766
MSD-------------YLPLAIAALIVALVIAIVVWTIAYLEYRKLVRQRKIDWLIKRIRERAEGSDNES
EGDTEESSTMV-----DMGNL-RLLGNNDL

>C.IN.2011.JMIRP28NCDC.JQ966767
MFD--------------LTLGIGALIVALIIAIVVWTIAYLEYRKLVRQRKIDWLINRIRERAEDSGNES
EGDTEELSTLV-----DMGRL-RLLDVNDL

>C.IN.2011.JMIRP29NCDC.JQ966768
MLD------------LDYRIGIAALLIALIIAIVVWTIVLIEYRKLLRQKKIDWLIKRIRERAEDSGNES
DGDTEELSTMV-----DMEYL-RLLDVNDL

>C.IN.2011.JMIRP32NCDC.JQ966769
---------------LDYKLAVGALIAAGIIAIVVWTIVYIEYRKLVRQRKINGLIKRIRERAEDSGNES
DGDMEELSTMV-----DMGRL-GLLDVNNL

>C.IN.2011.JMIRP30NCDC.JQ966770
MLD------------VDYRVGVAALVIALIIAIIVWIIAYLEYRKLLRQRKIDWLIKRIRERAEDSGNES
EGDTEELETMV-----DMGNL-RLLDVNDL

>C.IN.2011.JMIRP31NCDC.JQ966771
---------------VDYRLGIGALIVALILAIVVGTIGYIEYRKLVRQKKIDRLIERIRERAEDSGNES
EGDTEELSTMV-----DMGNL-RLLDANDL

>C.ZA.2009.DEMC09ZA008.JX140667
MLE-------LLA-RVDYRIGVGAFIIALIIAIVVWTIVYIEYRKIVKQRRIDRLIERIRERAEDSGNES
EGDTEELATMV-----DMGHL-RLLDAIVL

>C.ZA.2009.DEMC09ZA009.JX140668
MFD-------LLA-QVDYRIGVGALIIAIILAIVVWIIAYIEYRKLLRQRKIDRLIKRIRERAEDSGNES
EGDTEELATMV-----DMEHL-RLLDNNNG

>C.ZA.2007.C.704010042.S.0dps.e12.JX972838
MLG-------LIA-RVDYRLGVGALLVALIIAIIVWTIVYIEYRKLVRQRKIDWLIKRIKERAEDSGNES
EGDTEELSTMV-----DVGHL-RLLDVDDL

>C.ZA.2007.C.705010067.S.0dps.e1.JX972931
MLT-------LLE-KIDYRLAVGALIIALIIAIVVWTIVYIEYRKILRQRKIDWLIKRIRERAEDSGNES
EGDTEELATVV-----DMGHL-RLLYDNDL

>C.ZA.2007.C.705010162.S.0dps.e1.JX972986
MVK-------LAA-GIDYRIGIAAFVVALIIAIIVWIIVYIEYRKLVRQRKIDWLIERIRERAEDSGNES
EGDTEELATMV-----DMGQL-RLLDVNEL

>C.ZA.2007.C.705010185.S.0dps.e1.JX973075
MID-------LLA-RVDYRLGVGALIIALIIAIIVWTIAYIEYRKLVKQRKIDWLIKRIRERAEDSGNES
DGDTEELSTMV-----DMGHL-RLLDINDL

>C.ZA.2007.C.705010198.S.0dps.e14.JX973171
MLA-------FLA-RVDYRLGVGALVIAGIIAIVVWIIAYIEYRKLLRQRKIDWLIKRIRERAEDSGNES
EGDTEELSTMV-----DMGHL-RLLDDNNL

>C.ZA.2007.C.706010164.e.14dps.e1.JX973234
MVD--------LE-GVDYRLGVGALIVALIIAIIVWTIAYIEYRRLVRQRKIDLLIKRIRERAEDSGNES
DGDTEELATMV-----DMGHL-RLLDANNV

>C.MW.2006.CH0010.s.e1.KC148583
MLS-------LLE-KVDYRLAVGALIVVLIIAIVVWSLVYIEYRKILRQRKIDRLIERIRERAEDSGNES
EGDIEELSTMV-----DMGHL-RLLDVHDL

>C.MW.2007.CH0047.s.e4.KC148637
MLS-------FIE-KIDYQLAVAALVAALILAIIIWTIVYIEYRKLLRQRKIDWLVEKIRERAEDSGNES
EGDTEELSTLV-----DMGHL-RLVDAPNL

>C.ZA.2007.CH0078.e1.KC148775
MLD-------WIA-RVDYRLGVGALIVALIIAIVVWIIAYIEYRKLLRQRKIDWLIKRIRERAEDSGNES
EGDTEELSTMV-----DMGHL-RLLGANDL

>C.MW.2008.CH0200.w48.e1.KC149138
MIN-------LLA-SVDYRIGVGALIIALIIAIIVWIIVYIEYRKLKRQEKIDCLIKRIRERAEDSGNES
EGDIEELSTLV-----DMGNL-RLLDANDL

>C.MW.2007.CH0228.W12.E11.KC149275
MLS-------LLE-RVDYRLGVGALIIALIIAIVVWSIAYLEYRKLLRQRKIDRLIERIRERAEDSGNES
DGDAEELAAMG-----DMGHL-RLLDLNDV

>C.MW.2007.CH0275.s.e1.KC149470
MWN-------LLV-EVDYRIGVGAFIVALIIAIIVWTIVYIESRKLKRQRAIDRLIKRIRERAEDSGNES
EGDTEELATMV-----DMGNL-RLLDANDL

>C.IN.2009.T125_2139.e1.KC156146
MVE------------LNYKLTVGALIVALILAIVVWTIVYIEYRKLVKQRKIDWLVKRIRERAEDSGNES
DGDTEELSTMV-----DMGHL-RLLDVNDL

>C.MW.2007.703010085_CH085.w4a.KC156211
MID-------FLA-RVDYRLGVGALVVALILAIVVWIIAYIEYRKLLRQRRIDRLIKRIGERAEDSGNES
DGDIEELSTVV-----DMGHL-RLLAVNDL

>C.MW.2007.702010141_CH141.w12.KC156212
MID-------LFA-RVDYRIGVGALIIALIIAIIVWTIVYIEYRKLVKQRKIDWLIKRIRERAEDSGNES
DGDTEELSTMV-----DMGNL-RLLDANDL

>C.MW.2008.703010269_CH269.w24.KC156215
MFS-------LFD-RVDYRIGVGALLIALIIAIVVWTIVYIEYRKLVRQKRIDQLIKRIRERAEDSGNES
DGDTEELSTMV-----DMGHL-RLLDGNDL

>C.MW.2008.702010293_CH293.w8a.KC156216
MLS-------WIE-KADYRLGVGALVVAIIIAIIVWIIAYIEYRKLLRQRKIDWLVKRIRERAEDSGNES
DGDVEELLAVV-----DMGHL-RLLDDNAL

>C.MW.2008.702010440_CH440.w4.KC156219
MYN-------FLG-EVDYRIAVAALVVALIIAIVVWSIVYIEYRKLVRQRKIDCLIKRIRERAEDSGNES
EGDTEELSTMV-----DMGHL-RLLDVNDL

>C.CN.2005.05YNLC186.KC189061
MLG-------------LELA-VGALIVALVIAIIVWTIVYIEYRKLVKQRKIDWLIKRIRERAEDSGNES
EGDTEELSTMV-----DMGRL-RLLDVNDL

>C.CN.2005.05YNLC235.KC189062
MLN------------LDYQILVGALIVALIIAIVVWTIVYIEYRRLVKQRKIDWLIKRIRERAEDSGNES
DGDTEELSTMV-----DVGRL-RLLDVNDL

>C.CN.2005.05YNRL001.KC189063
MIX------------IDYTLGVGALXVALIIAIIVWTIVYIEYRRLKKQRKIDWLIKRIRERAEDSGNES
EGDTEELSTMV-----DMGRL-RLLDVNDL

>C.CN.2005.05YNRL019.KC189064
MLD------------LDYKVGVGALIVALIIAIVVWTIAYIEYRKLVKQRKIDWLINRIRERTEDSGNES
EGDIEELSTMV-----DMGSL-RLLDVNDL

>C.CN.2005.05YNRL17.KC189068
MVE------------LDYNLAVGAFIVALIIAIVVWTIVYIEYRKLVKQRKIDRLIHRIRERAEDSGNES
EGDTEELSTMV-----DMGRL-RLLDVNDL

>C.CN.2006.06YNLC002.KC189069
MLD--------------LVLAVGALIVALVIAIVVWIIVYIEYRKLVKQRKIDWLIKRIRERAEDSGNES
EGDTEELSTLV-----DMEHL-RLLDVNDL

>C.CN.2006.06YNLC016.KC189071
MLD------------LDYKILVGALIVALIIAIVVWTIVYIEYRRLIRQRKIDRLIKRIRERAEDSGNES
EGDTEELSTMV-----DMGHI-RLLDVNDL

>C.CN.2006.06YNLC019.KC189072
-ML-------DLG-DLGYKLVVGAFIVALIIAIVVWTIVYIEYRKLVKQRKIDWLIKRIRERAEDSGNES
EGDTEELSTMV-----DMGRL-RLLDVNDL

>C.CN.2006.06YNLC021.KC189073
MLD------------LDYKLGVGALIVALIIVIVVWTIVYIEYRRLVKQRRIDWLIKRIRERAEDSGNES
EGDMEELSTRV-----DVGRL-GLLDVNXL

>C.CN.2006.06YNLC027.KC189074
MLD------------LDYXXGXGALIVALIIAIVVWTIAYIEYRKLVKQRRIDWLINRIRERAEDSGNES
EGDMEELSTRV-----DMGRL-RLLDVNDL

>C.CN.2006.06YNLC030.KC189075
MLD------------LDYRLGVGALVVALIIAIIVWTIAYIEYRKLVRQRKIDRLIKRIRERAEDSGNES
EGDTEELSAMV-----DMGNL-RLLDVNDL

>C.CN.2006.06YNLC031.KC189076
MLE------------LDYKLGIGALIVALILAIVVWTIVYIEYRRLVKQRRIDWLIKRIRERAEDSGNES
EGDMEELSTRV-----DMGRL-RLLDVNDL

>C.CN.2006.06YNLC038.KC189077
MLG-------------LEL-GVGALVVALILAIIVWTIVYIEYRSLVKQRKIDWLIKRIRERAEDSGNES
EGDTEELSTMV-----DMGSL-RLLDVNDL

>C.CN.2006.06YNLC040.KC189078
MNL-------------DYILLVGALIVALIIVIVVWTIVYIEYRKLVRQRRIDWLIERIRERAEDSGNES
DGDMEELSTRV-----DMGHL-RLLDVNNL

>C.CN.2006.06YNLC045.KC189079
MVE------------LDYKLXVIALVVALIIAIIVWTIVYIEYRRLVKQKKIDWLIKRIRERAEDSGNES
EGDTEELSTMV-----DMGRL-RLLDVNVL

>C.CN.2006.06YNLC052.KC189081
MLE------------LDYEILVGALXVALIIAIVVWTIVYIEYRRLVKQRKIDWLIKRIRERAEDSGNES
EGDTEELSTMV-----DMGRL-RLFDVNDL

>C.CN.2006.06YNLC053.KC189082
MID--------------LVLAVGALILALIIAIVVWTIVYIEYRKLVRQRKIDWLIERIRERAEDSGNES
EGDMEELSTXM-----DMGNL-RLLDVNNV

>C.CN.2006.06YNLC054.KC189083
MLE------------LDYKLGVGALVVALIIVIIVWTIVYIEYRKLVKQRKIDKLVKRIRERAEDSGNES
EGDIEELSTMV-----DMGRL-RLLDVNDL

>C.CN.2006.06YNLC055.KC189084
MLDYL-----------DYKLTVGAFIIAIIIAIVVWTIAYIEYRKLVKQRKIDRLIERIRERAEDSGNES
EGDTEELSTMV-----DMGRL-RLLDVNDL

>C.CN.2006.06YNRL115.KC189085
--M-------VEL-DLDYKLAVGAFIVALIIAIVVWTIVYIEYRKLIKQRKIERLINRIRERAEDSGNES
EGDTEELSTMVDMGLVDMGRL-RLLDVNDL

>C.CN.2009.09YNLC216004.KC189086
MLN------------IDYRLGVGALIIALIIVIIVWTIVYIEYRKLIKQRKIDRLIKRIRERAEDSGNES
EGDTEELSTMV-----DMGRL-RLLDANDL

>C.CN.2009.09YNLC216018.KC189088
MIE------------LDYKISVXALIVXLIIAIVVWTIVYIEYRKLVKQRKIDWLIKRIRERAEDSGNES
EGDTEELSTMV-----DMGRL-RLLDVNDL

>C.CN.2009.09YNLC216029.KC189089
MNV--------------LVLGVGALILALIIAIVVWTIAYLEYRKLVKQRKIDWLVNRIRERAEDSGNES
EGDTEELSTMV-----DMGRL-RLLDVNDL

>C.CN.2009.09YNLC216053.KC189092
MLN------------IDYRLGIGALVLALILVIIVWILVYIEYRRLVKQRKIDWLIKRIRERAEDSGNES
EGDTEELSTMV-----DMGRL-RLLDGNDV

>C.CN.2009.09YNLX219003.KC189094
MLD------------LDYKLGVGALIVALFIAIVVWIIAYIEYRRLRKQTKIDWLIKRIRERAEDSGNES
EGDTEELSTMV-----DMGRL-RLLDVNDL

>C.CN.2009.09YNLX219028.KC189096
MVD------------LDYKLAVGALIVALIVAIVVWTIVYIEYRRLRKQRKIDWLIKRIRERAEDSGNES
EGDTEELSTMV-----DMGHL-RLLDVNDL

>C.CN.2009.09YNRL215012.KC189098
MVD------------LSYKLVVGAFIVALIIAIVVWTIVYIEYRKLXKQRKIERLIKRIRERAEDSGNES
EGDTEELSTLVDMGLVDVGRL-RLLDVNDL

>C.CN.2009.09YNRL215013.KC189099
MIE------------IDYRLGVGALIVALIIAIVVWTIVYIEYRKLVRQKKIDWLIKRIRERAEDSGNES
EGDTEELSTMV-----DMGRL-RLLDVNDL

>C.CN.2009.09YNRL215030.KC189100
MLT------------LDYKLAIGAFVVALIIAIVVWTIVYIEYRKLVKQRKIDWLIKRIRERAEDSGNES
EGDTEELSTMV-----DMXRL-RLLDVNDL

>C.CN.2009.09YNRL215054.KC189101
MID------------LDYNLGVGALILALIIVIVVWTIVYIEYRKLVKQRKIDWLINRIRERAEDSGNES
DGDMEELSTRV-----DMGRL-RLLDINNL

>C.CN.2009.09YNYJ217013.KC189102
MLD------------IDYRVGIGALIVAFIIAVIVWTIAYIEYRKLVKQRKIDWLIKRIRVRAEDSGNES
EGDTEELSTMV-----DMGHL-RLLDVNDL

>C.IN.2010.IND_DL42_C.KC332886
--------------RVDYRIAVVALLIALIIAIVVWTIVYIEYRKLVKQRKIDWLIKRIRERAEDSGNES
EGDTEELSTMV-----DMGRL-RLLDVHDL

>C.IN.2010.IND_DL64_C.KC332887
MLD------------LSYQVLVGALVLAFIIAIVVWTIVFIEYRRLLRQRKIDWLIKRIRERAEDSGNES
EGDTEELSTMV-----DMGNL-RLLDVNDL

>C.IN.2010.IND_DL80_C.KC332888
MTN------------LDYILAVGALIITLIIAIIVWTIVYLEYRKLLRQKRIDWLIERVRERAEDSGNES
EGDLEELSTMV-----DMGNL-RLLDVNNL

>C.IN.2010.IND_DL110_C.KC332889
MTN------------LSYNLVVGAFIVALILAIVVWTIVFIEYRRLKRQKSIDRLIKRIRERAEDSGNES
EGDIEELSTMV-----DMGRL-RLLDVNDL

>C.IN.2010.IND_DL111_C.KC332890
MLN------------LDYKLVVGAFIVALILAIVVWTIVFIEYRKLRKQRKIDWLIKRIRERAEDSGNES
EGDEEELSTMV-----DMGRL-RLLDANDL

>C.IN.2010.IND_DL131_C.KC332891
MID------------LSYKLTVGAFIVVLILAIVVWIIVYIEYRKLLRQQRIDRLIKRIREREEDSGNES
EGDIEELSTMV-----DMGNL-RLLDVNNL

>C.IN.2010.IND_DL132_C.KC332892
---------------LYYIL-VGALVVSAIIAIVVWTIVYLEYRKLARQRKIDRLIERIRERAEDSGNES
EGDVEELETMV-----DMGQL-GLLAVNDL

>C.IN.2010.IND_DL141_C.KC332893
-----------------YKLTVGAFIVALVIAIVVWTIVFIEYRRLRKQRKIDRLIERIRERAEDSGNES
DGDTEELSTLV-----DMGNL-RLLDANEL

>C.IN.2010.IND_DL145_C.KC332894
---------------------VGALIVAFILAVVVWTIVYLEYRKLVRQKKIDWLIQRIRERAEDSGNES
EGDIEELSTMV-----DMGNL-RLLDANDL

>C.IN.2010.IND_DL150_C.KC332895
MLD--------------LGLAVGALIVALIIAIVVWIIVYIEYRKLVKQRRIDWLIERIRERAEDSGNES
EGDTEELSTMV-----DMGRL-RLLDVNDL

>C.IN.2010.IND_PB179_C.KC332899
MSY--------------LVLAVAALIVALILAIVVWTIVFIEYRRLVKQRKIDWLIKRIRERAEDSGNES
EGDTEELSTMVDM---DMGHL-RLLDVNDL

>C.IN.2010.IND_RJ58_C.KC332900
MIN------------LDYRVGIGALIVAFLIALVVWIIAYIEYRKLLRQRKIDRLIIRIRERAEDSGNES
EGDIEELSTMV-----DMEHL-GLLDVNGL

>C.IN.2010.IND_RJ59_C.KC332901
-----------------YRLGVGALLVALIIAIIVWTIAYIEYRKLVKQKKINWLIKRIRERAEDSGNES
DGDTEELSTMV-----DMGRL-GLLDADGL

>C.IN.2010.IND_RJ105_C.KC332903
-----------MK-YINVGLGIGALIVAGIIAIVVWTIVYIEYRKLLRQRKINWLIKRIRERAEDSGNES
EGDTEELSEMV-----DMEHL-GLLGVNEL

>C.IN.2010.IND_RJ138_C.KC332904
MLN------------IGYNLAVGALIVALILAIVVWTIVYLEYRKIVQQRKIDWLIKRIRERAEDSGNES
EGDTEELSAMV-----DMGNL-RLLDVNDL

>C.IN.2010.IND_RJ183_C.KC332905
---------------VDYRLGIGALIVALLIAIVVWTIVYLEYRKLAKQRKIDWLIKRIRERAEDSGNES
EGDTEELSTMV-----DMGHL-RLLEVNDL

>C.IN.2010.IND_UK57_C.KC332907
MVD------------LGYKLTVGAFILALILAIVVWTIVYIEYRKLVRQRKIDRLIERIRERAEDSGNES
EGDIEELSTMV-----DMGHL-RLLDVNDL

>C.IN.2010.IND_UK66_C.KC332908
MIE------------LDYKLAVGALIVALIVAIVVWTIVYIEYRKLKQQRKIDWLIKRIRERAEDSGNES
DGDTEELSTMV-----DMGRL-RLLDVNDL

>C.IN.2010.IND_UP48_C.KC332909
--------------ELGYSLAVGALVVAFIIVIIVWTIVYIEYRKIVEQRKIDRLIKRIRERAEDSGNES
EGDTEELSTMV-----DMGRL-RLLDVNEL

>C.IN.2010.IND_UP69_C.KC332910
MLN------------IDYRLGVGALIVALIIAIVVWTIAYLEYRKLKRQKKIDCLIKRIRERAEDSGNES
EGDMEDLSTLV-----DMGNL-RLLDANDL

>C.IN.2010.IND_UP79_C.KC332913
MLD--------------LVLAVGALIVALIIAIVVWTIVYIEYRKLVKQRKIDWLIKRIRERTEDSGNES
EGDVEELSTMV-----DMGHL-RLLDVNNL

>C.IN.2010.IND_UP82_C.KC332914
---------------LDYKLTVGAFIITLIIAIVVWTIVYIEYRKLRKQRKIDWLIKRIRERAEDSGNES
DGDTEELSTMV-----DMGRV-RLLDGNDL

>C.IN.2010.IND_UP100_C.KC332915
---------------LYLGLAIGALIVALIIAIVVWTIAYIEYRKLLRQKRIDRLIERIRERAEDSGNES
EGDTEELSTMV-----DMGHL-RLLDVNNL

>C.IN.2010.IND_UP101_C.KC332916
--------------ELDYELAVGALIVALILAIVVWTIVFIQYRRLKRQRKIDWLIERIRERAEDSGNES
EGDTEELSTMV-----DMGRL-RLLDVNDL

>C.IN.2010.IND_UP106_C.KC332917
MSS-------------LYALGVGALIIALIIAIIVWTIVFIEIKKWVRQKKIDRLIERIRQ---GSGNES
EGDVEELSAMV-----DVGHHLRLLDVNDL

>C.IN.2010.IND_UP130_C.KC332920
---------------DYYQLLVGALIVALIIAIVVWTIVYIEYRKLLRQRRIDRLIKRIRERAEDSGNES
EGDMEELSTMV-----DMGNI-GLLDANDL

>C.IN.2010.IND_UP152_C.KC332921
MLD--------------LGLAVGALIVALIIAIVVWIIVYIEYRKLVKQRRIDWLIERIRERAEDSGNES
EGDTEELSTMV-----DMGRL-RLLDVNDL

>C.IN.2010.IND_UP156_C.KC332922
MLN------------LDYQIVIGAYIVAIIIAIVVWTIVYIEYRRLVRQRKIDRLIKRIRERAEDSGNES
DGDIEELSTMV-----DMGRL-RLLDVHDL

>C.IN.2010.IND_UP162_C.KC332923
------------K-KFDYILAVGALIVALIIAIVVWTIAYLEYRKLVKQRKIDWLIERIRERAEDSGNES
EGDTEELSTMV-----DMGRI-RLLDVNDL

>C.IN.2010.IND_UP163_C.KC332924
--------------GVDYRIGIVALVIAFIIAIVVWIIVYIEYRKLVRQRKIDWLIKRIGERAEDSGNES
EGDIEELSTMV-----DMGRI-RLLDVHDL

>C.IN.2010.IND_UP169_C.KC332925
---------------VDYRLAGGALVVALLLAIITWTIAYVEYRKLVKQRKIDCLIKRIRERAEDSGNES
EGDTEELSTLV-----DMGNL-RLLDINDL

>C.IN.2010.IND_UP185_C.KC332928
MLN------------LDYKLAVGALIVAVIIAIVVWTIVYIEYRKLVAQSKIDRLIKRIRERAEDSGNES
EGDIEELSTMV-----DMGRL-RLLDVNDL

>C.MW.2003.089-G2.KC894073
--M-------VEL-RVDYRLGVGALIIALILAIIVWTIAYIEYRKWLKQQKIDWLIKRIRERAEDSGNES
EGDVEELSTMV-----DMGHL-RLLDANDL

>C.MW.2003.0393-C3.KC894074
MLN-------LAA-RIDYRIGIGALVLALIIAIIVWTIVYIEYRKLLRQRKIDWLIKRIRERAEDSGNES
EGDTEELSTMV-----DMGHL-RLLDVNDL

>C.MW.2003.0626-E6.KC894075
MLD-------VLA-GVDYRLGVGALIVALIIAIIVWTIAYLEYRKLVKQRKIDRLIERIRERAEDSGNES
DGDVEELSTMV-----DMGNL-RLLDVNNL

>C.MW.2003.0665-F2.KC894076
MLN-------LLA-RVDYRLGVGALIIALIIAIVVWTIAYIEYRKVLRQRKIDWLIKRIRERAEDSGNES
EGDTEELATMV-----DMGNL-RLLDANDL

>C.MW.2003.0682-E4.KC894077
MLDFI-----------DYRVGIGALIIGLIIAIIVWTIVYIEYRKIVKQRRIDWLVKRIRERAEDSGNES
DGDTEELSTMV-----DMGHL-RLLDVNDL

>C.MW.2004.0985-H7.KC894078
MLD-------LLE-GVDYRIGVGAFIVALIIAIVVWTIVYIEYRKLLKQRKIDWLIKRIRERAEDSGNES
DGDTEELSTMV-----DMGHL-RLMDAPDV

>C.MW.2004.1172-H1.KC894080
MVN-------LLE-RVDYRLGVGALIVALIIAIVVWSIAYLEYKKLVRQRRIDLLIKRIRERAEDSGNES
DGDTEELATMV-----DMGNL-RLMDGIDL

>C.MW.2004.1176-A3.KC894081
MLD-------LIA-RVDYRLGVGALIVALIIAIVVWTIVYIEYKKLLRQRKIDWLVKRIRERAEDSGNES
EGDTEELSTMV-----DMGHL-RLLDVNGV

>C.MW.2004.1394_C9.KC894082
MLD-------LFA-RVDYRIGVGAFIIALIIAIIVWIIVYIEYRKLVKQRKIDWLIKRIREREEDSGNES
EGDTEELATMV-----DMGHL-RLLDVNDL

>C.MW.2005.2010-F5.KC894083
MSS-------LLEGEVDYRLGIGALIVALIIAIIVWTIAYIEYRKLLRQRKIDWLIKRIRERAEDSGNES
DGDTEELSTMV-----DMGHL-RLLDGNDL

>C.MW.2006.2052-G10.KC894084
MLP-------LLE-RVDYRLGVGALIVALILAIIVWIIAYIEYRKLVRQRKLDWLIKRIRERAEDSGNES
DGDIEELSTMV-----DMGNL-RLLDANDL

>C.MW.2005.2060-G9.KC894085
MLS-------LVD-RVDYRLGVGALVVALIIAIIVWIIAYIEYRKLLRQRKIDWLIKRIRERAEDSGNES
DGDTEELSTLV-----DMGHL-RLLDDNGL

>C.MW.2005.2103-E8.KC894086
MLE-----------LIDYRLGVGALIVALILVIIVWTIAYIEYRKLVRQRRIDWLIKRIRERAEDSGNES
DGDTEELSTMV-----DMGHL-RLLDVNDL

>C.MW.2005.3003_2_D3.KC894087
MVN-------LLA-RVDYRIGVGAFAVGLIIAIIVWIIVYIEYRKLARQRKIDRLIERIRERAEDSGNES
EGDTEELSTMV-----DMGNL-RLLDAVDL

>C.MW.2005.3004_2_B8.KC894088
MLN-------LYA-RVDYRIGVAALVVALITAIIVWTIVYIEYRKLARQKKIDCLIKRIRERAEDSGNES
DGDLEELSTVV-----DMEHL-RLVDANDL

>C.MW.2005.3011_2_F4.KC894089
MSD-------FLE-KIDYRLAIGALIVALIIAIIVWTIAYIEYRKLVKQRKIDWLIKRIRERAEDSGNES
EGDTEELSTMV-----DMGHL-RLLDANDL

>C.MW.2005.3012_2_C9.KC894090
MVD-------LLT-GVDYRLGVGALIVALVLAIIVWTIAYIEYRRVVRQRKIDWLIKRIRERAEDSGNES
EGDTEDLATLV-----DMGHL-RLLDVNDL

>C.MW.2005.3022_2_A2.KC894091
MSS-------LLE-KVDYRLAVGALIVTLILAIVVWTIVYIEYRKLLRQRKLDWLIKRIRERAEDSGNES
EGDIEELSTMV-----DMGHL-RLLDVNDL

>C.MW.2005.3025_2_C3.KC894092
MIS-------LIE-RVDYRLGVGALVVALIIAIIVWTIAYIEYRKLLRQRKIDWLIKRIRERAEDSGNES
EGDTEELSTMV-----DMGHL-RLLDNNDL

>C.MW.2005.3026_2_H9.KC894093
MID-------LIA-RIDYKLGVGAFIVALIIAIVVWSIVYIEYRKLLRQKKIVWLIERIRERAEDSGNES
EGDTEELATMV-----DMEHL-RLLDVNVL

>C.MW.2005.3027_2_F11.KC894094
MLS-------LPE-RVDYRLGVGALLIALIIAIIVWTIVYIEYRKLVKQRKIDWLIKRIREREEDSGNES
EGDTEELATLV-----DMGQL-RLLDANDL

>C.MW.2005.3029_2_E2.KC894095
MFD-------LAA-RVDYRIGVAAFIIALIIAIIVWTIVYIEYRKLLRQKKINWLIKRIRERAEDSGNES
EGDIEELATMV-----DMGHL-RLLDGNDL

>C.MW.2005.3031_2_F11.KC894096
MLD-------LTA-RVDYRLGVGALIIALIIAIVVWTIVYIEYKKLLRQRKIDWLVKRIRERAEDSGNES
EGDTEELSTMV-----DMGHL-RLLDVNGV

>C.MW.2005.3036_2_C12.KC894097
MYG-------LLA-KIDYRLGVGAFIVALVIVIFVWILVYIEYRKLLRQRKIDRLIKRIRERAEDSGNES
EGDTEELSTMV-----DMGHL-RLLDAHNV

>C.MW.2005.3037_6.KC894098
MLN-------LLA-RVDYRLGVGALIIALILAIVVWILAYIEYRKLLRQRKIDWLIKRIRERAEDSGNES
EGDTEELATMV-----DMGHL-RLLDVNDL

>C.MW.2005.3038_7.KC894099
MID-------LTK-KVDYRLGVGALLVALILAIIVWTIAYIEYRKLVRQKKIDWLIKRIRERAEDSGNES
DGDTEELATMV-----DMGQL-RLLDANGP

>C.MW.2005.3040_2_C8.KC894100
MVD-------LLA-KVDYRLGVGALIVALIIAIIVWTIAYIEYRKLLRQRKIDWLIKRIRERAEDSGNES
EGDTEELSTMV-----DLGHL-RLLDVNDL

>C.MW.2005.3042_2_C9.KC894101
MID-------LLA-RVDYKLGVGALIVALIIAIVVWSIVYIEYRKLLRQSKIDRLIERIRERAEDSGNES
EGDTEELATMV-----DMEHI-RLVDVNDL

>C.-.-.pCe3045_2D5.KC894102
MLS-------LLA-RVDYRLGVGALIVALIIAIVVWTIAYIEYRKLLRQRKIDWLIKRIREREEDSGNES
EGDTEELSTVV-----DMGHL-RLLDVNDL

>C.MW.2005.3048_2_E3.KC894103
MSI--------LD-KVDYRLGVAALIVALIIAIVVWIIAYIEYRKYLRQKKIDWLIERIRERAEDSGNES
EGDTEELATLV-----DMGHL-RLLDANEL

>C.MW.2005.3050_2_A12.KC894104
MLN-------LLE-KVDYKLGVGALVVALIIAIVVWIIAYLEYRKLLRQRKIDWLIKRIREREEDSGNES
EGDIEELAAMG-----DMGNL-RLLDVNDL

>C.MW.2007.703010054_2A2.KC894106
MLN-------LLA-RVDYRLGVGALIIALIIAIVVWSIVYIEYRKLLRQRKIDWLIERIRERAEDSGNES
EGDIEELAAVV-----DMGRL-GLLAVNDL

>C.MW.2007.703010217_B6.KC894109
MLS-------LIE-RVDYRLGVGALVVALTIAIVVWIIAYIEYRKLVRQRKIDWLVNRIRERAEDSGNES
DGDTEELSTLVDMGLVDLGHL-RLLDAAEL

>C.ZA.2006.704010017_B7.KC894111
MLN-------LLA-RVDYRLGVGALILALIITIIVWIIVYLEYRKLVRQRRLDWLIKRIRERAEDSGNES
EGDTEELSTMV-----DMGNL-RLLDANYL

>C.ZA.2007.34_F3.KC894112
MFD-------LAA-RVDYRIGVGAFIVAFIIAIVVWTIVYLEYRKLLRQRKIDQLIKRIRERAEDSGNES
DGDTEELSTMV-----DMGHL-RLLDNIEL

>C.ZA.2007.704010069_C6.KC894114
MWD------------LDYKIAVGAFIVALILVIVVWTIVYIEYRKLVRQRKIDWLIKRIRERAEDSGNES
EGDTEELATMV-----DMGHL-RLLDVNDL

>C.ZA.2007.75_C5.KC894115
MLN-------LLE-KVDYRLGVGALIVALILVIIVWIIAYIEYRKLLRQRKIDRLIKRIRERAEDSGNES
EGDTEELATMV-----DLGHL-RLLDDNNL

>C.ZA.2007.704010083_B8.KC894116
MFD-------LLA-RVDYRVGVGALLIALIIAIVVWTIVYIEYKKLLRQRRIDGLIKRIRERAEDSGNES
EGDTEELATMV-----DMEHL-RL--VADL

>C.ZA.2007.704010124_E6.KC894117
MLD-------LIA-RVDYRLGVGALIVALIIAIIVWTIVYIEYRKLVRQRKIDWLIERIGERAEDSGNES
EGDTEELSTMV-----DMGHL-RLLDVNNL

>C.ZA.2007.704810053_2B7.KC894119
MLD-------LLA-RIDYRVGVGALIVALILAIVVWTIVYLEYRKIVRQRRIDWLIKRIRERAEDSGNES
EGDIEDLSTMV-----DMGHL-RLLDGNDL

>C.ZA.2007.705010154_E4.KC894120
MLD-------WIA-RVDYRLGVGALIVALIIAIIVWIIAYIEYRKLVRQRKIDWLVKRIREREEDSGNES
EGDTEELSTMV-----DMGHL-RLLGVNDL

>C.-.-.pCe705010212_H6_m.KC894121
MVY-------LAA-GVDYRIGIAAFAVALIIAIIVWIIVYIEYRKLVRQRKIDWLIERIRERAEDSGNES
EGDTEELATMV-----DMGQL-RLLDVNEL

>C.ZA.2007.705010223_F2.KC894123
MSD-------FLA-KVDYRLGVGALIIAGIIAIVVWIIAYIEYRKLLRQRKIDKLIKRIRERAEDSGNES
EGDTEELATMV-----DMGHL-RLLDDNNL

>C.ZA.2007.706010018_2E3.KC894124
MVD-------LIA-RVDYRIGVGALLLALIIAIVVWTIVYIEYRKLLRQRRINWLIERIGERAEDSGNES
EGDTEELSTMV-----DMGHL-RLLAVNDL

>C.MW.1996.C030_F8.KC894126
MID-------LNA-RVDYRLGIGALIVALIIAIIVWTIVYIEYRKLVRQRKIDWLIKRIRERAEDSGNES
DGDTEELATMV-----DMGNL-RLLDANDL

>C.MW.1996.C034_B2.KC894127
MLN-------FLA-RVDYRLGVGALLVALIIAIVVWSIAYLEYRKLVRQRKIDWLIKRIRERAEDSGNES
EGDTEELATMV-----DMGHL-RLLDVHDL

>C.MW.1996.C047_H7_3B.KC894128
MLG-------LLA-RVDYRLGIGALIVALIIAIVVWTIVYIEYRKLLRQRKLDWLVKRIRERAEDSGNES
DGDIEELSTMV-----DMGHL-RLLDVNEL

>C.MW.1996.C061_D6.KC894129
MLE-------LLA-RVDYRLAVGALIVAIIIAIIVWTIVYIEYRKLVRQRKIDWLVERIRERAEDSGNES
DGDKEELSTMV-----DMGHL-RLLDANDL

>C.MW.1996.C083_B7_3B.KC894130
MLD-------LSA-RVDYRLGVGALIVAIIIAIIVWTIVYIEYRKIVRQRKIDWLVRRIRERAEDSGNES
DGDTEELSTMV-----DMGRL-RLLDVNDL

>C.MW.1996.C109_D2.KC894131
MLE-------LLA--VDYRLGVGALAVAVIIVIIVWTIVYIEYRKLVRQRKIDWLIKRIRERAEDSGNES
EGDTEELATMV-----DMGHL-RLLDVNDL

>C.ZA.2005.CAP200_B8a.KC894135
MLD-------LLA-RVDYRLGVGALIIAISIAIVVWIIVYIEYRKLLRQRKIDWLVKRIRERAEDSGNES
EGDTEELATMV-----DMGHL-RLLDDNNL

>C.ZA.2006.CAP221_B14.KC894137
MN--------WLA-GVDYRIGIGAFIVALIIAIVVWTIVYIEYRKLLRQKKIDWLIKRIGERAEDSGNES
EGDVEELSTMV-----DMGHL-RLLDVNDL

>C.MW.2005.3036_2_D2.KC894383
MFN-------LLA-KVDYRLGVGAFIVALVIVIFVWILVYIEYRKLLRQRKIDRLIKRIRERAEDSGNES
EGDTEELSTMV-----DMGHL-RLLDANNV

>C.CN.2006.06YNLC028sg.KC898980
MID------------LDYKVGVGALIVALIIVIVVWTIVYIEYRRLRKQRKIDWLINRIRERAEDSGNES
EGDTEELSTMV-----DMGRL-RLLDVNDL

>C.CN.2009.09YNLX090sg.KC898995
MLH------------LDYKLGVGALIVALIIAIVVWTLVYIEYRRLKKQRKIDRLIERIRERAEDSGNES
DGDTEELSTMV-----DMGRL-RLLDVNDL

>C.CN.2009.09YNLX133sg.KC898996
MLD------------IDYRLGVGALIVALIIAIIVWTIAYIEYRKLVKQRKIDWLIKRIRERAEDSGNES
EGDTEELSTMV-----DMGHL-RLLDVNDL

>C.CN.2006.06YNLC32sg.KC899004
MLE------------LGYELGVGALVVALIIAIIVWTIVYIEYRKLVRQGKIDRLIKRIRERAEDSGNES
DGDTEELSTLV-----DMGHL-RLLDVNEL

>C.CN.2009.09YNLC216005sg.KC899005
MLD------------LDYRIAVGALIVALIIAIVVWTIVYIEYRKLIKQRKIDWLIKRIRERAEDSGNES
EGDTEELSTMV-----DMGHL-RLLDVNDL

>C.US.2011.17CB2_4D12.KF526207
MFD-------LTA-GVDYRIGIAAFIIALIIAIVVWTIVYIEYRKLLRQRKIDQLIKRIRERAEDSGNES
DGDTDELSTMV-----DMGNI-RLLDVNDL

>C.MW.2008.4419_301.KF527081
MSS-------LIE-KVDYRVGIAALIIALLIAIVVWIIVYIEYRKLLRQRKIDWLVERIRERAEDSGNES
EGDIEELATMG-----DMGHL-RLLDGVDL

>C.MW.2008.4403bmLwk4_fl11.KF527172
MSS-------LIE-KVDYRVGIAALIIALLIAIVVWIIVYIEYRKLLRQRKIDWLVERIRERAEDSGNES
EGDIEELATMG-----DMGHL-RLLDGVDL

>C.ZM.2009.DEMC09ZM004.KF716466
MLS-------LVA-RIDYRLGVGALIVALIIAIVVWTIVYIEYRKIVRQRKIDWLIKRIRERAEDSGNES
EGDTEELATMG-----DMGHL-RLLDGNDL

>C.ZM.2011.DEMC11ZM006.KF716467
MIS-------LIE-RVDYRLGVGALIIALIIAIVVWTIAYLEYRKLLRQKKIDWLIERVRERAEDSGNES
EGDIEELSTMV-----DMGHL-RLLDGNEL

>C.IN.2004.C.IN.04.NIRT379.1.KF766537
MLQ------------VDYTLAVVALVVALIIAIVVWTIVYIEYRRLVKQRKIDWLIKRIRERAEDSGNES
EGDTEELSTMV-----DMGRL-RLLDVNDL

>C.IN.2005.C.IN.05.NIRT333.1.KF766540
MVG------------VDYRLTVGALIVALIIAIVVWTIAYLEYRKLQRQKKIDWLINRIRERAEDSGNES
EGDTEELSTMV-----DMGHL-RLLDVNDL

>C.IN.2005.C.IN.05.NIRT723.1.KF766541
MSY--------------LALGIGALIVALILAIIVWTIAYLEYRKWLRQREIDRLIERIRERAEDSGNES
EGDTEELSTLV-----DMGNL-RLLDVNDL

>C.CN.2007.07CNYN328.KF835515
MSY-------------LAIS-IGALIVALIIAIVVWTIAYIEYRKLVKQRKIDWLVKRIRERAEDSGNES
EGDTEELSTMV-----DMGNL-RLLDVNDM

>C.CN.2007.07CNYN336.KF835522
MVE------------LDYRLGIGALVVALIIAIVVWTIVYIEYRRLRKQRKIDWLIKRIRERAEDSGNES
EGDTEELSAMV-----DMGRL-RLLDVNDL

>C.UG.1990.UG268A2.L22948
MLN-------LLA-GVDYRIGIGALLIALIIAIVVWIIVYIEYRKLLKQRRMDRLIKRIRERAEDSGNES
DGDTEELSTMV-----DMGNL-RLLDINDL

>C.DJ.1991.DJ373A.L23065
MID-------LLA-KVDYRLAVAAFIIAFIIAIVVWTIAYIEYRKLLRQRKIDRLIERIRERAEDSGNES
DGDTDELSTMV-----DRGNL-RLLDAVDV

>C.ET.1986.ETH2220.U46016
MVD-------LLA-KVDYRIVIVAFIVALIIAIVVWTIAYIEYRKLLRQRRIDRLIKRTRERAEDSGNES
DGDTEELSTMV-----DMGNL-RLLDVNDL

>C.BR.1992.BR025-d.U52953
MLE-------LIG-RIDYRLGVGALIVALIIVIIVWTIAYIEYRKLVRQRRIDWLVKRIKERAEDSGNES
GGDTEELETMV-----DMGHL-RLLDGNDL
